# Supplementary material for: Intestinal Sirtuin 1 Controls Liver Regeneration via Regulating the Intestinal Farnesoid X Receptor/Fibroblast Growth Factor 15 Axis in Mice
Source: Cell Mol Gastroenterol Hepatol. 2026 May 22;20(9):101813. doi: 10.1016/j.jcmgh.2026.101813 (PMC13356667; doi:10.1016/j.jcmgh.2026.101813)
Supplement: Supplementary — Table 1 [file mmc1.xlsx]

## Sheet: wt_6h_vs_wt_0h
	baseMean	log2FoldChange	lfcSE	stat	pvalue	padj
Syt12	901.116	7.30457	0.308658	23.6656	8.15411e-124	1.61655e-119
Lcn2	54335.3	7.49035	0.455749	16.4353	1.06953e-60	1.06017e-56
Gpat3	293.267	3.88292	0.239788	16.1931	5.64092e-59	3.72771e-55
Ralgapa2	828.524	2.21893	0.137737	16.11	2.17083e-58	1.07592e-54
Itih4	82070.7	2.51548	0.158858	15.8348	1.79055e-56	7.09953e-53
Slc22a5	959.376	3.0501	0.198248	15.3853	2.05539e-53	6.79136e-50
Hpx	202843	2.47559	0.168193	14.7187	4.88942e-49	1.38475e-45
Gfra1	4743.49	1.79532	0.127311	14.1018	3.70168e-45	9.17323e-42
Aqp8	561.262	-4.58198	0.332709	-13.7717	3.77041e-43	8.30537e-40
Rpl3-ps1	865.932	4.52183	0.334034	13.537	9.45305e-42	1.87407e-38
Rhbdd2	501.713	2.30482	0.170936	13.4836	1.95401e-41	3.52166e-38
Nrg4	605.997	4.2953	0.319907	13.4267	4.21743e-41	6.96755e-38
Galnt2	798.787	1.69576	0.128598	13.1865	1.04944e-39	1.6004e-36
Hp	183259	2.53136	0.195427	12.953	2.26053e-38	3.20108e-35
Sc5d	3312.44	-2.55882	0.198022	-12.9219	3.38586e-38	4.47497e-35
Synpo	351.951	3.49011	0.271919	12.8351	1.04272e-37	1.29199e-34
Lpgat1	3966.47	2.23482	0.176431	12.6669	9.02594e-37	1.05258e-33
Hacd3	2945.11	1.23103	0.0977067	12.5993	2.1307e-36	2.34673e-33
Gnat1	304.669	3.75618	0.299323	12.5489	4.03024e-36	4.20524e-33
Hes6	680.418	-2.38604	0.192163	-12.4168	2.11972e-35	2.10117e-32
Tmtc2	97.8886	2.26777	0.184428	12.2963	9.48717e-35	8.95634e-32
Tmem120a	1444.27	2.10518	0.171592	12.2685	1.33675e-34	1.20459e-31
Ddx28	622.898	2.39478	0.196075	12.2136	2.62872e-34	2.26585e-31
Itga2	41.3935	5.30439	0.435151	12.1898	3.52356e-34	2.9106e-31
Lrg1	37069.6	2.3421	0.193333	12.1144	8.86569e-34	7.03049e-31
ENSMUSG00000128022	549.578	6.25608	0.522178	11.9807	4.48296e-33	3.41826e-30
Cidec	999.402	7.24084	0.606647	11.9358	7.69737e-33	5.65187e-30
Fgl1	23635	2.80763	0.237809	11.8062	3.62423e-32	2.56609e-29
Bmper	155.835	6.33214	0.539249	11.7425	7.71495e-32	5.2741e-29
Gm56555	5694.45	2.97274	0.253426	11.7302	8.92264e-32	5.89638e-29
Por	7702.16	2.05813	0.17563	11.7186	1.02395e-31	6.5483e-29
Serpina3n	55891.6	3.67152	0.315643	11.6319	2.83752e-31	1.75793e-28
Rab30	448.703	3.88996	0.338516	11.4912	1.46042e-30	8.77356e-28
Saa1	181144	5.21999	0.459689	11.3555	6.96591e-30	4.06174e-27
Arl15	265.277	1.57558	0.141516	11.1336	8.60998e-29	4.87694e-26
ENSMUSG00000123750	4921.33	3.72852	0.33769	11.0413	2.41597e-28	1.33046e-25
Gde1	1445.08	1.87082	0.170521	10.9712	5.25627e-28	2.81637e-25
ENSMUSG00000134910	109.136	5.26378	0.481166	10.9396	7.44908e-28	3.88626e-25
Orm2	9770.26	5.11582	0.468667	10.9157	9.69917e-28	4.86838e-25
Afdn	858.739	1.16893	0.107113	10.9131	9.98285e-28	4.86838e-25
Fn1	26235.3	1.60373	0.146965	10.9123	1.00683e-27	4.86838e-25
ENSMUSG00000123342	12034.4	4.18636	0.386065	10.8437	2.1376e-27	1.009e-24
Apoa4	29012.2	4.48896	0.414394	10.8326	2.41234e-27	1.1122e-24
Dock8	194.406	-2.02409	0.186945	-10.8272	2.55766e-27	1.1524e-24
Tnfrsf1a	2106.09	1.32215	0.122557	10.788	3.9221e-27	1.7279e-24
Psd3	298.689	-1.74782	0.162804	-10.7357	6.91974e-27	2.98226e-24
Nceh1	654.633	2.5826	0.240666	10.7311	7.27606e-27	3.0691e-24
Ip6k2	733.229	-2.12182	0.197832	-10.7253	7.74065e-27	3.19705e-24
Serpina3m	18951.4	3.10602	0.291097	10.6701	1.40525e-26	5.68555e-24
Apcs	10335.8	3.51595	0.33072	10.6312	2.13399e-26	8.46129e-24
Coq8a	2394.56	-4.8308	0.45486	-10.6204	2.39522e-26	9.31082e-24
Etnk2	8836.07	2.4153	0.227674	10.6086	2.71745e-26	1.03564e-23
Marveld3	104.095	2.63932	0.248831	10.6069	2.76868e-26	1.03564e-23
Mapk15	100.796	-3.76535	0.356067	-10.5748	3.89942e-26	1.43159e-23
Mreg	257.636	-3.86207	0.366022	-10.5515	5.00171e-26	1.80289e-23
Wdr91	175.391	-2.19632	0.20819	-10.5496	5.10142e-26	1.80599e-23
Cyb5r3	4247	-1.20496	0.114423	-10.5308	6.23308e-26	2.16791e-23
Npas2	74.4914	-4.69495	0.446399	-10.5174	7.18317e-26	2.45528e-23
Nup50	569.172	0.948751	0.0903849	10.4968	8.93673e-26	3.00289e-23
Plpp5	635.071	1.69506	0.161672	10.4846	1.01708e-25	3.36061e-23
Ube2h	902.423	-0.953477	0.0913782	-10.4344	1.72694e-25	5.61256e-23
Dst	1018.98	1.21507	0.117113	10.3752	3.21544e-25	1.02816e-22
Abcf1	1065.29	0.812342	0.0785417	10.3428	4.51127e-25	1.41962e-22
Pgm3	584.425	2.20918	0.213852	10.3304	5.13422e-25	1.5904e-22
Pik3ap1	1783.53	2.02752	0.196944	10.2949	7.43255e-25	2.26693e-22
Slc41a2	2335.17	2.07921	0.202375	10.274	9.22815e-25	2.74727e-22
Mat1a	68932	2.58331	0.251456	10.2734	9.2846e-25	2.74727e-22
ENSMUSG00000140105	341.66	5.45418	0.532095	10.2504	1.17861e-24	3.43617e-22
ENSMUSG00000130235	1306.2	4.78648	0.468166	10.2239	1.55013e-24	4.44569e-22
Rnf181	1244.52	-1.17108	0.114557	-10.2227	1.56973e-24	4.44569e-22
Ypel2	353.177	-2.82212	0.276148	-10.2196	1.62039e-24	4.52454e-22
Hyi	405.053	-2.01155	0.197056	-10.208	1.8261e-24	5.02812e-22
C3	151327	1.38752	0.136369	10.1747	2.57074e-24	6.98149e-22
Saa2	210380	6.3396	0.627825	10.0977	5.65432e-24	1.51482e-21
Shank2	134.738	-3.48523	0.346265	-10.0652	7.87246e-24	2.08095e-21
Cgref1	128.093	5.45115	0.542325	10.0514	9.0538e-24	2.36173e-21
Fgb	237239	1.82279	0.18363	9.92643	3.19482e-23	8.22561e-21
Sigmar1	1827.05	-1.46992	0.148255	-9.91486	3.58776e-23	9.11889e-21
Tcp11l2	350.889	-1.50461	0.151934	-9.90303	4.03839e-23	1.01343e-20
Spryd4	555.271	0.982715	0.0993733	9.88913	4.6406e-23	1.15e-20
Stat5b	520.335	-1.48803	0.152146	-9.78031	1.36791e-22	3.34801e-20
Dpy19l1	1184.46	1.76597	0.180858	9.76441	1.60041e-22	3.86928e-20
2010003K11Rik	1050.81	3.73539	0.382681	9.76112	1.65321e-22	3.94878e-20
ENSMUSG00000143906	89.2095	4.32149	0.443148	9.75179	1.81236e-22	4.27738e-20
Abhd14b	1656.51	-1.78932	0.183786	-9.73586	2.12021e-22	4.94507e-20
Aass	12247.1	2.64305	0.272238	9.7086	2.77113e-22	6.38809e-20
Tmem87b	849.823	2.20852	0.229321	9.63066	5.93457e-22	1.35233e-19
Akr1d1	903.262	-2.34358	0.244005	-9.60462	7.64418e-22	1.72211e-19
Nnmt	9176.26	2.97254	0.310117	9.58522	9.22641e-22	2.05521e-19
Nrn1	2460.09	-2.34482	0.244803	-9.57837	9.859e-22	2.17172e-19
Mfsd2a	2491.08	4.40984	0.461467	9.55613	1.22241e-21	2.6631e-19
St3gal5	4674.56	2.50078	0.26256	9.52462	1.65654e-21	3.56967e-19
Slc41a3	87.3983	3.81978	0.402362	9.49339	2.23647e-21	4.76753e-19
ENSMUSG00000135102	22577.3	5.54587	0.585824	9.4668	2.88556e-21	6.08576e-19
Jrk	37.148	3.07911	0.325492	9.45988	3.08312e-21	6.43397e-19
Slc30a5	1096.2	1.4806	0.156545	9.45799	3.13924e-21	6.45849e-19
Fkbp5	1720.03	2.2644	0.239434	9.4573	3.16002e-21	6.45849e-19
Eppk1	1241.89	3.1085	0.331379	9.38052	6.56456e-21	1.32798e-18
Enc1	414.731	3.88733	0.414744	9.37284	7.06035e-21	1.41385e-18
Gm34911	42.0475	-5.88155	0.629891	-9.3374	9.87266e-21	1.95725e-18
ENSMUSG00000134447	201.446	4.70445	0.505258	9.31099	1.26644e-20	2.48586e-18
Lasp1	1603.07	-1.31892	0.142139	-9.27909	1.70933e-20	3.3223e-18
Pzp	70470.5	1.01631	0.109616	9.27156	1.83448e-20	3.53092e-18
Tmt1a	2334.71	-2.45346	0.264796	-9.26545	1.94251e-20	3.7029e-18
Apol7a	593.091	-3.1849	0.34394	-9.26005	2.04338e-20	3.8581e-18
Cdc14b	196.989	-1.54368	0.166781	-9.25572	2.12786e-20	3.9797e-18
Zfp324	72.8882	2.27392	0.246024	9.24268	2.40401e-20	4.45417e-18
Cd82	767.295	-1.0551	0.11422	-9.2374	2.52554e-20	4.636e-18
Fga	255735	1.82653	0.197998	9.22498	2.83605e-20	5.15822e-18
Orm1	69444.6	2.58246	0.281143	9.18561	4.09217e-20	7.37521e-18
Acot5	59.5965	17.1452	1.86727	9.18198	4.23233e-20	7.5591e-18
Mirt2	55.6225	3.07152	0.334916	9.17102	4.68556e-20	8.29387e-18
Grn	6089.74	1.70385	0.185993	9.16084	5.14953e-20	9.03447e-18
Col27a1	361.258	-2.65593	0.290048	-9.15685	5.34347e-20	9.29248e-18
Tbl2	370.499	1.22014	0.133422	9.14496	5.96534e-20	1.0246e-17
Ethe1	821.23	-1.91246	0.20914	-9.14442	5.99512e-20	1.0246e-17
Dbp	168.35	4.39726	0.483011	9.10386	8.71733e-20	1.4771e-17
Ftsj3	857.601	0.896748	0.0985148	9.10267	8.81382e-20	1.4808e-17
ENSMUSG00000127740	514.027	8.86484	0.976297	9.08006	1.08512e-19	1.80777e-17
Gm36264	61.1502	-5.1606	0.570173	-9.05093	1.4176e-19	2.34199e-17
Gm52969	122.743	-3.11237	0.344677	-9.0298	1.71978e-19	2.81774e-17
Plin2	22863.9	2.69	0.297948	9.0284	1.74195e-19	2.82273e-17
Tacc2	1391.67	2.61991	0.290204	9.02782	1.7513e-19	2.82273e-17
Car8	469.202	-2.3458	0.26013	-9.0178	1.91901e-19	3.0681e-17
Itih3	45533.8	1.61065	0.180196	8.93833	3.9508e-19	6.26598e-17
Prkaca	709.494	-0.884379	0.0993457	-8.90203	5.48331e-19	8.62751e-17
Oplah	2182.22	1.47217	0.165409	8.90014	5.57772e-19	8.70695e-17
Acat3	4283.57	-1.40354	0.157826	-8.89293	5.95158e-19	9.21797e-17
Evi5	1058.52	-1.18125	0.132993	-8.88204	6.56439e-19	1.00883e-16
Nlrp12	1919.22	1.61255	0.181802	8.86979	7.3287e-19	1.11763e-16
Gm48633	329.65	-3.48307	0.39388	-8.84298	9.31988e-19	1.41043e-16
Plekhf1	110.744	-2.29456	0.260055	-8.82338	1.11054e-18	1.66791e-16
Slc17a4	439.812	-2.49168	0.282576	-8.81774	1.16796e-18	1.74096e-16
Eya3	323.344	0.893016	0.101337	8.81231	1.2259e-18	1.81369e-16
Adck5	412.598	-1.3425	0.152579	-8.79868	1.3843e-18	2.03287e-16
Bco1	272.494	2.35486	0.267774	8.79423	1.44031e-18	2.08496e-16
Itpr1	565.765	1.08722	0.12363	8.79419	1.44081e-18	2.08496e-16
Cda	240.24	2.72105	0.309674	8.78684	1.53829e-18	2.2099e-16
Ccng2	255.18	-1.69993	0.193637	-8.77894	1.65024e-18	2.35367e-16
Ppard	242.451	-2.29628	0.261621	-8.77711	1.67722e-18	2.37506e-16
Fh1	5638.18	1.81763	0.207145	8.77467	1.71399e-18	2.40992e-16
Scara5	879.646	2.16725	0.247834	8.74476	2.23486e-18	3.12014e-16
Fndc3b	694.599	2.27859	0.261019	8.72959	2.55591e-18	3.54343e-16
Dsg2	587.264	-1.64794	0.189592	-8.69201	3.56093e-18	4.90246e-16
Flot1	796.476	2.09569	0.241815	8.66652	4.45528e-18	6.09144e-16
Chka	2627.65	-2.84849	0.329961	-8.6328	5.98706e-18	8.1297e-16
Cutal	463.067	-1.59491	0.18517	-8.61323	7.10334e-18	9.57984e-16
Rad17	261.951	1.09351	0.127029	8.60838	7.40993e-18	9.9258e-16
Agpat2	2736.88	-0.784048	0.0914026	-8.57796	9.65706e-18	1.28491e-15
Bok	130.3	-1.62186	0.189112	-8.57617	9.80859e-18	1.29637e-15
Tead1	267.567	3.10106	0.362496	8.55475	1.18126e-17	1.55089e-15
Hsd3b5	1443.25	-7.47748	0.874212	-8.5534	1.19517e-17	1.55883e-15
Gm4673	65.6748	2.3313	0.273521	8.52331	1.55061e-17	2.00921e-15
Sgpl1	588.196	-1.08506	0.127339	-8.52102	1.58158e-17	2.03602e-15
Slc22a15	126.907	-1.1628	0.136492	-8.51921	1.60646e-17	2.05471e-15
Rps18-ps6	354.865	-6.52197	0.766008	-8.51423	1.67699e-17	2.13118e-15
Gjb1	7179.4	-1.06206	0.125023	-8.49496	1.97993e-17	2.50013e-15
Bet1l	500.952	1.24	0.146007	8.49273	2.01838e-17	2.53256e-15
Snx10	863.847	1.79572	0.211473	8.49148	2.04022e-17	2.54387e-15
Mcc	266.204	-2.6615	0.313715	-8.48382	2.17924e-17	2.70021e-15
Saa3	3814.56	5.73754	0.676852	8.4768	2.31469e-17	2.85024e-15
Srebf1	968.015	-1.81621	0.214339	-8.47354	2.3805e-17	2.91172e-15
Tlcd1	329.236	-1.61738	0.190889	-8.47288	2.394e-17	2.91172e-15
Zfp871	507.753	-1.02372	0.121168	-8.44876	2.94422e-17	3.5591e-15
Foxn3	470.908	-1.50245	0.177934	-8.44387	3.06993e-17	3.68857e-15
Dhrs3	1324.5	-3.13314	0.371276	-8.43885	3.20477e-17	3.82738e-15
Farp1	563.579	1.48366	0.175862	8.43648	3.27038e-17	3.88235e-15
Tle2	135.696	-2.47116	0.293507	-8.4194	3.78408e-17	4.46544e-15
Irf5	193.886	-1.40928	0.167538	-8.41171	4.04092e-17	4.74031e-15
Mapk9	526.479	-0.685338	0.0815176	-8.40724	4.1978e-17	4.89537e-15
Nrep	95.593	-3.75819	0.447493	-8.39833	4.52889e-17	5.2506e-15
Rwdd4a	386.417	0.958188	0.114154	8.39382	4.7058e-17	5.42398e-15
Steap3	251.173	-2.10342	0.250979	-8.38087	5.25359e-17	6.02037e-15
Slc13a2	25.2075	-4.0269	0.480535	-8.38003	5.29129e-17	6.02873e-15
Plin5	1417.54	1.78128	0.212636	8.37712	5.42396e-17	6.14457e-15
Enpp5	278.262	-1.61305	0.192624	-8.37408	5.56549e-17	6.26908e-15
Fam83a	111.046	6.29584	0.751939	8.37281	5.62615e-17	6.3016e-15
Tmem82	693.604	1.0235	0.122285	8.36983	5.77031e-17	6.42676e-15
Fgg	195501	1.68694	0.202233	8.34159	7.33006e-17	8.11835e-15
Cntnap1	191.728	4.31411	0.517731	8.33273	7.90001e-17	8.70098e-15
Fbxl20	317.75	-1.30286	0.156397	-8.33049	8.0511e-17	8.8184e-15
Ciart	143.392	5.20926	0.625588	8.32697	8.29365e-17	9.03415e-15
Crybg1	345.901	1.70175	0.204398	8.32567	8.38533e-17	9.08411e-15
Dgkh	48.5559	1.98402	0.238907	8.30458	1.00175e-16	1.07933e-14
Lipg	115.162	2.71374	0.326831	8.3032	1.01342e-16	1.086e-14
ENSMUSG00000131612	45.4308	3.4289	0.413626	8.28985	1.1339e-16	1.20858e-14
Ttpal	584.919	1.25764	0.152128	8.26696	1.37413e-16	1.4568e-14
Gbp10	69.5831	-5.51753	0.667828	-8.26189	1.43378e-16	1.51195e-14
Gm48199	769.212	3.05072	0.369511	8.25609	1.50528e-16	1.57895e-14
Pnpla2	1680.31	1.64465	0.199589	8.24017	1.71965e-16	1.79432e-14
Tsc22d1	459.24	-1.78573	0.217199	-8.2216	2.00811e-16	2.08433e-14
Spin1	1433.51	1.19102	0.144894	8.21991	2.03661e-16	2.10291e-14
Rint1	377.924	1.24926	0.15205	8.21614	2.1016e-16	2.15877e-14
Osbpl8	240.768	-0.955718	0.11637	-8.21277	2.16139e-16	2.20874e-14
Gclc	2269.74	-2.29081	0.279029	-8.20991	2.21351e-16	2.2504e-14
Adra1b	588.39	-3.66479	0.446428	-8.20914	2.22786e-16	2.25344e-14
Tprkb	1178.98	-1.04041	0.126773	-8.20687	2.27023e-16	2.28464e-14
Tspan4	1106.06	1.74315	0.212425	8.20598	2.28716e-16	2.29005e-14
Gm30117	15.2029	-4.51518	0.550385	-8.20367	2.33156e-16	2.32277e-14
Gm56936	324.186	-1.18977	0.145057	-8.20206	2.36308e-16	2.33337e-14
Ldha	19171	1.47293	0.179584	8.20192	2.36573e-16	2.33337e-14
Dapk1	498.775	-2.29008	0.279917	-8.18126	2.80897e-16	2.75683e-14
Btg3	761.703	3.12972	0.382622	8.17967	2.84615e-16	2.77955e-14
Smagp	357.581	-0.986565	0.120719	-8.17244	3.02206e-16	2.93688e-14
Paxx	240.738	-1.62461	0.19896	-8.16547	3.2018e-16	3.09637e-14
Lars1	601.291	0.992819	0.122149	8.12796	4.36584e-16	4.20159e-14
Coq8b	1185.11	3.17501	0.390691	8.12666	4.41289e-16	4.22635e-14
Depp1	778.765	-3.63363	0.447178	-8.12569	4.44824e-16	4.23973e-14
Ptov1	506.868	-0.858605	0.106101	-8.09236	5.85213e-16	5.55112e-14
Slc46a3	281.663	-2.31503	0.286221	-8.08828	6.0512e-16	5.71262e-14
Gm19619	48.7251	2.9433	0.364024	8.08545	6.19373e-16	5.81946e-14
Map2k6	26.7607	-2.75177	0.340816	-8.07406	6.79969e-16	6.35867e-14
Glo1-ps	111.826	-6.46077	0.800957	-8.06631	7.24546e-16	6.74194e-14
Cd28	46.3945	5.61963	0.696725	8.06577	7.27756e-16	6.74194e-14
Psen2	2159.61	-1.84233	0.228437	-8.06492	7.32821e-16	6.75729e-14
Ung	260.706	2.26941	0.281617	8.05848	7.72461e-16	7.08983e-14
Gsap	336.934	-1.49612	0.185748	-8.05458	7.97535e-16	7.28623e-14
Bri3bp	329.293	-0.857028	0.106639	-8.03671	9.22836e-16	8.3923e-14
Selenoi	598.436	-1.33099	0.16618	-8.0093	1.15364e-15	1.04433e-13
Rpap3	310.227	2.00133	0.250014	8.00486	1.19601e-15	1.07667e-13
Ccdc120	149.257	3.38268	0.422601	8.00443	1.20022e-15	1.07667e-13
Armcx4	72.68	2.72835	0.341138	7.99779	1.26671e-15	1.13119e-13
Lrrc59	2543.45	1.46299	0.183066	7.9916	1.33202e-15	1.18419e-13
Dtx4	230.106	-1.52424	0.190759	-7.99038	1.34525e-15	1.19061e-13
Tmprss2	161.186	2.13468	0.267483	7.98061	1.45608e-15	1.28296e-13
Hdac5	288.158	-1.71338	0.214792	-7.97692	1.50024e-15	1.31603e-13
Tgm1	566.943	2.87498	0.360523	7.97445	1.53056e-15	1.33671e-13
Atl2	2095.29	1.26203	0.15833	7.97088	1.57551e-15	1.36993e-13
Slc25a22	6360.68	1.78216	0.223715	7.9662	1.63624e-15	1.41653e-13
Tmem50a	1035.7	-0.786694	0.0987764	-7.9644	1.6603e-15	1.42947e-13
Mmadhc	1292.91	1.27974	0.160691	7.964	1.66561e-15	1.42947e-13
Tjp3	270.977	-2.51821	0.317174	-7.93952	2.02963e-15	1.73437e-13
Zfp746	355.25	1.31448	0.165598	7.9378	2.058e-15	1.75107e-13
Slc13a5	227.859	4.62991	0.583815	7.93044	2.18375e-15	1.8469e-13
Gm26684	42.2433	-3.21271	0.405127	-7.93012	2.18927e-15	1.8469e-13
Cyb561	366.131	1.82884	0.230807	7.92365	2.30633e-15	1.93742e-13
Ctif	540.033	1.30086	0.164219	7.92149	2.34689e-15	1.96317e-13
Slc16a5	265.034	4.2117	0.532144	7.9146	2.48049e-15	2.06621e-13
Gpatch4	264.441	1.16588	0.147457	7.90659	2.64537e-15	2.19433e-13
ENSMUSG00000128928	114.33	7.56203	0.957268	7.8996	2.79806e-15	2.31132e-13
Psmd11	1685.38	-0.541645	0.06865	-7.88994	3.02329e-15	2.487e-13
Hip1r	1230.47	1.79768	0.228108	7.88084	3.25188e-15	2.66398e-13
Gckr	1853.21	-0.986861	0.125358	-7.87231	3.48157e-15	2.84041e-13
Dhx35	78.0476	1.16239	0.147867	7.86102	3.81007e-15	3.09568e-13
Rap2a	181.071	-1.09072	0.138792	-7.85862	3.88402e-15	3.14289e-13
Arfgap3	311.496	2.00532	0.255261	7.85596	3.96714e-15	3.19067e-13
Bysl	342.132	0.918513	0.116923	7.85571	3.97525e-15	3.19067e-13
Sfxn5	219.492	-1.69123	0.215527	-7.84693	4.26356e-15	3.40827e-13
Fam149a	215.769	-1.57417	0.200777	-7.84038	4.49173e-15	3.57625e-13
Phospho1	170.199	-2.20984	0.281927	-7.83831	4.56641e-15	3.62116e-13
Prxl2a	715.082	-0.970922	0.123894	-7.83673	4.62449e-15	3.65261e-13
Cyb5b	3538.81	-1.39666	0.178329	-7.83196	4.80305e-15	3.77859e-13
Tmed5	1313.37	1.61024	0.20571	7.82772	4.96813e-15	3.89301e-13
Rbbp4	1178.04	-0.831326	0.106472	-7.80795	5.81243e-15	4.53667e-13
Pde9a	206.185	-1.62121	0.207801	-7.80174	6.10588e-15	4.74703e-13
Atp6v0a4	18.4332	5.75478	0.737861	7.79927	6.22642e-15	4.82183e-13
Pmf1	158.941	-1.363	0.175099	-7.78415	7.01819e-15	5.41384e-13
Gm17276	81.8745	4.41989	0.56884	7.77	7.84856e-15	6.03092e-13
Ddhd2	237.669	1.37163	0.176687	7.76302	8.2929e-15	6.34775e-13
Gm31583	414.962	-5.10465	0.657752	-7.76074	8.44332e-15	6.43803e-13
Inhbe	910.06	2.54381	0.328176	7.75137	9.09085e-15	6.90521e-13
Hsp90ab1	10246.4	-1.19983	0.154964	-7.74264	9.73734e-15	7.36804e-13
Kansl1l	94.6068	-1.6026	0.207001	-7.74203	9.78424e-15	7.37539e-13
Sort1	164.871	-1.47016	0.189921	-7.74091	9.87061e-15	7.41231e-13
Zfhx4	109.815	-1.65875	0.214551	-7.73126	1.06486e-14	7.96637e-13
Bco2	177.372	-2.32658	0.301141	-7.72589	1.11079e-14	8.27869e-13
Cers6	259.733	1.99331	0.258249	7.71855	1.17657e-14	8.73614e-13
Tbl1x	430.582	-1.00149	0.130071	-7.69957	1.36522e-14	1.00991e-12
Rufy3	509.211	-1.05507	0.137038	-7.69908	1.37047e-14	1.01002e-12
Abtb1	317.865	-0.839149	0.10901	-7.69789	1.38326e-14	1.01567e-12
Gpt2	8407.69	1.69372	0.220432	7.68362	1.54649e-14	1.13134e-12
ENSMUSG00000121779	269.993	-3.86095	0.502772	-7.67932	1.59933e-14	1.16569e-12
Bhlha15	134.335	4.29013	0.55886	7.67658	1.63396e-14	1.18442e-12
Bcl2l14	23.6184	3.71275	0.483661	7.67634	1.63698e-14	1.18442e-12
Pithd1	253.407	-0.997573	0.130063	-7.66992	1.72103e-14	1.23797e-12
Tbl1xr1	900.539	1.53995	0.200783	7.66974	1.72348e-14	1.23797e-12
Nat8f5	202.128	-2.89027	0.377053	-7.66541	1.78259e-14	1.27581e-12
P3h1	485.803	1.53952	0.201158	7.65326	1.9594e-14	1.39731e-12
Gm56730	4581.79	2.34529	0.306538	7.65089	1.99593e-14	1.41826e-12
Nr3c2	66.9713	-1.97018	0.257526	-7.65038	2.00384e-14	1.41879e-12
Tecr	2220.54	-0.709343	0.0927506	-7.64786	2.04352e-14	1.44173e-12
Syne1	143.027	-1.84636	0.241729	-7.63814	2.20383e-14	1.54932e-12
Sec61a1	4132.05	0.844048	0.110636	7.62909	2.36424e-14	1.65622e-12
Slc35d2	452.601	-1.20559	0.158047	-7.62806	2.3831e-14	1.66356e-12
Derl1	2415.46	0.627574	0.0822785	7.62744	2.39456e-14	1.66569e-12
Cyp2u1	341.253	-2.1332	0.279775	-7.62471	2.44586e-14	1.69543e-12
Kctd17	182.607	1.97909	0.259759	7.61895	2.55748e-14	1.76662e-12
Hsd3b2	417.923	-5.2822	0.694495	-7.60582	2.83113e-14	1.94886e-12
Gstt1	1936.32	-1.21344	0.159792	-7.59385	3.10532e-14	2.13021e-12
Bbc3	107.902	-2.04426	0.269299	-7.59103	3.17362e-14	2.16955e-12
Cd4	27.4052	-2.90688	0.383037	-7.58903	3.22306e-14	2.19578e-12
Epb41	3188.84	2.40098	0.316916	7.57606	3.56211e-14	2.41846e-12
Hgfac	1936.93	-0.739379	0.0977087	-7.56718	3.81412e-14	2.58072e-12
Macrod1	281.547	-1.51539	0.200633	-7.55306	4.25155e-14	2.8669e-12
Tk1	125.171	-2.93029	0.389059	-7.53174	5.007e-14	3.36488e-12
Gbp6	187.305	-3.54481	0.470872	-7.52818	5.14524e-14	3.4461e-12
Spry4	108.483	-2.09341	0.278629	-7.51325	5.76788e-14	3.85011e-12
Gabarapl1	2775.31	-1.62622	0.21663	-7.50689	6.05479e-14	4.02806e-12
Pnrc1	1761.17	-2.17172	0.289661	-7.49747	6.50596e-14	4.31373e-12
Atg101	343.036	-0.937621	0.125088	-7.49567	6.59626e-14	4.35903e-12
Sec23a	979.189	1.03181	0.137684	7.49406	6.67757e-14	4.3981e-12
Ltv1	365.537	1.06442	0.142194	7.48569	7.11731e-14	4.67221e-12
Lipa	2003.03	-1.27217	0.170035	-7.48183	7.32943e-14	4.79557e-12
Gm31522	36.972	-3.88709	0.519878	-7.47692	7.60834e-14	4.96169e-12
ENSMUSG00000134867	30.9043	5.87596	0.786698	7.46914	8.07197e-14	5.24678e-12
Trafd1	546.505	-0.990992	0.13274	-7.46564	8.28982e-14	5.37078e-12
Aldh5a1	635.601	-0.805761	0.108041	-7.45789	8.79188e-14	5.67749e-12
Gm34235	31.6108	-3.07999	0.413513	-7.44836	9.45106e-14	6.08335e-12
Blzf1	212.523	1.04656	0.140569	7.44514	9.68386e-14	6.21302e-12
Pum3	437.744	0.686015	0.0922675	7.43507	1.04515e-13	6.68388e-12
Actg1	9187.68	2.9776	0.400919	7.42693	1.1115e-13	7.08538e-12
Apoa5	27737.1	1.03294	0.139111	7.42529	1.12535e-13	7.15065e-12
Ormdl1	226.424	-1.4569	0.19664	-7.40896	1.27296e-13	8.06278e-12
Sox5	93.4265	-1.59329	0.215204	-7.40361	1.32532e-13	8.36767e-12
Elovl3	6989.27	-4.26784	0.576801	-7.39914	1.37065e-13	8.6264e-12
Serpina10	6463.52	1.80993	0.244645	7.39817	1.38071e-13	8.66224e-12
A2m	150.643	6.52874	0.882592	7.39723	1.39052e-13	8.69621e-12
Rcbtb1	869.598	0.788342	0.106581	7.39663	1.39681e-13	8.70813e-12
Spon2	136.663	-2.83663	0.383692	-7.39298	1.43571e-13	8.92258e-12
Caskin2	347.774	1.34213	0.181765	7.38386	1.5376e-13	9.52594e-12
Plce1	198.865	1.34199	0.181937	7.37611	1.6298e-13	1.00657e-11
Qsox1	12442.2	1.11963	0.151972	7.36731	1.74108e-13	1.07195e-11
Repin1	498.811	-1.18767	0.16132	-7.3622	1.8091e-13	1.11039e-11
Ern1	502.759	-1.24136	0.168854	-7.3517	1.95708e-13	1.1975e-11
Acp6	458.289	-0.755237	0.102795	-7.34701	2.02696e-13	1.23299e-11
Glo1	6276.48	-1.7079	0.232463	-7.34697	2.02752e-13	1.23299e-11
ENSMUSG00000121505	206.245	-3.34089	0.455378	-7.33654	2.19194e-13	1.32891e-11
Pcx	6853.61	1.1145	0.152011	7.33173	2.27193e-13	1.37082e-11
Polr3g	96.2155	-1.33247	0.181745	-7.33156	2.2749e-13	1.37082e-11
Pfkfb2	245.929	1.3721	0.187204	7.32946	2.31086e-13	1.38827e-11
Pros1	1344.9	1.16104	0.15877	7.31274	2.61753e-13	1.56775e-11
Khnyn	549.474	-1.55968	0.213345	-7.31061	2.65924e-13	1.58793e-11
Tmem41a	184.546	1.95054	0.266951	7.30674	2.73703e-13	1.62476e-11
Pdcd4	1027.09	-1.20096	0.164365	-7.30668	2.73822e-13	1.62476e-11
Klhl24	560.569	-1.40486	0.192279	-7.30632	2.74549e-13	1.62476e-11
Ubxn1	1647.48	-0.798836	0.109546	-7.29223	3.04869e-13	1.79882e-11
Cpt1a	4707.79	1.21927	0.167325	7.28681	3.17372e-13	1.86703e-11
Eif4b	2158.22	-0.672052	0.0922547	-7.28475	3.22271e-13	1.89024e-11
Gm55330	19.451	4.22258	0.57996	7.28082	3.31805e-13	1.94042e-11
Pdcd11	390.296	0.883161	0.121386	7.27561	3.44848e-13	2.01077e-11
Mmab	310.667	-1.60736	0.221108	-7.26957	3.6063e-13	2.09662e-11
Srgap3	30.1999	-3.7342	0.513892	-7.2665	3.68911e-13	2.13773e-11
Kmt5a	411.444	-0.95435	0.131342	-7.26616	3.69857e-13	2.13773e-11
Cpne8	258.809	2.74946	0.379043	7.2537	4.05531e-13	2.33711e-11
Snx21	82.7055	-1.12764	0.155526	-7.2505	4.15246e-13	2.38616e-11
Rras2	400.667	1.43322	0.197711	7.24909	4.19595e-13	2.40418e-11
Akr7a5	1763.29	-0.784585	0.108263	-7.24699	4.26125e-13	2.43456e-11
Gm8883	886.503	1.32563	0.183044	7.24211	4.41751e-13	2.51658e-11
Commd7	248.239	-1.0761	0.148663	-7.23849	4.53721e-13	2.57737e-11
Tmem150a	1316.91	-2.09074	0.288972	-7.2351	4.6517e-13	2.63486e-11
Gosr2	1173.6	0.80832	0.111736	7.23422	4.68205e-13	2.64449e-11
BB123696	13.2663	4.18651	0.578929	7.23147	4.77803e-13	2.69104e-11
Copb2	2234.89	0.852685	0.118015	7.22521	5.00321e-13	2.80988e-11
Hsd3b7	5662.67	-1.45799	0.201808	-7.22461	5.02543e-13	2.81438e-11
Klf12	70.078	-2.73735	0.379042	-7.22176	5.13195e-13	2.86594e-11
Dnajb1	293.722	-1.11474	0.154594	-7.21077	5.56378e-13	3.09837e-11
Adcy1	235.046	3.50571	0.486518	7.20572	5.77367e-13	3.20624e-11
Thumpd3	285.886	0.791734	0.109954	7.2006	5.99493e-13	3.31982e-11
Dexi	220.794	-1.38182	0.192168	-7.1907	6.44618e-13	3.55976e-11
Trub2	253.598	1.35653	0.188742	7.18721	6.61286e-13	3.64167e-11
ENSMUSG00000123981	12.0948	6.53936	0.910019	7.18596	6.67376e-13	3.66502e-11
Rnaset2a	415.709	-1.05638	0.14707	-7.1828	6.82998e-13	3.74045e-11
C4a	1393.03	-3.11358	0.433903	-7.17575	7.19121e-13	3.92743e-11
B3galt1	902.825	2.59752	0.362157	7.17234	7.37274e-13	4.01551e-11
Cfh	11074.1	1.23738	0.172661	7.16651	7.69326e-13	4.1786e-11
Ppp1ca	1503.86	-0.646339	0.0902118	-7.16469	7.79629e-13	4.22299e-11
Lepr	349.892	3.82084	0.533738	7.15864	8.14833e-13	4.40165e-11
Amdhd1	2187.73	-1.38909	0.194072	-7.15761	8.20928e-13	4.42253e-11
AA986860	104.968	2.56767	0.358871	7.15487	8.37532e-13	4.49975e-11
Tm4sf20	32.6674	7.71563	1.07853	7.15383	8.43897e-13	4.52169e-11
Eprs1	1686.9	0.576326	0.0808126	7.13163	9.91838e-13	5.30005e-11
Ttc39c	3296.49	-1.81614	0.254794	-7.12788	1.01929e-12	5.43208e-11
Slc19a2	974.852	-1.40927	0.19776	-7.12618	1.03196e-12	5.48487e-11
Slc35e2	552.947	-1.50876	0.211744	-7.1254	1.03782e-12	5.50128e-11
Pcsk5	237.71	1.19185	0.167358	7.12154	1.06728e-12	5.64237e-11
Tuba4a	2579.18	-1.11555	0.156839	-7.11268	1.13815e-12	5.99294e-11
Casp9	210.819	-1.09796	0.15437	-7.11249	1.13964e-12	5.99294e-11
Gucy2c	63.0315	5.18585	0.730659	7.0975	1.27038e-12	6.66276e-11
Wdr74	392.061	0.747892	0.105456	7.09199	1.322e-12	6.91523e-11
Nsd3	751.221	-1.03974	0.146725	-7.08636	1.37689e-12	7.17969e-11
Gm32006	268.634	-4.18121	0.590062	-7.08606	1.3798e-12	7.17969e-11
Limd2	97.1819	-1.5216	0.214851	-7.0821	1.41988e-12	7.3689e-11
Sucnr1	132.433	-2.9673	0.419143	-7.07945	1.44732e-12	7.49167e-11
Prkd3	1553.12	-1.39792	0.197631	-7.0734	1.51184e-12	7.80525e-11
Cyp4a31	391.065	2.73463	0.386998	7.06626	1.59169e-12	8.19618e-11
Mrtfb	314.533	-1.24605	0.176378	-7.06462	1.61054e-12	8.27177e-11
Rnf125	95.4351	-2.29281	0.324817	-7.05879	1.67957e-12	8.60402e-11
ENSMUSG00000139942	10.1359	-6.82942	0.967904	-7.05589	1.71498e-12	8.76274e-11
Tdg-ps2	64.4205	2.35434	0.333822	7.05269	1.75488e-12	8.92287e-11
Atp6v0c-ps2	43.1782	-5.37771	0.762508	-7.05266	1.75532e-12	8.92287e-11
Pld1	198.57	1.0909	0.154794	7.04742	1.82268e-12	9.24161e-11
Ssbp3	442.263	-1.53619	0.218072	-7.04441	1.86246e-12	9.41918e-11
4933421A08Rik	23.2764	4.67828	0.664252	7.04293	1.88243e-12	9.49598e-11
ENSMUSG00000143678	22.4716	-2.50837	0.356312	-7.03983	1.92474e-12	9.68475e-11
Gm47465	49.3137	2.73652	0.388856	7.03735	1.95927e-12	9.80876e-11
Nop2	350.765	0.999189	0.141984	7.03735	1.95928e-12	9.80876e-11
Jak3	285.782	1.31184	0.186509	7.03365	2.01194e-12	1.0047e-10
Mphosph10	210.099	1.02157	0.145407	7.02562	2.13111e-12	1.06149e-10
Ifit3	113.674	-2.19087	0.311856	-7.02528	2.13637e-12	1.06149e-10
Or10j5	7.98906	6.49103	0.924018	7.02479	2.14394e-12	1.06259e-10
Mvp	1436.45	1.62162	0.230974	7.02079	2.20623e-12	1.09074e-10
Supt3	77.4969	-1.26482	0.180331	-7.01387	2.31808e-12	1.14318e-10
Arhgap42	585.121	-1.10598	0.157712	-7.01262	2.33894e-12	1.15061e-10
Rmdn2	387.251	-1.21407	0.173194	-7.00989	2.38507e-12	1.17039e-10
Tram2	227.526	1.25266	0.178754	7.00775	2.42188e-12	1.18553e-10
Fitm2	631.036	1.12443	0.160546	7.0038	2.49114e-12	1.21642e-10
Ccdc85c	110.718	-1.54147	0.22011	-7.0032	2.50187e-12	1.21866e-10
Gm11695	87.6502	5.35331	0.764635	7.00113	2.53902e-12	1.23373e-10
Tlcd2	761.717	-2.06524	0.295036	-6.99996	2.56044e-12	1.24109e-10
Slc35e1	1043.12	1.02754	0.146801	6.9995	2.56872e-12	1.24207e-10
Arf5	975.005	-0.843861	0.120601	-6.99715	2.61225e-12	1.26005e-10
Ifitm2	4801.36	1.02325	0.146482	6.98549	2.83863e-12	1.36592e-10
Clec2h	58.1972	-5.24461	0.751002	-6.98348	2.87953e-12	1.38224e-10
Osgin1	5072.24	-4.18335	0.599109	-6.98261	2.89736e-12	1.38744e-10
Neu1	511.046	-0.679331	0.0973053	-6.98145	2.92154e-12	1.39565e-10
Serpine1	1571.74	6.51423	0.933279	6.97994	2.95305e-12	1.40731e-10
Treh	100.7	2.19485	0.315225	6.9628	3.33577e-12	1.58589e-10
Lig3	368.807	0.750852	0.107863	6.96118	3.37439e-12	1.60041e-10
Flot2	753.444	1.21352	0.174505	6.95407	3.54899e-12	1.6792e-10
Gm45051	25.5768	-2.39871	0.345205	-6.94865	3.68794e-12	1.7408e-10
Zfp251	40.9114	1.71523	0.246856	6.9483	3.69705e-12	1.74095e-10
Grk5	135.012	-1.74019	0.250534	-6.94591	3.76028e-12	1.76653e-10
Ppp1r1b	54.8147	-2.23279	0.321716	-6.94024	3.91439e-12	1.83458e-10
H2-K2.1	198.805	-1.52652	0.220061	-6.93683	4.01009e-12	1.875e-10
Klf13	448.148	-1.33649	0.192826	-6.93111	4.17552e-12	1.94776e-10
Gm47547	27.6639	3.96306	0.571945	6.92908	4.23576e-12	1.97122e-10
Acss2	1165.38	-2.06499	0.298343	-6.92154	4.46773e-12	2.0743e-10
Erp27	18.6575	4.70543	0.680331	6.91639	4.63284e-12	2.14594e-10
Crybb3	157.532	3.64322	0.526782	6.916	4.6459e-12	2.14697e-10
Rrp12	173.559	1.41073	0.204084	6.9125	4.7619e-12	2.19546e-10
Tpst2	405.88	-0.935105	0.135343	-6.90914	4.87599e-12	2.24284e-10
Syne2	163.633	-1.26256	0.182886	-6.90356	5.07142e-12	2.32733e-10
Rabl3	222.802	0.881551	0.128035	6.88524	5.76894e-12	2.64132e-10
Cldn1	674.487	-1.96843	0.285944	-6.88398	5.82018e-12	2.65864e-10
Mblac2	49.1452	-1.96933	0.286281	-6.879	6.0273e-12	2.74693e-10
Zfp106	928.724	0.688964	0.100188	6.8767	6.12551e-12	2.78528e-10
Il13ra1	956.19	1.4153	0.205883	6.8743	6.22962e-12	2.82614e-10
Arhgap24	58.4717	-2.00673	0.292029	-6.87169	6.34461e-12	2.87173e-10
Serpina9	26.8981	-4.62829	0.673942	-6.86749	6.53411e-12	2.95077e-10
Slc25a12	277.102	0.946563	0.137859	6.86617	6.59478e-12	2.9714e-10
Mid1ip1	286.704	-1.7502	0.254938	-6.86519	6.64013e-12	2.98505e-10
Golga3	417.741	0.862938	0.125724	6.86375	6.70743e-12	3.00848e-10
1200007C13Rik	62.5754	3.20773	0.467536	6.86092	6.84179e-12	3.06182e-10
ENSMUSG00000140149	8.03132	-6.18469	0.90177	-6.85839	6.96424e-12	3.1096e-10
Slc20a1	1219.79	2.93684	0.428794	6.84908	7.43281e-12	3.3088e-10
Gmppb	538.554	1.56095	0.227914	6.84887	7.44376e-12	3.3088e-10
H2-T10	35.8186	-2.41448	0.352629	-6.84706	7.53819e-12	3.34328e-10
Tsen34	291.351	-0.64846	0.094755	-6.84355	7.72569e-12	3.41879e-10
Magi1	302.275	-0.938462	0.137193	-6.84047	7.89334e-12	3.4852e-10
Cwf19l1	141.955	-0.970923	0.141952	-6.8398	7.93019e-12	3.49369e-10
Zfp9	116.276	2.21292	0.323608	6.83827	8.01547e-12	3.52343e-10
Calu	2370.25	0.928564	0.135827	6.83637	8.12228e-12	3.56248e-10
Ncdn	300.492	1.42649	0.208763	6.83307	8.31142e-12	3.63739e-10
Dock9	109.168	-0.961469	0.140867	-6.82537	8.77011e-12	3.82968e-10
Gstp1	38123.6	-1.30894	0.191951	-6.81915	9.15802e-12	3.99028e-10
Elp3	427.923	0.867381	0.1273	6.81367	9.51405e-12	4.13632e-10
Rrp9	151.432	1.02211	0.15004	6.8122	9.61198e-12	4.16975e-10
Fam187b	184.879	1.73841	0.255427	6.80589	1.00428e-11	4.34715e-10
Zfand4	210.877	-1.73541	0.255022	-6.80496	1.0108e-11	4.3658e-10
Haus4	96.7835	-1.28612	0.189012	-6.80444	1.01443e-11	4.37199e-10
Gm30173	8.96446	6.62203	0.973341	6.8034	1.02179e-11	4.39416e-10
Mmp14	810.243	1.6539	0.243113	6.803	1.02463e-11	4.39683e-10
Tmem214	1295.48	0.74871	0.110068	6.80223	1.03014e-11	4.41093e-10
Gm36041	70.2979	-3.89019	0.571959	-6.80152	1.0352e-11	4.4229e-10
Gm19522	19.8661	-2.9973	0.4407	-6.80122	1.0374e-11	4.4229e-10
Itih2	22152.8	1.38303	0.203365	6.80071	1.04102e-11	4.4288e-10
Clca3a1	154.866	1.55883	0.229251	6.79967	1.04859e-11	4.45144e-10
Irf2bp2	1309.42	-1.36812	0.20136	-6.7944	1.08766e-11	4.60744e-10
Copg1	1619.08	0.694946	0.102301	6.79316	1.097e-11	4.63711e-10
Tmc4	68.6068	-1.47381	0.217082	-6.7892	1.12753e-11	4.75602e-10
Srp68	1006.88	0.805934	0.118825	6.78252	1.18101e-11	4.9577e-10
Atxn7l1	96.9274	-1.06324	0.156763	-6.78244	1.1816e-11	4.9577e-10
Dera	669.867	-0.683164	0.100728	-6.78229	1.18285e-11	4.9577e-10
Glyr1	1304.47	0.765066	0.112896	6.77675	1.22906e-11	5.14053e-10
Slc25a15	7543.3	1.4113	0.208298	6.77536	1.24093e-11	5.17924e-10
Tln2	65.7181	-1.70582	0.252148	-6.76515	1.33174e-11	5.5466e-10
Mettl13	150.743	1.07349	0.158701	6.7642	1.34049e-11	5.57132e-10
Hamp	23856	2.54513	0.376525	6.75953	1.3844e-11	5.7418e-10
Txndc11	672.109	1.05023	0.155566	6.75102	1.46811e-11	6.07627e-10
Utp20	226.546	0.834314	0.123711	6.74404	1.54047e-11	6.36245e-10
Tor3a	166.002	2.02721	0.300643	6.7429	1.55261e-11	6.39927e-10
Rsrp1	6113.2	-1.12662	0.167191	-6.73852	1.60003e-11	6.58102e-10
Foxq1	654.883	-2.96483	0.440193	-6.73528	1.63615e-11	6.71568e-10
Erc1	364.829	0.750273	0.111506	6.72853	1.7139e-11	7.02026e-10
Armcx3	302.245	1.45447	0.216194	6.72761	1.72469e-11	7.0499e-10
Snhg11	88.7089	-2.46585	0.366839	-6.72189	1.79388e-11	7.31764e-10
Ndrg1	257.342	-2.12742	0.316509	-6.72151	1.79856e-11	7.32164e-10
Dnajc10	570.515	1.08459	0.161398	6.72	1.81726e-11	7.38263e-10
Amigo3	36.986	2.87901	0.428977	6.71133	1.92855e-11	7.81872e-10
BC024386	3241.2	-3.07008	0.457525	-6.71018	1.94381e-11	7.8645e-10
Aco1	2161.19	-0.861665	0.128452	-6.70805	1.97239e-11	7.96387e-10
Emc9	202.113	-1.52818	0.227867	-6.70646	1.99406e-11	8.03499e-10
Tmem218	41.4094	-1.81147	0.270316	-6.70129	2.0659e-11	8.30761e-10
Gpr107	317.242	0.710841	0.10616	6.69595	2.14275e-11	8.59918e-10
Gm57165	14.4832	5.92993	0.886157	6.69174	2.20534e-11	8.83248e-10
Gpr12	4.74412	-6.1153	0.914308	-6.68845	2.25545e-11	9.01499e-10
Gas6	1005.88	1.41912	0.212222	6.68695	2.27877e-11	9.08987e-10
Cdipt	774.205	0.473848	0.070865	6.68664	2.28354e-11	9.09059e-10
Mme	116.081	-2.7877	0.416959	-6.68581	2.29656e-11	9.12411e-10
Cmtm6	1185.39	-1.06216	0.158949	-6.68242	2.35034e-11	9.31908e-10
Agps	185.717	0.66622	0.0997204	6.68087	2.3752e-11	9.39889e-10
Rps23rg1	9.70427	-5.34365	0.799935	-6.68011	2.38769e-11	9.42948e-10
Cyp4v3	4954.3	-1.31094	0.196378	-6.67559	2.46247e-11	9.70547e-10
Neurl3	78.9184	-1.70712	0.255875	-6.6717	2.5285e-11	9.94593e-10
Prg4	1145.89	1.65903	0.248744	6.66964	2.56436e-11	1.0067e-09
Gm44243	14.4191	-2.48908	0.373439	-6.66529	2.64152e-11	1.03494e-09
Tmem106c	176.936	-0.877502	0.131697	-6.66306	2.68186e-11	1.04868e-09
Thsd1	63.5321	1.26247	0.189653	6.65673	2.79993e-11	1.09269e-09
ENSMUSG00000140814	143.338	1.44736	0.217639	6.65027	2.92554e-11	1.13947e-09
Irs1	143.848	-2.02022	0.303908	-6.64749	2.98142e-11	1.15895e-09
Gfpt1	534.409	1.17866	0.177457	6.64193	3.09599e-11	1.20113e-09
Slc39a7	2037.97	0.875604	0.131873	6.63973	3.14262e-11	1.21685e-09
Gtdc1	91.4703	1.38948	0.209642	6.62789	3.40519e-11	1.31594e-09
Fdx1	783.531	-0.876795	0.132355	-6.62459	3.48211e-11	1.34305e-09
Gpcpd1	2032.13	2.13922	0.323101	6.62088	3.57058e-11	1.3745e-09
Acy3	673.77	-1.32001	0.199408	-6.61965	3.60048e-11	1.38332e-09
ENSMUSG00000135760	4.4465	-6.09749	0.921256	-6.61867	3.62433e-11	1.38979e-09
Tom1l2	438.691	0.732132	0.110639	6.61734	3.6573e-11	1.39973e-09
Atp10d	164.898	1.77276	0.267935	6.61639	3.68086e-11	1.40603e-09
Cmtr1	466.994	-0.564537	0.0853759	-6.61237	3.78217e-11	1.44195e-09
Dnajc12	354.608	2.23748	0.338754	6.60502	3.97468e-11	1.51244e-09
Syt3	41.294	-2.40931	0.364802	-6.60441	3.99091e-11	1.5157e-09
Mon2	759.879	0.505852	0.0766162	6.60242	4.04508e-11	1.53334e-09
Prdx6	5055.01	-1.00439	0.152149	-6.60136	4.07411e-11	1.5414e-09
Pspc1	153.676	2.01646	0.305519	6.60011	4.10845e-11	1.55143e-09
Nadk2	1057.85	-1.32005	0.200137	-6.59575	4.23115e-11	1.59473e-09
Suco	294.434	1.54087	0.23377	6.59137	4.35787e-11	1.63937e-09
C2cd2	1094	-1.50701	0.228727	-6.58871	4.43672e-11	1.66587e-09
Ugt2b35	1472.98	-2.04729	0.310942	-6.58418	4.57413e-11	1.71422e-09
Pla2g12a	372.916	1.3506	0.205187	6.5823	4.6323e-11	1.73144e-09
Tbrg1	1207.89	1.42319	0.216221	6.58213	4.63756e-11	1.73144e-09
Dhdh	1185.35	-1.63517	0.248742	-6.57375	4.90647e-11	1.8284e-09
Dynll2	1483.84	-1.51788	0.231005	-6.57076	5.00595e-11	1.86197e-09
Fam89a	29.7511	-3.22006	0.49085	-6.56017	5.37472e-11	1.99539e-09
Prxl2c	812.298	-0.816668	0.124504	-6.55938	5.4031e-11	2.00218e-09
Arfgap1	578.925	0.927953	0.141485	6.55865	5.42965e-11	2.00826e-09
Fam210a	667.362	-1.62144	0.247367	-6.5548	5.57155e-11	2.05691e-09
Trim26	426.575	-0.848642	0.129506	-6.55291	5.64274e-11	2.07932e-09
Gm10734	48.1218	1.72223	0.263191	6.54366	6.00308e-11	2.208e-09
Arsg	404.182	1.20837	0.184725	6.54146	6.09227e-11	2.23485e-09
Atg7	377.94	-0.684378	0.104624	-6.5413	6.09862e-11	2.23485e-09
Sult1a1	7783.43	1.34885	0.206322	6.53761	6.25114e-11	2.28651e-09
Tmem276	111.381	-1.22444	0.187361	-6.53516	6.35403e-11	2.31986e-09
Nucks1	1419	0.805724	0.123504	6.52386	6.85207e-11	2.49551e-09
Champ1	150.413	0.93624	0.143514	6.52368	6.86029e-11	2.49551e-09
Ptms	6748.12	-1.50766	0.23125	-6.51959	7.04982e-11	2.55976e-09
Rce1	119.598	-0.87485	0.134207	-6.51865	7.09446e-11	2.57126e-09
Septin9	704.687	-1.03845	0.159341	-6.51715	7.16541e-11	2.59223e-09
Cimip3	80.0907	-1.47856	0.226958	-6.51471	7.28288e-11	2.62993e-09
Abcb10	291.717	-1.20075	0.184321	-6.51443	7.29655e-11	2.63008e-09
Aldob	66666.2	1.36011	0.208838	6.51276	7.37825e-11	2.6547e-09
Trem2	18.7925	3.08454	0.473696	6.51166	7.43268e-11	2.66944e-09
Tada2b	333.663	0.739345	0.113553	6.51099	7.46594e-11	2.67229e-09
Hspb8	4995.13	1.55845	0.239358	6.51095	7.4676e-11	2.67229e-09
Nfix	773.791	-1.14939	0.176588	-6.50892	7.56944e-11	2.70386e-09
Gm48226	33.7056	-1.34445	0.206817	-6.50068	7.99558e-11	2.85094e-09
Zfyve16	95.8518	0.968351	0.14914	6.4929	8.41998e-11	2.99688e-09
Ghr	3630.88	-1.62103	0.249841	-6.48822	8.68566e-11	3.0859e-09
Map3k6	151.358	2.21467	0.341437	6.48631	8.79616e-11	3.11957e-09
Ccdc171	33.3114	-1.5029	0.231818	-6.48311	8.98493e-11	3.18083e-09
Ugp2	2344.71	-1.11872	0.172611	-6.48115	9.10237e-11	3.21666e-09
Pes1	501.883	0.655114	0.101092	6.48037	9.14968e-11	3.22762e-09
Sar1a	1503.63	0.70687	0.109153	6.47598	9.41979e-11	3.317e-09
E030018B13Rik	257.498	4.53182	0.700112	6.473	9.60785e-11	3.37723e-09
Alpk1	228.26	3.28882	0.508751	6.46451	1.01628e-10	3.56598e-09
Kdm4a	669.043	0.710693	0.110149	6.45212	1.10294e-10	3.86323e-09
Phf1	276.98	-1.33595	0.207065	-6.45185	1.10496e-10	3.86347e-09
Foxo3	445.472	-1.15408	0.178887	-6.45146	1.10777e-10	3.86647e-09
Gm56906	1338.89	1.58764	0.24619	6.44887	1.12688e-10	3.92625e-09
1810008I18Rik	617.118	-1.81178	0.280964	-6.44843	1.13013e-10	3.93066e-09
1700086O06Rik	59.3195	1.36881	0.212561	6.43962	1.19772e-10	4.15575e-09
Gm34719	132.721	-2.09795	0.325796	-6.43945	1.19904e-10	4.15575e-09
Swsap1	108.7	0.986717	0.153238	6.43913	1.20161e-10	4.1574e-09
Kif3b	181.477	1.03914	0.161494	6.43456	1.23828e-10	4.27682e-09
Ltbr	1451.48	0.605117	0.0941105	6.42986	1.27725e-10	4.40375e-09
Gm36435	36.4669	-3.33139	0.518619	-6.42359	1.331e-10	4.5811e-09
Irak4	163.682	0.784095	0.122111	6.42116	1.35241e-10	4.63349e-09
Cisd1	1201.73	-1.21596	0.189373	-6.42101	1.35376e-10	4.63349e-09
Ypel3	475.793	-1.18081	0.183902	-6.42086	1.3551e-10	4.63349e-09
Gm14319	14.9835	2.3745	0.369814	6.4208	1.35557e-10	4.63349e-09
Megf9	390.446	-1.10857	0.17268	-6.41978	1.36475e-10	4.65683e-09
Tm9sf2	2433.78	0.775154	0.12076	6.41899	1.37183e-10	4.67293e-09
Il1r1	3400.85	1.85366	0.288887	6.41656	1.39388e-10	4.73993e-09
Ccdc149	103.698	1.7214	0.268546	6.41008	1.45448e-10	4.93591e-09
Avpr1a	449.191	-1.75139	0.273234	-6.40986	1.4565e-10	4.93591e-09
Hsdl2	1262.74	1.1083	0.172923	6.40924	1.46252e-10	4.94784e-09
Copa	2916.63	0.617817	0.0964142	6.40794	1.47499e-10	4.98154e-09
Rabep2	157.582	-1.06558	0.166308	-6.40731	1.48106e-10	4.99355e-09
Rdh13	171.881	1.44665	0.226176	6.3961	1.59395e-10	5.36186e-09
Ankrd2	19.6295	2.80438	0.438463	6.39593	1.59571e-10	5.36186e-09
Lama3	60.8892	-2.52653	0.395087	-6.39487	1.60685e-10	5.39016e-09
ENSMUSG00000141895	22.0135	3.13927	0.491154	6.39163	1.64126e-10	5.49627e-09
Zbed5	75.1572	1.61391	0.252545	6.39059	1.65249e-10	5.52454e-09
Msh5	23.7278	-3.46818	0.54274	-6.39014	1.65738e-10	5.53094e-09
Gm7694	281.17	1.95256	0.305569	6.3899	1.65998e-10	5.53094e-09
Spata22	31.452	-2.5571	0.400228	-6.3891	1.66862e-10	5.55039e-09
Spsb2	144.445	-1.00278	0.156976	-6.38811	1.67953e-10	5.57733e-09
Ciapin1	319.024	0.780639	0.122255	6.38532	1.71042e-10	5.67041e-09
Edem3	461.927	0.857189	0.134264	6.38436	1.72119e-10	5.69659e-09
Sash1	309.755	-1.10025	0.17239	-6.38237	1.74366e-10	5.76135e-09
Tgm2	6230.47	2.06566	0.323711	6.38119	1.75723e-10	5.7965e-09
ENSMUSG00000122428	29.8661	-2.39775	0.3762	-6.37359	1.84649e-10	6.08085e-09
Tmie	113.898	-2.77108	0.434861	-6.37234	1.86169e-10	6.12075e-09
Spryd3	372.682	0.929473	0.145938	6.36897	1.90301e-10	6.24621e-09
Gm12718	46.2878	-3.09872	0.486854	-6.36478	1.95575e-10	6.40872e-09
Nat8f1	1256.3	-1.70143	0.267678	-6.35626	2.06724e-10	6.76287e-09
Mad2l2	357.405	-0.74942	0.117961	-6.35314	2.1097e-10	6.89042e-09
Rnf213	485.226	-1.33739	0.210574	-6.35116	2.13694e-10	6.96788e-09
Map7d1	970.404	0.819004	0.128997	6.34903	2.16676e-10	7.05353e-09
ENSMUSG00000141680	8.15707	4.76359	0.75069	6.34562	2.21528e-10	7.19966e-09
Nek6	1345.25	0.878008	0.138506	6.33911	2.31098e-10	7.49841e-09
Slc25a25	3669.06	2.23475	0.352565	6.33854	2.31954e-10	7.51388e-09
ENSMUSG00000123988	7.68073	-6.26152	0.98813	-6.33674	2.34675e-10	7.5896e-09
Sap30bp	319.991	0.723866	0.114345	6.33054	2.44305e-10	7.88471e-09
Tmc5	341.608	3.43822	0.543132	6.33036	2.44595e-10	7.88471e-09
1810059H22Rik	32.8316	-2.82013	0.445794	-6.32609	2.51454e-10	8.09264e-09
Arl2bp	199.898	1.78393	0.282032	6.32526	2.52806e-10	8.12297e-09
Fem1a	456.565	0.700237	0.110713	6.32478	2.5359e-10	8.13498e-09
Cerkl	42.0816	1.94659	0.3078	6.3242	2.54546e-10	8.15247e-09
Rfc5	72.526	-1.34649	0.212997	-6.32163	2.58818e-10	8.27591e-09
Tmc7	152.897	1.58572	0.251078	6.31563	2.69068e-10	8.5771e-09
Xrcc1	148.469	-1.25321	0.198431	-6.31561	2.69102e-10	8.5771e-09
C2cd2l	723.955	1.30789	0.207165	6.31327	2.73193e-10	8.69351e-09
Abce1	1320.06	0.639567	0.101332	6.31159	2.76188e-10	8.77473e-09
Trabd	1814.54	0.877377	0.139022	6.31105	2.77147e-10	8.79109e-09
Srpra	3500.95	0.813224	0.128869	6.31049	2.78157e-10	8.80903e-09
Galt	753.807	-0.820229	0.13006	-6.30653	2.85366e-10	9.02293e-09
1700027J07Rik	4.45642	6.32646	1.00371	6.30306	2.91827e-10	9.21253e-09
Trmt61b	63.9232	1.87133	0.297272	6.295	3.07408e-10	9.68898e-09
ENSMUSG00000128987	12.5217	4.22459	0.67156	6.2907	3.16037e-10	9.94514e-09
Zfp40	66.1049	2.0733	0.329699	6.28848	3.20586e-10	1.00718e-08
Irak1bp1	23.079	1.89482	0.301327	6.28824	3.21078e-10	1.00718e-08
Armt1	266.408	0.896233	0.142649	6.28278	3.32577e-10	1.0416e-08
Rrp1b	127.983	1.46916	0.233912	6.28084	3.36747e-10	1.053e-08
Irgq	334.531	1.16724	0.185853	6.28046	3.37563e-10	1.05389e-08
Golt1b	184.02	1.52823	0.243431	6.27787	3.43241e-10	1.06993e-08
E230001N04Rik	17.2278	3.13016	0.498813	6.27521	3.49164e-10	1.08668e-08
H2-Q2	19.0133	-4.75749	0.75887	-6.26917	3.62983e-10	1.12792e-08
Cobl	380.761	1.61563	0.257729	6.26873	3.64007e-10	1.12933e-08
Gask1a	32.4859	-3.65031	0.582792	-6.26349	3.7646e-10	1.16433e-08
Tymp	370.76	-1.76304	0.28148	-6.26349	3.76461e-10	1.16433e-08
Atl3	1002.23	-1.11826	0.178582	-6.26188	3.80367e-10	1.17457e-08
Tmem14c	1255.59	-1.07576	0.171803	-6.26161	3.81012e-10	1.17474e-08
Slc6a8	188.48	1.73675	0.277743	6.2531	4.02384e-10	1.2387e-08
ENSMUSG00000139150	13.1743	2.98979	0.478326	6.25053	4.0906e-10	1.25731e-08
Notum	293.77	-2.17828	0.348885	-6.24355	4.27747e-10	1.31271e-08
Dock4	133.237	-1.06167	0.170223	-6.23694	4.462e-10	1.36722e-08
Cnp	166.905	-1.49052	0.23901	-6.23622	4.48273e-10	1.37145e-08
Eif6	1470.08	1.41898	0.227556	6.23575	4.49612e-10	1.37343e-08
Enpp3	401.736	-2.24027	0.359345	-6.23433	4.53704e-10	1.3838e-08
Tmem135	788.471	-0.746825	0.119905	-6.22848	4.7098e-10	1.43426e-08
ENSMUSG00000143161	3346.68	1.16863	0.187633	6.22824	4.71697e-10	1.43426e-08
Msrb3	230.624	0.880845	0.141438	6.22779	4.73056e-10	1.43619e-08
Hsf4	68.882	-1.4401	0.231248	-6.22749	4.73966e-10	1.43675e-08
Vsig10l	26.3443	2.10949	0.338798	6.22639	4.77308e-10	1.44468e-08
Acat2	979.571	-1.67425	0.269125	-6.22108	4.93758e-10	1.49072e-08
Apol9b	1022.43	-2.69219	0.43276	-6.22099	4.94023e-10	1.49072e-08
Slc36a4	133.708	1.25634	0.201984	6.22001	4.97136e-10	1.49783e-08
Sdc1	6764.19	1.45495	0.233957	6.21887	5.00742e-10	1.50641e-08
Ppp1r14b	407.382	1.10804	0.178203	6.21785	5.04008e-10	1.51229e-08
Lactb2	2769.54	-1.27635	0.205273	-6.21778	5.04225e-10	1.51229e-08
ENSMUSG00000130505	11.557	-5.07454	0.816374	-6.21594	5.10169e-10	1.52781e-08
Sco2	767.529	-1.15988	0.186623	-6.21508	5.12973e-10	1.53389e-08
Acot2	160.042	2.35061	0.378336	6.21302	5.19745e-10	1.5518e-08
Prdm2	312.214	-1.10183	0.177364	-6.21229	5.22196e-10	1.55677e-08
Rwdd3	94.6271	-1.98336	0.319337	-6.21088	5.26883e-10	1.56739e-08
Ctbs	172.206	1.02465	0.16498	6.21075	5.27339e-10	1.56739e-08
Amigo2	89.3365	1.64839	0.265814	6.20129	5.60029e-10	1.66206e-08
Sh3glb2	236.93	-0.899361	0.145111	-6.19775	5.72744e-10	1.69594e-08
Sgms2	377.039	-1.94842	0.314381	-6.19764	5.73154e-10	1.69594e-08
Entpd7	86.0044	1.54542	0.249492	6.19426	5.85598e-10	1.73017e-08
Vkorc1l1	769.236	0.719602	0.116194	6.19312	5.8983e-10	1.74009e-08
Slc25a21	96.0428	-1.32907	0.214666	-6.19132	5.96629e-10	1.75753e-08
Cyp2d22	2435.51	-0.971454	0.156961	-6.18915	6.04908e-10	1.77927e-08
Cmpk2	53.2234	-2.47311	0.399678	-6.18777	6.10219e-10	1.79224e-08
Tbc1d2	28.5462	1.72586	0.279039	6.18502	6.20947e-10	1.82105e-08
Ncoa3	270.923	-0.62071	0.100387	-6.18317	6.28263e-10	1.83978e-08
Timm17a	472.714	0.995167	0.160988	6.18164	6.34395e-10	1.855e-08
Ptprd	645.968	-1.32314	0.214099	-6.18006	6.40784e-10	1.87092e-08
9330162012Rik	22.5559	-2.13051	0.344821	-6.17858	6.46813e-10	1.88575e-08
Gm2a	1299.75	-0.959755	0.155368	-6.17728	6.52138e-10	1.89848e-08
Fbxo3	854.122	-0.788091	0.12769	-6.17192	6.74674e-10	1.9612e-08
Serpina11	1470.98	0.701599	0.113682	6.17162	6.75935e-10	1.96199e-08
Cry1	171.736	-1.35657	0.219844	-6.17061	6.80263e-10	1.97167e-08
Mgll	1880.2	1.1985	0.194262	6.16949	6.85093e-10	1.98277e-08
ENSMUSG00000095041	2784.56	-1.44022	0.23353	-6.16714	6.95354e-10	2.00953e-08
Deptor	974.862	-1.30251	0.211303	-6.16416	7.086e-10	2.04483e-08
Col4a1	915.758	1.34983	0.218996	6.16375	7.10433e-10	2.04714e-08
Pml	185.978	-0.955946	0.155176	-6.16041	7.25563e-10	2.0877e-08
H2az2	243.592	-1.18262	0.192009	-6.15922	7.3105e-10	2.10045e-08
Pole4	473.16	0.860324	0.13974	6.1566	7.43218e-10	2.13232e-08
Itga7	142.295	1.07806	0.175309	6.1495	7.77298e-10	2.22687e-08
Ddx1	1336.65	0.699134	0.113791	6.14402	8.04577e-10	2.30169e-08
Idh3a	496.159	1.17235	0.190853	6.14272	8.11214e-10	2.31582e-08
Lonrf3	20.8086	-2.52768	0.4115	-6.14259	8.1185e-10	2.31582e-08
Hdac11	254.316	-1.87678	0.305555	-6.1422	8.13862e-10	2.31822e-08
Litaf	2701.08	1.22964	0.200267	6.14002	8.25105e-10	2.34687e-08
Fkbp4	1738.85	-1.86436	0.303753	-6.13775	8.36983e-10	2.37725e-08
Dsg1c	15.445	-2.73547	0.445878	-6.13503	8.51433e-10	2.41483e-08
Gm20186	7719	1.55418	0.253416	6.13294	8.6272e-10	2.44335e-08
Ube2r2	1380.81	-0.532109	0.0867784	-6.13181	8.68851e-10	2.4572e-08
Svil	165.775	-1.05525	0.172191	-6.12838	8.87776e-10	2.50715e-08
Rdh11	660.308	-1.56339	0.255124	-6.12799	8.89972e-10	2.50977e-08
Daam1	343.627	-0.975117	0.159198	-6.12517	9.0587e-10	2.55098e-08
Ncoa4	1917.55	0.79279	0.129473	6.12322	9.17004e-10	2.57867e-08
Apon	7319.37	1.01108	0.165177	6.12119	9.28777e-10	2.60807e-08
Dgcr6	440.228	-0.699479	0.114343	-6.11736	9.51388e-10	2.66779e-08
Ring1	283.859	-0.860263	0.140754	-6.1118	9.85116e-10	2.75846e-08
1810055G02Rik	1007.4	1.6237	0.265816	6.10835	1.00664e-09	2.81475e-08
Sidt2	1840.2	0.672638	0.11016	6.10602	1.02147e-09	2.85219e-08
Tssc4	350.319	0.907971	0.148708	6.10574	1.02328e-09	2.85325e-08
Ppp1r3b	1466.86	-2.31293	0.378923	-6.10396	1.03475e-09	2.88116e-08
Ren1	6.17114	5.87556	0.962726	6.10304	1.04068e-09	2.89269e-08
Sec24d	1358.14	1.08043	0.177037	6.10287	1.0418e-09	2.89269e-08
Ldhd	4404.47	0.852315	0.139703	6.10092	1.05457e-09	2.92404e-08
Btnl12	35.9673	-2.26509	0.371537	-6.09655	1.08381e-09	3.00091e-08
Pnkd	1102.94	-2.11403	0.346884	-6.09434	1.09892e-09	3.03851e-08
Mppe1	212.181	1.1132	0.182794	6.08992	1.12969e-09	3.11924e-08
ENSMUSG00000126941	16.9896	3.53509	0.580739	6.08723	1.14884e-09	3.1677e-08
Ing2	135.034	-0.952878	0.156559	-6.08639	1.15483e-09	3.17979e-08
Rad51d	101.753	-0.918482	0.150978	-6.08355	1.17547e-09	3.23214e-08
Zfp810	128.791	1.56648	0.257588	6.08135	1.19178e-09	3.27033e-08
Prpsap1	586.461	-0.970478	0.159586	-6.08121	1.19282e-09	3.27033e-08
Gm17167	62.9447	1.69053	0.278002	6.08101	1.19431e-09	3.27033e-08
Slc10a3	96.2629	1.54974	0.255032	6.07665	1.22719e-09	3.35453e-08
Cep44	109.829	-0.743246	0.122315	-6.07649	1.22844e-09	3.35453e-08
Ddx49	402.867	0.737938	0.121468	6.07519	1.23842e-09	3.37713e-08
Msantd4	316.646	0.696566	0.114691	6.07342	1.25211e-09	3.40978e-08
Gabbr2	478.691	1.78466	0.293878	6.07278	1.25714e-09	3.41875e-08
Hspa13	604.711	1.07901	0.177763	6.06992	1.27974e-09	3.47546e-08
Creb3l3	6370.59	0.78146	0.128751	6.06956	1.28263e-09	3.47854e-08
Man2b1	979.418	-0.467432	0.0770403	-6.06738	1.30016e-09	3.52127e-08
Rps2-ps6	17.6086	-6.11728	1.00855	-6.06542	1.31609e-09	3.55954e-08
Pdgfra	104.806	1.23204	0.203141	6.06498	1.31971e-09	3.56448e-08
Chrna4	39.0227	-4.57633	0.754725	-6.06357	1.33129e-09	3.59085e-08
Heatr1	438.873	1.32685	0.21893	6.06062	1.35602e-09	3.65258e-08
Tspan9	714.966	1.30089	0.214905	6.05334	1.41873e-09	3.81632e-08
Ggact	637.458	-1.31469	0.217263	-6.05113	1.43832e-09	3.86379e-08
Lsm10	88.993	-1.14098	0.188631	-6.04876	1.45969e-09	3.91588e-08
BC004004	1124.25	-0.862524	0.142679	-6.0452	1.4922e-09	3.99769e-08
Derl2	1334.52	-0.766604	0.127002	-6.03618	1.57806e-09	4.21872e-08
Wdr73	206.535	0.891861	0.147755	6.03609	1.57896e-09	4.21872e-08
Nifk	479.929	0.80786	0.133907	6.03302	1.60928e-09	4.29393e-08
Acp5	1274.17	-0.906111	0.150439	-6.02312	1.71087e-09	4.55837e-08
Gm20400	89.4689	3.20437	0.532029	6.02292	1.71298e-09	4.55837e-08
Abcf3	831.87	0.620401	0.103031	6.02147	1.72836e-09	4.59312e-08
Plk5	13.0875	-2.92919	0.486544	-6.02041	1.7398e-09	4.61735e-08
Eci2	3770.49	1.12323	0.186612	6.01903	1.75469e-09	4.65062e-08
Rad51b	36.072	4.17902	0.69486	6.01419	1.80791e-09	4.78529e-08
Sirt7	555.207	-0.981486	0.163217	-6.01337	1.81703e-09	4.80301e-08
ENSMUSG00000142402	8.58045	-5.69656	0.947811	-6.01023	1.85257e-09	4.89043e-08
Zcchc2	323.598	-1.07634	0.17914	-6.00837	1.87397e-09	4.94035e-08
Mapk3	443.338	-0.671551	0.111796	-6.00696	1.89037e-09	4.97696e-08
Pcbp4	237.392	-1.2044	0.200684	-6.00147	1.9554e-09	5.14134e-08
Gm17830	16.6393	-4.57328	0.762782	-5.99553	2.02826e-09	5.32587e-08
Inpp5e	91.1147	-1.15026	0.191869	-5.99506	2.03414e-09	5.33424e-08
Cers2	3953.73	-0.652778	0.10894	-5.99207	2.07188e-09	5.42602e-08
9130016M20Rik	576.734	-2.22685	0.37166	-5.99163	2.07754e-09	5.43367e-08
Tmed3	548.004	1.13555	0.189665	5.98711	2.13606e-09	5.57936e-08
Sdsl	807.819	1.99994	0.334088	5.98625	2.14729e-09	5.60133e-08
2510002D24Rik	171.146	-1.07534	0.179687	-5.98453	2.17012e-09	5.65344e-08
Ermardl2	117.098	-1.80767	0.30208	-5.98409	2.17609e-09	5.66154e-08
Acadl	3251.44	0.599241	0.100176	5.98186	2.20602e-09	5.73189e-08
Xpo4	132.546	0.9443	0.157868	5.98158	2.20981e-09	5.73422e-08
Slc17a3	942.828	-1.23006	0.205685	-5.98029	2.22738e-09	5.77227e-08
Wdr81	334.65	-1.20753	0.20193	-5.97997	2.23172e-09	5.77596e-08
Cdk5rap2	44.5892	-1.26329	0.211516	-5.97255	2.33576e-09	6.03734e-08
ENSMUSG00000139891	87587.7	2.24738	0.376449	5.96994	2.37347e-09	6.12684e-08
Zfp1003	1518.22	1.40494	0.235351	5.96953	2.37931e-09	6.13393e-08
Ppdpf	850.876	-0.794886	0.133205	-5.96741	2.41055e-09	6.20638e-08
Kifc2	92.3979	-2.13983	0.358617	-5.9669	2.41801e-09	6.2175e-08
Nos1ap	18.3911	3.41326	0.572073	5.96649	2.42418e-09	6.22531e-08
Mrps23	402.541	0.536286	0.0899605	5.96135	2.50158e-09	6.41576e-08
Hexim1	512.609	-1.12433	0.18867	-5.95921	2.53456e-09	6.49195e-08
Msh3	129.762	-1.05041	0.17628	-5.9588	2.54104e-09	6.50015e-08
Ncapd3	81.6893	-1.04189	0.174877	-5.95786	2.55557e-09	6.52889e-08
Mlxipl	3067.61	-2.08481	0.349984	-5.95688	2.57103e-09	6.55992e-08
Mmp7	26.1103	4.82552	0.810289	5.9553	2.59589e-09	6.61484e-08
Dym	359.967	-0.69529	0.116763	-5.95473	2.60502e-09	6.62959e-08
Sf3a3	320.741	0.600093	0.100789	5.95395	2.61755e-09	6.65293e-08
Nudt13	150.71	-1.14369	0.192247	-5.94906	2.69693e-09	6.84591e-08
Clu	37924.9	0.749625	0.126052	5.94695	2.73191e-09	6.92585e-08
Gcc2	292.319	0.764092	0.12854	5.94437	2.77518e-09	7.02656e-08
Irgm1	654.697	-1.37126	0.23071	-5.94364	2.78766e-09	7.04916e-08
Ehd4	195.719	1.41525	0.238137	5.94301	2.79831e-09	7.06706e-08
Urgcp	381.638	0.834308	0.140428	5.94119	2.82965e-09	7.13712e-08
Usp36	333.075	0.910695	0.153355	5.93847	2.87701e-09	7.24736e-08
Gm10680	29.1296	4.17667	0.703485	5.93712	2.90079e-09	7.29799e-08
Carmil1	408.431	1.23252	0.207613	5.93661	2.90969e-09	7.30189e-08
Npepl1	725.787	-0.472229	0.0795451	-5.93661	2.90971e-09	7.30189e-08
Cgn	439.308	-1.23919	0.208778	-5.93545	2.93037e-09	7.34255e-08
Cyp3a25	4431.95	-1.58126	0.266416	-5.93529	2.93332e-09	7.34255e-08
Klhdc10	809.375	0.501956	0.0846125	5.93242	2.98508e-09	7.46271e-08
Phlda1	1438.51	-2.32578	0.392242	-5.92946	3.03924e-09	7.58853e-08
Ces2a	3657.33	-1.15153	0.194269	-5.92749	3.07608e-09	7.67086e-08
Lgalsl	265.724	-1.45265	0.245091	-5.92695	3.08609e-09	7.68615e-08
Sec24c	1611.95	0.709574	0.119743	5.92582	3.10737e-09	7.72944e-08
Cfap20	269.048	-0.889407	0.150149	-5.9235	3.15168e-09	7.82984e-08
Pabpc4	683.322	0.9546	0.161166	5.92308	3.15973e-09	7.83671e-08
Rps18-ps5	29.9834	-4.26325	0.719785	-5.92294	3.16235e-09	7.83671e-08
Aifm3	40.3529	-1.98182	0.334663	-5.92185	3.18336e-09	7.86981e-08
Adamts7	43.7595	-2.19408	0.370506	-5.92184	3.18365e-09	7.86981e-08
Arhgap26	161.815	-1.0477	0.176952	-5.92081	3.20353e-09	7.90909e-08
Sec13	1134.78	0.709191	0.119804	5.9196	3.22728e-09	7.9578e-08
Gm57411	19.3987	2.1177	0.357902	5.91698	3.27904e-09	8.07541e-08
Rbpms2	610.684	-0.808469	0.136778	-5.91082	3.40404e-09	8.37283e-08
Rn7s2	33.4047	-20.6625	3.49591	-5.91047	3.4113e-09	8.3803e-08
Mov10	245.957	-1.00821	0.170588	-5.91019	3.41705e-09	8.38403e-08
Wrap73	111.145	-0.782455	0.13241	-5.90932	3.43531e-09	8.41843e-08
Sec14l2	6448.39	-1.29166	0.218636	-5.90783	3.46645e-09	8.48424e-08
Mospd3	347.366	-0.692267	0.117198	-5.90681	3.48803e-09	8.51772e-08
Ucp2	655.384	1.62228	0.274648	5.90677	3.48872e-09	8.51772e-08
Car1	46.549	-2.99053	0.506752	-5.90138	3.6048e-09	8.79031e-08
Sufu	77.1362	0.856368	0.145267	5.89512	3.74413e-09	9.11884e-08
Pelo	355.142	0.697562	0.118346	5.89426	3.76372e-09	9.1553e-08
Nars2	199.24	-0.991713	0.168259	-5.89396	3.77045e-09	9.16044e-08
Cimap1b	105.075	-1.53462	0.260421	-5.89286	3.79575e-09	9.21062e-08
Phf11c	145.47	-2.35379	0.39957	-5.89081	3.84318e-09	9.31432e-08
Ctsl	14335.3	1.13499	0.192753	5.88831	3.90164e-09	9.44444e-08
Gm18635	17.5816	-3.6764	0.624557	-5.88642	3.9464e-09	9.54115e-08
Aen	359.789	0.857646	0.14582	5.88155	4.06446e-09	9.81461e-08
Ermard	144.639	-0.883068	0.150232	-5.87804	4.15163e-09	1.00041e-07
Lbp	3425.56	1.03282	0.17571	5.87798	4.15303e-09	1.00041e-07
Casp8	461.918	0.752246	0.128011	5.87643	4.19217e-09	1.00861e-07
Sh3bp5	388.921	-1.03378	0.175934	-5.87597	4.20381e-09	1.01019e-07
Nat8	189.839	-2.21576	0.377164	-5.87478	4.23394e-09	1.0162e-07
Yipf5	905.786	0.891868	0.151921	5.8706	4.34222e-09	1.04092e-07
Shmt2	2466.6	-0.956576	0.162963	-5.8699	4.36065e-09	1.04408e-07
Sumo3	1014.66	-0.450376	0.076756	-5.86764	4.42055e-09	1.05715e-07
Slc39a1	1636.11	0.675107	0.115115	5.86461	4.50192e-09	1.07531e-07
Mfhas1	206.322	-1.09983	0.187547	-5.86428	4.51096e-09	1.07617e-07
Gm20621	21.296	3.31775	0.565858	5.86321	4.53993e-09	1.08178e-07
Rasgef1b	498.143	1.87078	0.319289	5.8592	4.65097e-09	1.10691e-07
Cpsf2	325.572	0.565976	0.0966359	5.85678	4.71921e-09	1.1218e-07
Sned1	123.677	-1.60302	0.273729	-5.85622	4.73509e-09	1.12423e-07
Gtf2e1	194.471	0.952599	0.162764	5.85263	4.83862e-09	1.14744e-07
Naa15	528.486	0.555069	0.0948546	5.85179	4.86318e-09	1.15188e-07
Hmga1b	30.0046	-6.67779	1.1419	-5.84796	4.97634e-09	1.17728e-07
Rab1a	2752.02	0.604304	0.103361	5.84655	5.01867e-09	1.18588e-07
E230016M11Rik	14.1421	-2.34156	0.400741	-5.84309	5.12409e-09	1.20935e-07
Garem1	272.927	1.27497	0.218322	5.83987	5.22421e-09	1.23151e-07
Nudt6	95.1278	-1.09697	0.187959	-5.83619	5.34075e-09	1.25749e-07
4930458D05Rik	11.3768	3.42969	0.587722	5.83557	5.36063e-09	1.26067e-07
Dipk1a	81.4133	-1.3881	0.237892	-5.83498	5.37984e-09	1.26369e-07
Trp53i11	72.9174	-1.65741	0.284313	-5.82954	5.55816e-09	1.30403e-07
Srp54a	1074.11	0.724268	0.124283	5.82759	5.62348e-09	1.3178e-07
Chp1	4091.46	0.557696	0.0957696	5.8233	5.76955e-09	1.35043e-07
Lrrc8a	522.971	1.13185	0.194458	5.82055	5.86554e-09	1.37128e-07
Rassf8	245.928	-0.995272	0.171108	-5.81663	6.00457e-09	1.40133e-07
Mpp4	41.6895	-3.09207	0.531601	-5.81653	6.00822e-09	1.40133e-07
Ctcflos	402.08	1.4653	0.25193	5.8163	6.01635e-09	1.40158e-07
Kat2b	635.897	-0.860148	0.14796	-5.8134	6.12164e-09	1.42443e-07
Rorc	377.895	-1.95829	0.336889	-5.81287	6.14093e-09	1.42724e-07
Sptbn1	963.787	0.858596	0.147763	5.81064	6.22347e-09	1.44429e-07
Abca1	2355.27	1.59529	0.274553	5.81049	6.22886e-09	1.44429e-07
Mrpl17	891.971	0.719092	0.12388	5.80475	6.44631e-09	1.49297e-07
Hdgf	2270.99	-0.459626	0.0792234	-5.80164	6.56692e-09	1.51913e-07
Gm11266	12.9639	-3.42533	0.590562	-5.80012	6.62691e-09	1.53122e-07
Slc44a1	463.863	-1.1228	0.193599	-5.7996	6.64718e-09	1.53411e-07
Twf1	925.021	0.484076	0.0834739	5.79913	6.66611e-09	1.5357e-07
Rbm45	189.454	0.851314	0.146803	5.79904	6.66956e-09	1.5357e-07
Kif21a	655.163	0.935874	0.1614	5.79847	6.69212e-09	1.53911e-07
Prox1	978.435	1.26113	0.217618	5.79513	6.82663e-09	1.56823e-07
Nfia	730.247	0.7757	0.133865	5.79466	6.84609e-09	1.57088e-07
ENSMUSG00000141779	74.8245	3.10104	0.535217	5.79399	6.87339e-09	1.57532e-07
Trmt61a	141.169	1.39124	0.24016	5.79295	6.9159e-09	1.58323e-07
Eps15	552.644	0.696604	0.120305	5.7903	7.02595e-09	1.60657e-07
Slc25a51	2626.92	1.37138	0.237182	5.78198	7.38273e-09	1.6862e-07
Ces1g	833.813	-2.76775	0.478763	-5.78104	7.42386e-09	1.69365e-07
Slc35f6	342.61	0.491619	0.0850697	5.77902	7.51384e-09	1.71221e-07
H2-Q5	26.3361	-2.2304	0.385997	-5.77827	7.54747e-09	1.7167e-07
Adi1	1169.03	-0.805992	0.139489	-5.77819	7.55089e-09	1.7167e-07
Tmem39a	276.652	1.04349	0.180677	5.77542	7.67617e-09	1.74319e-07
Ddb1	2682.65	0.657743	0.114098	5.76473	8.17884e-09	1.85521e-07
Tpd52	532.791	1.48608	0.257857	5.76319	8.25408e-09	1.87014e-07
Gm10032	8.86475	5.52323	0.958468	5.76256	8.2848e-09	1.87496e-07
Fhad1	54.3333	1.12764	0.195702	5.76199	8.31274e-09	1.879e-07
Maz	826.622	-0.689894	0.119736	-5.76181	8.32161e-09	1.879e-07
ENSMUSG00000121510	26.1814	-8.50608	1.47653	-5.76086	8.36852e-09	1.88744e-07
Ece1	2059.63	-0.759648	0.131899	-5.75932	8.44542e-09	1.90262e-07
Glyctk	3956.39	1.04486	0.181464	5.75797	8.51306e-09	1.91568e-07
Mettl1	274.973	0.822234	0.142804	5.75778	8.5228e-09	1.9157e-07
Kcnt2	21.7746	2.74531	0.476835	5.75736	8.54378e-09	1.91824e-07
Foxp1	232.029	-0.962163	0.167226	-5.75367	8.73261e-09	1.95842e-07
Nudt16l1	164.094	-0.807856	0.140442	-5.75225	8.80643e-09	1.97274e-07
Tm7sf2	1126.17	-1.0311	0.179299	-5.75071	8.88682e-09	1.9885e-07
Dnajc4	98.0868	-0.727182	0.126493	-5.74879	8.98854e-09	2.00899e-07
Dcdc2a	24.9503	-1.9214	0.334391	-5.74596	9.14002e-09	2.04055e-07
Supt5	1224.71	0.570485	0.0992883	5.74574	9.15181e-09	2.04088e-07
Vxn	9.46405	5.80032	1.0096	5.74514	9.18428e-09	2.04582e-07
Klkb1	2404.49	-1.77059	0.308206	-5.74481	9.20236e-09	2.04755e-07
F3	42.9587	1.56441	0.272442	5.74215	9.34799e-09	2.07762e-07
Prkra	150.633	-0.914792	0.159317	-5.74196	9.35859e-09	2.07765e-07
Bmal1	251.623	-2.316	0.403368	-5.74166	9.37503e-09	2.07897e-07
Tcirg1	538.809	-0.81927	0.142831	-5.73593	9.69797e-09	2.14818e-07
Creb3	668.467	0.802246	0.139933	5.73308	9.86216e-09	2.18211e-07
Rpa1	264.972	-0.77822	0.135746	-5.73289	9.87316e-09	2.18211e-07
N4bp2l1	450.724	-1.76962	0.309034	-5.72629	1.02651e-08	2.26622e-07
Slc25a1	2720.19	-0.632848	0.110565	-5.72375	1.04196e-08	2.29775e-07
Gm48878	26.7589	-2.36643	0.413876	-5.71773	1.07956e-08	2.37802e-07
Polr1e	117.125	0.963798	0.168585	5.71697	1.08439e-08	2.38602e-07
1600014C10Rik	1432.8	-1.36213	0.23829	-5.7163	1.08871e-08	2.39286e-07
Ang	6343.84	1.26709	0.221814	5.71241	1.11386e-08	2.44543e-07
Lcat	6106.33	0.469228	0.0821557	5.71145	1.1202e-08	2.45662e-07
Ahctf1	530.39	-0.772936	0.135352	-5.71057	1.12601e-08	2.46664e-07
Plin4	498.037	2.75366	0.482419	5.70804	1.14286e-08	2.50079e-07
Mfsd13a	63.9121	-1.17421	0.205755	-5.70687	1.15073e-08	2.51525e-07
Prnp	346.935	-0.805854	0.141245	-5.70537	1.16092e-08	2.53472e-07
Lrrfip1	522.886	0.888974	0.155824	5.70501	1.16337e-08	2.53728e-07
Rigi	267.996	-0.942409	0.16525	-5.70294	1.17757e-08	2.56542e-07
Sugp1	280.144	0.676406	0.118621	5.70225	1.18237e-08	2.57304e-07
Atp6v0a2	480.344	0.602708	0.105708	5.70163	1.18666e-08	2.57954e-07
Agfg2	382.544	-1.19958	0.2104	-5.70143	1.18803e-08	2.57971e-07
Ugt1a1	4153.11	-1.24899	0.219165	-5.69885	1.20621e-08	2.61631e-07
Pgrmc2	760.49	-0.484332	0.0849922	-5.69855	1.2083e-08	2.61798e-07
Cntrl	467.861	1.23089	0.216152	5.69458	1.23678e-08	2.67677e-07
Apol9a	629.256	-2.36248	0.415016	-5.6925	1.25191e-08	2.70655e-07
Unc93b1	441.942	-0.560002	0.098426	-5.68957	1.27356e-08	2.75037e-07
St13	1472.42	-0.970223	0.170545	-5.68897	1.27811e-08	2.75717e-07
Zw10	238.762	0.593874	0.104398	5.68854	1.28127e-08	2.76099e-07
Gm34597	2.98596	-5.33215	0.937401	-5.68823	1.28364e-08	2.7631e-07
Pde7b	57.6171	2.1736	0.382498	5.68266	1.32617e-08	2.85156e-07
Rrp8	198.933	0.821147	0.144535	5.68128	1.33687e-08	2.87145e-07
1110020A21Rik	24.7695	-1.78561	0.314409	-5.67925	1.35283e-08	2.90258e-07
Dhrs7l	294.685	-3.0973	0.545436	-5.67857	1.35826e-08	2.91109e-07
Fbxo31	1147.04	1.25797	0.221626	5.67612	1.37782e-08	2.94981e-07
D930048N14Rik	90.7404	-2.49269	0.439589	-5.6705	1.42377e-08	3.04491e-07
Stau1	904.299	-0.460278	0.0811803	-5.66982	1.42944e-08	3.05374e-07
Zfp280c	81.4898	0.992627	0.17513	5.66793	1.4453e-08	3.0843e-07
Gm26967	30.5481	-3.61344	0.637785	-5.6656	1.46508e-08	3.12314e-07
Gnl2	791.667	1.31909	0.23289	5.664	1.47889e-08	3.14919e-07
Cyp17a1	758.141	3.77739	0.666943	5.66374	1.48107e-08	3.15046e-07
Glt28d2	49.6257	-1.18146	0.208607	-5.66355	1.48277e-08	3.15069e-07
Mpv17l	215.475	-0.918837	0.162283	-5.66193	1.49682e-08	3.1753e-07
Ppp2r5a	1657.63	-1.05285	0.185955	-5.66184	1.49756e-08	3.1753e-07
Sipa1l3	73.0143	-0.943379	0.16666	-5.66049	1.50939e-08	3.19641e-07
Exosc5	343.653	-0.78706	0.139048	-5.66034	1.51074e-08	3.19641e-07
Map3k13	258.053	-2.32096	0.41007	-5.65991	1.51448e-08	3.20091e-07
Elp1	204.253	0.815279	0.144203	5.65368	1.57048e-08	3.31573e-07
Ngef	217.493	-1.32376	0.23424	-5.6513	1.59237e-08	3.35838e-07
AW209491	236.111	0.759624	0.134441	5.65025	1.60218e-08	3.37547e-07
Cox10	181.47	0.899883	0.159276	5.64982	1.60619e-08	3.37803e-07
Loxl4	81.0189	-2.85714	0.505711	-5.64975	1.6068e-08	3.37803e-07
H2-Q4	531.432	-1.35727	0.240322	-5.64771	1.626e-08	3.41226e-07
Wdr82	649.957	0.532936	0.0943642	5.64765	1.62652e-08	3.41226e-07
Cdk7	230.141	0.751762	0.133172	5.64505	1.65133e-08	3.46063e-07
Insig1	3387.14	-2.04325	0.362262	-5.64026	1.69794e-08	3.55456e-07
Fabp12	7.13276	3.98084	0.705851	5.63977	1.70278e-08	3.56093e-07
Fyco1	378.97	-0.827772	0.146826	-5.63777	1.72265e-08	3.59869e-07
Kcp	85.9235	-1.30142	0.230857	-5.63733	1.72704e-08	3.60407e-07
Rbm47	595.904	-1.05009	0.186405	-5.63339	1.76704e-08	3.68366e-07
Rab11bos1	79.7634	-1.2353	0.219348	-5.63167	1.78472e-08	3.71661e-07
Snhg3	241.586	2.3752	0.421867	5.63022	1.79982e-08	3.74412e-07
Aspscr1	971.071	-0.702202	0.124731	-5.62972	1.80505e-08	3.75107e-07
Gas7	20.078	-2.06031	0.366078	-5.62806	1.8225e-08	3.78335e-07
Camk1d	428.15	-1.87528	0.333432	-5.62419	1.86386e-08	3.86516e-07
Pptc7	312.901	1.00234	0.178251	5.6232	1.87452e-08	3.88321e-07
Zfp862-ps.1	44.5727	1.81333	0.322542	5.622	1.88764e-08	3.90539e-07
Reg3b	51.6166	8.49656	1.51134	5.62186	1.88917e-08	3.90539e-07
Car14	522.709	-2.01662	0.358803	-5.62041	1.90505e-08	3.93412e-07
Wdr36	366.604	0.669523	0.119155	5.61895	1.92126e-08	3.96347e-07
Srsf3	1365.43	0.976391	0.173776	5.61868	1.92426e-08	3.96553e-07
Timp3	390.701	1.45954	0.259784	5.61828	1.92872e-08	3.97061e-07
ENSMUSG00000125211	4.63336	5.7191	1.0188	5.61358	1.98185e-08	4.07574e-07
Spc24	74.9912	-2.3808	0.424298	-5.61116	2.00979e-08	4.12893e-07
Khdrbs1	508.579	0.685554	0.122231	5.60866	2.03897e-08	4.18454e-07
Madd	178.082	-1.01075	0.180227	-5.60819	2.04449e-08	4.19152e-07
Grhl1	37.2258	2.44741	0.436415	5.60798	2.04701e-08	4.19235e-07
Alyref	229.575	0.91034	0.162356	5.60708	2.0577e-08	4.20943e-07
Cend1	14.7764	3.77705	0.673641	5.60692	2.05959e-08	4.20943e-07
Stim1	484.629	0.711891	0.127046	5.60339	2.10195e-08	4.29157e-07
Tef	651.598	1.88665	0.336743	5.60264	2.11108e-08	4.30578e-07
Cat	24828	-1.77455	0.316779	-5.60185	2.12078e-08	4.32111e-07
Prelid3b	597.354	0.689492	0.123122	5.60005	2.14288e-08	4.36166e-07
Clpx	2606.08	-1.44112	0.257451	-5.59766	2.17265e-08	4.41772e-07
Lrrc20	105.893	1.18097	0.211065	5.59532	2.20217e-08	4.47316e-07
Mmp15	353.008	-2.41197	0.431201	-5.59362	2.22385e-08	4.51257e-07
Serpinf1	6932.29	-0.812541	0.145317	-5.59152	2.25096e-08	4.56291e-07
Ccdc86	252.382	1.08618	0.194391	5.58758	2.30252e-08	4.66267e-07
ENSMUSG00000135796	8.90775	-3.67851	0.658525	-5.58599	2.32378e-08	4.70092e-07
Pank4	155.275	-0.604443	0.108215	-5.58559	2.32903e-08	4.70672e-07
Gtf2f1	450.132	0.742351	0.13298	5.5824	2.37219e-08	4.78906e-07
Gm35254	4.60818	-5.15589	0.924269	-5.57834	2.42826e-08	4.89729e-07
Srp72	1624.52	0.459746	0.0824198	5.57811	2.43153e-08	4.89888e-07
Nup42	83.4027	0.906418	0.162571	5.57553	2.46772e-08	4.96367e-07
Kdm5c	854.767	0.76375	0.136984	5.57547	2.46869e-08	4.96367e-07
Vegfb	117.868	-1.05661	0.189581	-5.57341	2.49806e-08	5.01762e-07
Plcl2	150.239	1.1209	0.201205	5.57091	2.53408e-08	5.08483e-07
Psmb9	117.715	-1.38517	0.248792	-5.56759	2.58287e-08	5.17748e-07
Lrrc75a	37.6924	2.31585	0.416024	5.56662	2.59724e-08	5.20104e-07
Chchd4	235.105	0.81527	0.146488	5.56543	2.61513e-08	5.23159e-07
Lmo4	309.929	1.26923	0.228143	5.56329	2.64738e-08	5.28804e-07
Eif4a2	2853.65	-0.542482	0.0975125	-5.5632	2.64869e-08	5.28804e-07
Tmem63b	745.627	-0.784298	0.140986	-5.56295	2.65245e-08	5.29022e-07
Gjb2	5975.06	0.847802	0.152493	5.55962	2.70363e-08	5.38689e-07
Spag7	378.314	-0.520792	0.0936816	-5.55917	2.71055e-08	5.39524e-07
Rtf2	1267.62	0.538596	0.0969393	5.55601	2.76004e-08	5.48444e-07
Tbc1d17	426.757	-0.572756	0.103088	-5.55596	2.7609e-08	5.48444e-07
Plekhm3	36.3847	1.6659	0.299873	5.55535	2.77063e-08	5.49827e-07
Ing4	407.268	-0.671709	0.120999	-5.55135	2.83469e-08	5.61978e-07
Asb1	87.5487	0.962135	0.173525	5.54464	2.94556e-08	5.83373e-07
Bri3	442.83	-0.636283	0.114772	-5.54391	2.95787e-08	5.85226e-07
Polr3d	261.757	1.15196	0.207847	5.54237	2.98398e-08	5.89805e-07
ENSMUSG00000140800	6.25202	-3.34191	0.603151	-5.54076	3.01166e-08	5.94683e-07
Tsr1	463.702	1.08987	0.196808	5.53772	3.06426e-08	6.04468e-07
Mpi	182.792	0.716546	0.129489	5.53365	3.13628e-08	6.18059e-07
Faap20	219.998	0.665075	0.120273	5.52973	3.20732e-08	6.31431e-07
Tspyl5	13.6355	3.3256	0.601485	5.52899	3.22088e-08	6.33471e-07
Sirt4	103.545	-1.06834	0.193241	-5.52856	3.22866e-08	6.34372e-07
Tmed4	1216.28	0.806761	0.145971	5.52686	3.26016e-08	6.39928e-07
Tmed9	1894.61	0.726425	0.131457	5.52595	3.27707e-08	6.42436e-07
Gosr1	533.3	0.481084	0.087061	5.52582	3.27942e-08	6.42436e-07
Bcl6	360.722	-2.09233	0.379127	-5.51882	3.41289e-08	6.67923e-07
Necab1	374.05	-1.27051	0.230306	-5.51663	3.45561e-08	6.75615e-07
Gm57333	5.59327	-5.08103	0.921448	-5.51418	3.50419e-08	6.84439e-07
Tubg1	393.504	-0.868278	0.157551	-5.5111	3.56591e-08	6.95809e-07
Pakap	225.48	1.40809	0.25565	5.5079	3.63146e-08	7.07903e-07
Mlx	658.137	0.584376	0.106109	5.50731	3.64361e-08	7.09574e-07
Prmt7	206.507	0.626851	0.113848	5.50601	3.6705e-08	7.14108e-07
Yap1	996.464	0.646928	0.1175	5.50575	3.67602e-08	7.14481e-07
As3mt	778.653	1.15359	0.209576	5.50439	3.70442e-08	7.19041e-07
Kcnq1ot1	40.7026	1.2994	0.236072	5.50426	3.70716e-08	7.19041e-07
Plcb4	39.3575	1.40482	0.255232	5.50411	3.71036e-08	7.19041e-07
H2-T5	8.18614	-6.6932	1.21612	-5.50372	3.7187e-08	7.19954e-07
Jmjd4	106.521	0.75243	0.136718	5.50353	3.72262e-08	7.20008e-07
Mtrex	321.514	0.605819	0.110085	5.50321	3.72935e-08	7.20608e-07
Tspan33	198.846	-1.19744	0.217638	-5.50198	3.75545e-08	7.24945e-07
Mx1	16.403	-2.58468	0.46986	-5.50096	3.77739e-08	7.2847e-07
ENSMUSG00000143615	3.78434	5.32	0.967163	5.50062	3.78448e-08	7.29129e-07
Cadps2	163.263	0.705958	0.128417	5.49737	3.85504e-08	7.42001e-07
Fabp4	461.24	2.53653	0.461428	5.49713	3.8602e-08	7.42274e-07
Cyp26a1	151.299	-2.95822	0.538182	-5.4967	3.86956e-08	7.43353e-07
Zfp27	92.764	0.945163	0.172057	5.49331	3.94459e-08	7.57032e-07
Gck	601.781	-3.50793	0.638648	-5.49274	3.95743e-08	7.58693e-07
ENSMUSG00000134796	1911.06	1.4367	0.261571	5.49259	3.96089e-08	7.58693e-07
Tmbim6	16798.8	-0.49676	0.0904839	-5.49003	4.01855e-08	7.68994e-07
Dlc1	280.325	-1.168	0.212768	-5.48954	4.02981e-08	7.70405e-07
Gm56828	19.7414	1.95839	0.356764	5.4893	4.03529e-08	7.70583e-07
Usp16	498.237	0.672384	0.122493	5.48916	4.03851e-08	7.70583e-07
Preb	2509.8	0.844395	0.153851	5.48838	4.05626e-08	7.73224e-07
Adra2a	6.25027	7.07609	1.28966	5.48681	4.09268e-08	7.78731e-07
Grina	3495.84	0.723126	0.131796	5.48671	4.095e-08	7.78731e-07
Cpeb2	384.936	-1.21452	0.22136	-5.48662	4.09693e-08	7.78731e-07
Cacybp	370.672	-1.19497	0.217876	-5.48462	4.14355e-08	7.86839e-07
4930581F22Rik	299.406	-1.17808	0.214834	-5.48369	4.16547e-08	7.90244e-07
Ppp1r21	251.709	0.702379	0.1281	5.48304	4.1807e-08	7.92374e-07
Osbpl11	225.462	0.714659	0.130367	5.48191	4.20763e-08	7.96717e-07
Eps8l2	1216.18	-1.65247	0.30152	-5.48049	4.24156e-08	8.02374e-07
Sh3pxd2a	285.931	-1.45132	0.264832	-5.48013	4.25002e-08	8.0321e-07
Grwd1	191.437	0.867875	0.158401	5.47896	4.27826e-08	8.07776e-07
Oser1	394.401	-0.674491	0.12312	-5.47831	4.29416e-08	8.10006e-07
ENSMUSG00000143631	8.06663	-5.26181	0.960682	-5.47716	4.32212e-08	8.13906e-07
Dpp4	875.111	-0.860299	0.157071	-5.47712	4.32304e-08	8.13906e-07
Trhde	47.5527	-1.91706	0.350135	-5.47521	4.36992e-08	8.2195e-07
Arg1	31705.9	1.18384	0.216441	5.46956	4.51159e-08	8.47794e-07
Mvk	277.819	-1.62845	0.297918	-5.46611	4.60021e-08	8.63628e-07
Slc12a4	495.09	1.25076	0.228846	5.46548	4.61645e-08	8.65857e-07
Tdg-ps	51.0443	2.15172	0.393787	5.46417	4.65079e-08	8.71473e-07
Morf4l2	2464.96	0.848729	0.155353	5.46321	4.67596e-08	8.75363e-07
Plxna2	156.627	-1.05761	0.193672	-5.46084	4.73893e-08	8.86314e-07
Trrap	310.15	-0.624249	0.114377	-5.45782	4.82025e-08	9.00174e-07
Zmym5	379.627	-0.752202	0.137823	-5.45775	4.82212e-08	9.00174e-07
Dhx58	137.78	-1.28789	0.236097	-5.45491	4.89979e-08	9.13813e-07
Dock7	108.22	-0.936649	0.171813	-5.45156	4.99294e-08	9.30258e-07
Cebpz	570.07	0.734234	0.134687	5.4514	4.99735e-08	9.30258e-07
Orc3	243.505	0.691228	0.126829	5.45006	5.03515e-08	9.36416e-07
Nap1l4	572.15	0.40219	0.0737997	5.44975	5.04404e-08	9.37188e-07
Serpina3c	47.9619	3.68964	0.677601	5.44515	5.17622e-08	9.60847e-07
Srp19	501.369	0.903476	0.16594	5.44458	5.19264e-08	9.62994e-07
Snhg1	272.899	1.2205	0.224184	5.44419	5.20406e-08	9.64209e-07
Rdh10	238.531	-0.66223	0.121646	-5.44391	5.21248e-08	9.64868e-07
Slc6a13	2500.61	-0.772173	0.141966	-5.43914	5.35392e-08	9.90126e-07
Mmp24os1	328.477	0.678289	0.124717	5.43862	5.36956e-08	9.92092e-07
Osgin2	47.3209	1.65598	0.304586	5.43682	5.42413e-08	1.00124e-06
Lppos	143.089	-1.33621	0.245783	-5.43654	5.43246e-08	1.00126e-06
ENSMUSG00000134769	14.2124	-2.36368	0.434794	-5.43632	5.43914e-08	1.00126e-06
Fam98b	212.667	0.649668	0.119505	5.43631	5.43938e-08	1.00126e-06
Lmna	934.038	0.746751	0.137416	5.43425	5.50274e-08	1.01198e-06
Bhlhe41	27.5235	2.63179	0.484445	5.4326	5.554e-08	1.02046e-06
Atg9b	12.5133	3.50453	0.645644	5.42796	5.70032e-08	1.04638e-06
A230045G11Rik	105.813	-0.933029	0.172044	-5.42321	5.85392e-08	1.07358e-06
Btg1	1235.54	-1.62336	0.299373	-5.42253	5.87628e-08	1.07668e-06
Pcyt2	7526.15	-0.656425	0.121153	-5.41816	6.02168e-08	1.10231e-06
Ptprf	1159.15	-0.851322	0.157129	-5.41797	6.02786e-08	1.10242e-06
Rab33b	166.343	0.762083	0.140704	5.41621	6.08754e-08	1.11231e-06
Gm56824	17.5923	-2.34392	0.432964	-5.41367	6.17449e-08	1.12716e-06
Kmo	5263.73	0.757752	0.139994	5.41272	6.2073e-08	1.1321e-06
Ubr4	1245.65	-0.434461	0.0802838	-5.41156	6.24786e-08	1.13845e-06
Fbxo4	236.614	0.763251	0.141062	5.41074	6.27648e-08	1.14262e-06
Acly	1900.4	-1.30645	0.241599	-5.40752	6.3902e-08	1.16225e-06
Prrc1	721.89	0.839459	0.155247	5.40725	6.39988e-08	1.16295e-06
Zfp612	201.521	0.86423	0.159856	5.40629	6.43443e-08	1.16816e-06
Zfp672	214.038	1.06847	0.197717	5.40406	6.51504e-08	1.18171e-06
Cyp1a2	4581.16	-2.11115	0.390683	-5.40373	6.52709e-08	1.18281e-06
Gm30931	14.3046	-2.27544	0.421712	-5.39573	6.82463e-08	1.2356e-06
Rhbdd3	141.816	-0.961005	0.178177	-5.39353	6.90868e-08	1.24968e-06
Gsto1	1047.82	-0.627215	0.116304	-5.39288	6.93381e-08	1.25308e-06
ENSMUSG00000142901	247.15	-3.69705	0.685583	-5.39256	6.94594e-08	1.25413e-06
Tab1	81.7406	1.15299	0.213838	5.39187	6.9727e-08	1.25781e-06
Eftud2	399.734	0.549481	0.101955	5.38945	7.06731e-08	1.27372e-06
Gspt2	23.9706	2.38872	0.44332	5.38824	7.11511e-08	1.28117e-06
Ddc	902.787	-2.48864	0.461888	-5.38798	7.12557e-08	1.28189e-06
Atp1a1	4988.12	1.00297	0.186183	5.38704	7.1628e-08	1.28742e-06
4931406C07Rik	2701.99	-1.19627	0.222121	-5.38568	7.21704e-08	1.29599e-06
Trip11	396.503	0.628937	0.116821	5.38376	7.29469e-08	1.30875e-06
Gm37336	11.5749	-2.8937	0.537667	-5.38196	7.36775e-08	1.32067e-06
Snx3	1121.42	-0.487645	0.0906171	-5.38138	7.39186e-08	1.32379e-06
Ubr5	979.937	0.52646	0.097842	5.38071	7.41914e-08	1.32748e-06
Gm56768	323.592	1.32011	0.245696	5.37293	7.74682e-08	1.38486e-06
Tbc1d10a	146.409	1.02178	0.190204	5.37202	7.78608e-08	1.39062e-06
Arf1	4180.79	0.464046	0.0864553	5.36747	7.98489e-08	1.42485e-06
Nfxl1	272.626	1.38233	0.257601	5.36617	8.04251e-08	1.43384e-06
Ctps2	165.261	0.960973	0.179097	5.36566	8.06535e-08	1.43662e-06
Aagab	315.428	-0.705395	0.131476	-5.36521	8.0853e-08	1.43888e-06
Ggnbp1	148.233	-1.20105	0.223884	-5.36461	8.11243e-08	1.44241e-06
Abcb11	5881.23	-1.31754	0.24583	-5.35957	8.34191e-08	1.48189e-06
Oasl2	58.7816	-1.23152	0.22988	-5.35724	8.45015e-08	1.49977e-06
Sesn3	213.247	-0.916861	0.171194	-5.35569	8.52294e-08	1.51134e-06
Pcm1	265.583	0.962356	0.179713	5.35496	8.55761e-08	1.51613e-06
Colec12	423.129	-1.18554	0.221553	-5.35105	8.74477e-08	1.5479e-06
Sntg2	146.449	-1.61734	0.302358	-5.34908	8.8401e-08	1.56228e-06
ENSMUSG00000134669	7.71888	3.18341	0.595136	5.34905	8.84177e-08	1.56228e-06
Tmem248	1446.16	0.760252	0.142146	5.34839	8.87397e-08	1.56658e-06
Sec23ip	388.085	0.631795	0.118212	5.34461	9.0612e-08	1.59821e-06
1700052K11Rik	50.6718	1.14256	0.213809	5.34385	9.0995e-08	1.60353e-06
Cdh2	878.064	-0.910651	0.170446	-5.34275	9.1548e-08	1.61185e-06
Slc39a14	6916.64	1.5866	0.296999	5.34209	9.18816e-08	1.61628e-06
Brca1	25.2578	1.98334	0.371295	5.34168	9.20914e-08	1.61854e-06
Thra	116.083	-1.08654	0.203508	-5.33906	9.34299e-08	1.64061e-06
Adissp	52.0483	-1.1887	0.222664	-5.33855	9.36907e-08	1.64318e-06
C1qtnf1	93.068	1.35662	0.254122	5.33846	9.37419e-08	1.64318e-06
Chd7	230.673	0.685646	0.12844	5.33824	9.38522e-08	1.64366e-06
Qdpr	3936.53	-0.965518	0.180882	-5.33784	9.40628e-08	1.64589e-06
Heg1	237.518	0.955455	0.179029	5.33688	9.45597e-08	1.65313e-06
Sel1l3	278.718	0.904124	0.169447	5.33573	9.516e-08	1.66216e-06
Arel1	498.812	0.73564	0.137892	5.3349	9.55978e-08	1.66634e-06
Gstp-ps	80.4223	-1.36087	0.255089	-5.33486	9.56171e-08	1.66634e-06
Smyd3	38.6063	-1.24149	0.232716	-5.3348	9.5652e-08	1.66634e-06
Myo6	484.769	-0.542655	0.101737	-5.33391	9.61205e-08	1.67304e-06
Izumo4	93.8617	-1.62738	0.305306	-5.33034	9.80275e-08	1.70473e-06
Eef2k	79.4638	-1.15325	0.216424	-5.32868	9.89317e-08	1.71895e-06
Slc12a7	763.889	-0.982204	0.184434	-5.3255	1.00675e-07	1.74666e-06
D630039A03Rik	143.006	-2.06429	0.387626	-5.32545	1.00703e-07	1.74666e-06
Tardbp	1275.91	-0.642802	0.12075	-5.32342	1.01836e-07	1.76477e-06
ENSMUSG00000126368	14.25	2.70525	0.508197	5.32324	1.01936e-07	1.76496e-06
Adh7	108.863	2.27521	0.427438	5.32289	1.0213e-07	1.76678e-06
Ccdc66	75.974	1.0425	0.195902	5.32153	1.02897e-07	1.77849e-06
Bloc1s5	249.633	-0.654669	0.123033	-5.32108	1.03156e-07	1.78141e-06
Rpf2	217.649	1.03782	0.195076	5.32008	1.0372e-07	1.78959e-06
Rnps1-ps	13.0499	-5.23523	0.984708	-5.31653	1.05767e-07	1.82333e-06
Dnaja4	99.6519	-0.831231	0.156373	-5.3157	1.06247e-07	1.83001e-06
Gprin3	34.8002	-2.3181	0.436132	-5.31513	1.06584e-07	1.83422e-06
Serpina3i	48.8864	4.13695	0.778748	5.31231	1.08242e-07	1.86114e-06
Nol6	384.669	0.770884	0.145126	5.31181	1.08542e-07	1.86468e-06
Alas1	6054.44	2.20227	0.414714	5.31032	1.09431e-07	1.87833e-06
Fam234a	717.857	-0.611942	0.115293	-5.30769	1.11022e-07	1.90399e-06
Cdca7	28.3642	1.47265	0.277472	5.30738	1.11212e-07	1.90534e-06
Bltp1	460.871	-0.488233	0.0919937	-5.30725	1.11293e-07	1.90534e-06
Lrit1	85.2866	-2.07672	0.391319	-5.30696	1.11466e-07	1.90666e-06
Def8	624.528	0.774967	0.146052	5.3061	1.11997e-07	1.91409e-06
Srp54c	653.923	0.832739	0.157043	5.30263	1.14146e-07	1.94862e-06
Hsd17b2	1962.28	-1.42815	0.269335	-5.30252	1.14214e-07	1.94862e-06
Nqo2	763.948	-1.72381	0.325118	-5.30211	1.14469e-07	1.95129e-06
Fnbp1l	249.49	0.688187	0.129848	5.29994	1.15838e-07	1.97293e-06
ENSMUSG00000128834	52.7871	-2.56947	0.484917	-5.29879	1.16575e-07	1.98378e-06
Rnf141	502.932	-0.780147	0.147285	-5.29686	1.17811e-07	2.00308e-06
Ly6k	10.024	6.16513	1.16402	5.29641	1.181e-07	2.00628e-06
Alg8	178.493	0.625397	0.118088	5.29603	1.18346e-07	2.00744e-06
Tox	53.3216	1.54205	0.291173	5.29599	1.18371e-07	2.00744e-06
Ago1	220.674	-0.6239	0.117896	-5.29194	1.21028e-07	2.05075e-06
Srprb	803.868	0.943459	0.178399	5.28846	1.23349e-07	2.0883e-06
Slc47a1	677.643	-1.70995	0.323346	-5.28828	1.23471e-07	2.08858e-06
Zfp652	380.227	-0.614038	0.116307	-5.27944	1.29579e-07	2.19002e-06
Dusp3	805.506	0.772984	0.146508	5.27606	1.31989e-07	2.22885e-06
Uso1	1869.71	0.705609	0.133774	5.27465	1.33007e-07	2.24414e-06
Brix1	506.541	1.02342	0.194048	5.27405	1.33446e-07	2.24963e-06
ENSMUSG00000122396	16.2959	-3.87349	0.734668	-5.27244	1.34625e-07	2.26757e-06
Pex7	573.985	-0.717898	0.136182	-5.27159	1.35245e-07	2.27609e-06
ENSMUSG00000138945	10.8574	-2.54394	0.482606	-5.27125	1.355e-07	2.27844e-06
Zfp788	56.0798	1.00468	0.190664	5.26935	1.36907e-07	2.29918e-06
Gm11843	102.982	2.60416	0.494217	5.26927	1.36965e-07	2.29918e-06
Ints5	224.758	0.771296	0.146383	5.26901	1.37161e-07	2.30053e-06
Per1	549.411	2.16397	0.410812	5.26755	1.38256e-07	2.31681e-06
Gm11832	26.5915	-4.86605	0.923804	-5.2674	1.38366e-07	2.31681e-06
Mrps6	142.378	-0.88934	0.168866	-5.26655	1.3901e-07	2.32486e-06
Gm15889	31.3928	-2.40981	0.457578	-5.26645	1.39088e-07	2.32486e-06
Rsad1	229.923	1.33397	0.253303	5.2663	1.39198e-07	2.32486e-06
ENSMUSG00000139315	7.30552	6.44055	1.22313	5.26562	1.3972e-07	2.33161e-06
A330069E16Rik	31.0577	1.58042	0.300338	5.26215	1.42377e-07	2.37395e-06
Ddx18	309.405	0.744503	0.141557	5.25939	1.44531e-07	2.40784e-06
Isyna1	317.401	1.9674	0.374206	5.25752	1.46011e-07	2.43045e-06
Ttc39a	41.5886	2.19096	0.416815	5.25642	1.46886e-07	2.44297e-06
ENSMUSG00000121497	3095.65	-2.48891	0.473576	-5.25556	1.47572e-07	2.45232e-06
Lamb3	76.2123	2.00862	0.382222	5.25513	1.47921e-07	2.45606e-06
Zfp639	225.435	0.623793	0.118728	5.25395	1.48874e-07	2.46982e-06
Ddit4	359.109	2.79867	0.532729	5.25346	1.49268e-07	2.47428e-06
ENSMUSG00000137091	27.9068	-7.50882	1.43053	-5.24897	1.5295e-07	2.5332e-06
1700007F19Rik	6.2793	-4.41883	0.841947	-5.24834	1.53474e-07	2.53976e-06
Micall1	237.716	0.833138	0.158796	5.24659	1.54944e-07	2.56194e-06
Gsta3	10056.7	-2.17468	0.414517	-5.2463	1.55182e-07	2.56291e-06
Nipal1	126.846	3.83603	0.7312	5.24621	1.55261e-07	2.56291e-06
ENSMUSG00000142211	20.609	2.8441	0.542248	5.24501	1.56275e-07	2.57749e-06
Ms4a4a	6.15533	5.33433	1.01722	5.24401	1.57121e-07	2.58929e-06
Ralgps1	54.9526	-1.47091	0.280543	-5.24309	1.5791e-07	2.60013e-06
Asl	11215.1	1.37975	0.263166	5.24287	1.58095e-07	2.60102e-06
Grb14	805.346	-0.990396	0.188913	-5.24262	1.58317e-07	2.60251e-06
Arfip2	410.048	0.987184	0.188342	5.24143	1.59335e-07	2.61708e-06
Sult1c2	11.9737	-2.19594	0.419007	-5.24082	1.59868e-07	2.62365e-06
Zfp839	159.461	-0.800701	0.1528	-5.24019	1.6041e-07	2.63037e-06
Unc45a	281.614	0.713602	0.136188	5.23982	1.60734e-07	2.63351e-06
ENSMUSG00000140315	38.3902	1.50547	0.287484	5.23671	1.6346e-07	2.67597e-06
Dclk3	16.7552	-2.57937	0.492586	-5.23639	1.63744e-07	2.6784e-06
Oas2	45.5575	-1.17743	0.224878	-5.23584	1.64239e-07	2.68429e-06
Dop1a	190.917	0.789483	0.150801	5.23528	1.64737e-07	2.69021e-06
Psmd9	659.419	0.757001	0.144609	5.23481	1.65151e-07	2.69474e-06
Pacsin3	807.671	0.547113	0.10452	5.23451	1.65423e-07	2.69697e-06
Nubp2	351.918	-0.609689	0.116499	-5.23343	1.66396e-07	2.70883e-06
Spata2l	214.468	-1.7938	0.34276	-5.2334	1.66424e-07	2.70883e-06
Rpn1	3734.37	0.548413	0.104821	5.23191	1.6777e-07	2.7285e-06
ENSMUSG00000125315	19.4174	-3.67853	0.703341	-5.23008	1.69438e-07	2.75338e-06
Qsox2	125.906	1.01384	0.193864	5.22963	1.69846e-07	2.75773e-06
Tubgcp6	117.711	0.785557	0.150256	5.22812	1.71245e-07	2.77817e-06
Dnph1	65.0161	-1.23853	0.237084	-5.224	1.75099e-07	2.83838e-06
Psca	3.17164	5.20879	0.997452	5.22209	1.76915e-07	2.86547e-06
Rnf186	53.4653	-2.56115	0.490565	-5.22081	1.78139e-07	2.88209e-06
Ptgds	52.4159	-2.71414	0.519879	-5.22072	1.78231e-07	2.88209e-06
Ccl27a	71.9745	-1.07101	0.205302	-5.21673	1.82114e-07	2.94246e-06
Tspan14	281.599	-0.715896	0.137257	-5.21574	1.83086e-07	2.95576e-06
Gm16536	155.785	-0.881958	0.169149	-5.2141	1.84713e-07	2.97961e-06
Smc5	234.076	-0.789205	0.151408	-5.21243	1.86379e-07	3.00403e-06
Zkscan1	430.766	-0.834297	0.160064	-5.21228	1.86536e-07	3.00413e-06
Gm56556	5.15089	-5.66419	1.08678	-5.21189	1.86931e-07	3.00804e-06
R3hdm4	607.235	-0.404639	0.0776618	-5.21027	1.88564e-07	3.03186e-06
Trim24	362.725	1.1798	0.226488	5.20911	1.89754e-07	3.04851e-06
Tmem62	379.899	0.779534	0.149708	5.20704	1.91881e-07	3.0802e-06
Helb	206.279	0.882703	0.169584	5.2051	1.93889e-07	3.10991e-06
Ammecr1l	355.701	0.744057	0.142977	5.20403	1.95011e-07	3.12538e-06
Pecr	1795.04	-1.03975	0.199806	-5.20379	1.95268e-07	3.12696e-06
Ssr3	5481.2	0.782095	0.150339	5.2022	1.9694e-07	3.15119e-06
Wars1	424.168	0.795476	0.152923	5.20181	1.97356e-07	3.1553e-06
Dus2	200.815	0.761658	0.146439	5.20119	1.98012e-07	3.16325e-06
Tsc1	220.322	-0.665829	0.128023	-5.20084	1.98388e-07	3.1667e-06
Zfp282	74.7427	0.829266	0.159547	5.19763	2.01844e-07	3.21927e-06
Pomgnt1	393.594	0.709681	0.13661	5.19492	2.04804e-07	3.26386e-06
1700066M21Rik	196.102	-1.147	0.220829	-5.19407	2.05749e-07	3.27628e-06
Rnf19a	455.728	0.624533	0.120267	5.19287	2.0708e-07	3.29484e-06
Ybx1	2828.42	-0.380109	0.0732033	-5.19251	2.07475e-07	3.29847e-06
Mrps18b	1147.93	0.702535	0.13535	5.19052	2.09709e-07	3.33131e-06
Arcn1	2611.06	0.620878	0.119623	5.19028	2.09973e-07	3.33284e-06
Timeless	59.3536	1.06579	0.205388	5.18914	2.11271e-07	3.35076e-06
Ifrd1	518.528	1.74072	0.335539	5.18783	2.12762e-07	3.3717e-06
Nmrk1	231.717	-1.13963	0.219696	-5.18728	2.13387e-07	3.37891e-06
Crcp	442.225	0.961845	0.185432	5.18706	2.13643e-07	3.37896e-06
Ccdc32	90.6539	0.76246	0.146995	5.18698	2.13731e-07	3.37896e-06
Gm56712	13.7982	-2.49148	0.480379	-5.18648	2.14307e-07	3.38537e-06
Ahsg	157437	0.536314	0.103426	5.18549	2.15443e-07	3.3992e-06
Tcea3	591.28	-1.72676	0.333002	-5.18542	2.15526e-07	3.3992e-06
Adh4	830.337	-1.9077	0.367925	-5.18504	2.15973e-07	3.40355e-06
Nr0b2	702.618	-2.5976	0.501045	-5.18436	2.16755e-07	3.41316e-06
Alad	1505.22	-0.881651	0.170166	-5.18111	2.20567e-07	3.47043e-06
Mpdz	122.332	-1.25882	0.242988	-5.18057	2.2121e-07	3.47779e-06
Tmem234	736.41	-0.415458	0.0802257	-5.17861	2.23547e-07	3.51175e-06
Lrrc41	451.896	0.572493	0.110711	5.17105	2.32781e-07	3.6539e-06
Akr1c14	1339.14	-3.00672	0.58149	-5.17071	2.3321e-07	3.65775e-06
Mt2	26230.3	3.52803	0.682446	5.16968	2.34494e-07	3.67223e-06
C9orf72	502.769	1.43455	0.277493	5.16967	2.34504e-07	3.67223e-06
Trim5	10.3103	-4.05217	0.783891	-5.1693	2.34968e-07	3.67659e-06
Gm57436	199.627	1.77398	0.343227	5.16853	2.35938e-07	3.68886e-06
Hectd2os	261.529	-2.77845	0.537604	-5.16821	2.36348e-07	3.69235e-06
Kdelr2	2101.51	0.789354	0.15277	5.16695	2.37947e-07	3.71441e-06
Dusp8	109.527	2.10537	0.407505	5.16649	2.3853e-07	3.71836e-06
ENSMUSG00000133406	9.17455	5.74592	1.11216	5.16646	2.38575e-07	3.71836e-06
6430548M08Rik	210.792	1.5924	0.308268	5.16565	2.39608e-07	3.73152e-06
Gm57280	11.801	-2.22227	0.430375	-5.16357	2.4229e-07	3.77033e-06
Tdrd7	305.332	-0.727986	0.141039	-5.1616	2.44844e-07	3.80709e-06
Crat	759.296	1.41115	0.273454	5.16045	2.46358e-07	3.82763e-06
Slc38a10	1628.91	0.687344	0.133227	5.15921	2.4799e-07	3.84996e-06
Fmo1	1366.77	-1.60301	0.310825	-5.15727	2.50574e-07	3.88703e-06
Gm11337	7.84622	-4.06842	0.788974	-5.1566	2.51477e-07	3.89799e-06
Parp10	353.422	0.762019	0.147808	5.15546	2.53006e-07	3.91862e-06
Cpb2	8786.82	1.05214	0.204096	5.15512	2.53475e-07	3.92282e-06
Gpx3	296.569	1.75775	0.341049	5.15395	2.55055e-07	3.9442e-06
Trmt12	72.9095	0.792248	0.153773	5.15206	2.5764e-07	3.98108e-06
Cabyr	31.0297	-2.18115	0.423496	-5.15035	2.59996e-07	4.01434e-06
Esrrg	10.0654	-4.18508	0.813148	-5.14676	2.65019e-07	4.08872e-06
ENSMUSG00000121760	24.2971	2.60498	0.506487	5.14322	2.70062e-07	4.16328e-06
Gm25395	2.8878	5.7515	1.11879	5.14081	2.73553e-07	4.21381e-06
Cmtm8	372.828	-0.954507	0.18568	-5.1406	2.73867e-07	4.2142e-06
Vmac	142.089	-0.668298	0.130006	-5.1405	2.74003e-07	4.2142e-06
Tmem165	168.602	0.776239	0.15126	5.13183	2.86945e-07	4.40983e-06
Adrb3	73.9173	-2.69769	0.525751	-5.13111	2.88042e-07	4.42326e-06
Kin	139.165	-0.855368	0.166745	-5.12979	2.90065e-07	4.45088e-06
C2cd5	144.607	1.03481	0.201833	5.12704	2.94333e-07	4.51288e-06
Surf4	5209.48	0.487113	0.0950337	5.12569	2.96454e-07	4.54188e-06
Psen1	594.293	0.543358	0.106016	5.12522	2.97187e-07	4.5496e-06
ENSMUSG00000134689	227.172	1.69741	0.331214	5.12481	2.97846e-07	4.55617e-06
Dnase2b	248.197	-0.859111	0.167695	-5.12305	3.00626e-07	4.59514e-06
Ccn2	231.267	1.74293	0.340282	5.12203	3.02272e-07	4.61674e-06
Trak2	335.919	0.768291	0.150013	5.1215	3.03107e-07	4.62594e-06
Prpf38a	188.424	0.835578	0.163159	5.12126	3.03497e-07	4.62833e-06
Cyp4a14	3605.16	3.97477	0.776205	5.12078	3.04282e-07	4.63674e-06
Keg1	1369.36	-4.01862	0.784882	-5.12003	3.05493e-07	4.65162e-06
Phlpp1	165.42	-0.778133	0.152021	-5.11859	3.0782e-07	4.68345e-06
Naxd	614.218	-0.466929	0.0912322	-5.11803	3.08745e-07	4.69337e-06
ENSMUSG00000143017	16.1466	-2.681	0.523847	-5.11791	3.08946e-07	4.69337e-06
Tor1b	719.554	0.818523	0.159954	5.11725	3.10025e-07	4.70616e-06
Tpm1	1091.76	1.11233	0.217391	5.11672	3.109e-07	4.71584e-06
Arpin	113.909	1.00201	0.195849	5.11625	3.1167e-07	4.72389e-06
Gsta4	663.075	-1.79428	0.350773	-5.1152	3.13402e-07	4.74653e-06
ENSMUSG00000125261	5.20251	5.68292	1.11202	5.11044	3.21412e-07	4.86411e-06
Myo18a	1305.58	0.676519	0.132419	5.10891	3.24014e-07	4.89976e-06
Lpcat3	1079.51	-0.644588	0.126204	-5.10751	3.26423e-07	4.93243e-06
ENSMUSG00000127564	117.677	2.00351	0.392405	5.10572	3.29535e-07	4.97566e-06
Tyk2	235.435	-0.557049	0.109112	-5.10532	3.30243e-07	4.98255e-06
Gm15337	63.0718	-2.18903	0.428787	-5.10516	3.30511e-07	4.9828e-06
Wdr43	441.586	0.895444	0.175433	5.10418	3.32227e-07	5.00486e-06
Grb7	1102.86	-1.21082	0.237244	-5.10372	3.33044e-07	5.01336e-06
Pmvk	658.143	-1.65219	0.323795	-5.10258	3.35061e-07	5.03989e-06
Bfar	944.158	0.752743	0.147567	5.10104	3.378e-07	5.07724e-06
Retreg1	1793.69	1.37214	0.269066	5.09966	3.40271e-07	5.1105e-06
Slc35a4	301.877	0.7382	0.144787	5.09851	3.42336e-07	5.13763e-06
Abtb2	182.309	-1.32316	0.259557	-5.09775	3.4371e-07	5.15436e-06
Oasl1	142.202	-1.5264	0.299539	-5.09584	3.47204e-07	5.20282e-06
Prrg2	317.69	-0.738544	0.144944	-5.09538	3.48048e-07	5.20891e-06
Slc50a1	130.14	-0.838944	0.16465	-5.09533	3.48137e-07	5.20891e-06
Lrit2	51.7167	-2.57908	0.506275	-5.09424	3.50152e-07	5.23512e-06
Deaf1	161.172	-0.820123	0.161025	-5.09316	3.52153e-07	5.26107e-06
Ranbp2	1020.09	0.815518	0.160245	5.08919	3.59592e-07	5.36785e-06
Btrc	150.476	-0.586476	0.115242	-5.08906	3.59842e-07	5.36785e-06
1700092C10Rik	7.82761	-3.6135	0.710129	-5.08852	3.60866e-07	5.37908e-06
Tbrg4	545.479	0.685297	0.134705	5.08739	3.63018e-07	5.40709e-06
Gm15441	64.5201	5.11878	1.00678	5.0843	3.6898e-07	5.49176e-06
ENSMUSG00000129856	5.95421	-3.29465	0.648189	-5.08286	3.71795e-07	5.52951e-06
Gm33033	10.6079	2.76305	0.543641	5.0825	3.72499e-07	5.53395e-06
Cyp21a1	41.3568	-3.34008	0.657182	-5.08242	3.72652e-07	5.53395e-06
Kng2	5886.32	0.899798	0.177059	5.08191	3.73651e-07	5.54463e-06
LTO1	272.323	0.638991	0.125798	5.07948	3.78462e-07	5.61183e-06
9430037G07Rik	97.2484	1.57865	0.310815	5.07905	3.79318e-07	5.62031e-06
Pipox	2432.38	-1.0132	0.199662	-5.07458	3.88352e-07	5.74987e-06
Irf6	550.015	-1.07028	0.211088	-5.07032	3.97155e-07	5.87582e-06
Cdc42se1	360.397	0.854789	0.168609	5.06966	3.98523e-07	5.89166e-06
Mustn1	95.6812	1.2489	0.246499	5.06656	4.05064e-07	5.9839e-06
Nat8f6	15.19	-2.4748	0.488478	-5.06634	4.05538e-07	5.98645e-06
Gnl3l	236.635	0.719533	0.142039	5.06574	4.06822e-07	6.00092e-06
Mgst3	163.721	-1.80641	0.356677	-5.06455	4.09371e-07	6.03403e-06
Maf1	276.789	-0.694509	0.137148	-5.06395	4.1066e-07	6.04854e-06
Hps4	158.712	-1.10182	0.217789	-5.05912	4.21193e-07	6.19908e-06
Ctnnbip1	128.681	-0.875934	0.173222	-5.05671	4.26545e-07	6.27319e-06
Cyp2d10	8037.16	-0.69103	0.136697	-5.0552	4.29939e-07	6.31841e-06
ENSMUSG00000144135	31.309	1.32485	0.262104	5.05467	4.31134e-07	6.33128e-06
Wfs1	288.074	1.16659	0.230811	5.05431	4.31953e-07	6.33861e-06
Irf1	404.183	-1.54619	0.306011	-5.05273	4.35538e-07	6.3865e-06
Atp1b1	1294.5	1.69599	0.335701	5.05208	4.37024e-07	6.40355e-06
Nthl1	47.2044	-1.37919	0.273028	-5.05145	4.38457e-07	6.41981e-06
Rab24	550.807	-0.420614	0.0833552	-5.04605	4.51045e-07	6.59923e-06
Tnfaip1	744.852	0.746737	0.148006	5.04532	4.5277e-07	6.61959e-06
Slc37a3	399.472	0.644375	0.127732	5.04476	4.54092e-07	6.63403e-06
Ppp2r5d	337.503	-0.674104	0.13365	-5.04382	4.56339e-07	6.66194e-06
Mybbp1a	939.517	0.928651	0.184184	5.04197	4.60763e-07	6.72158e-06
Myh14	175.035	-0.907158	0.179998	-5.03983	4.65957e-07	6.79235e-06
Mrps31	603.806	0.828185	0.164362	5.03878	4.685e-07	6.8244e-06
Gm44955	152.88	2.51067	0.498346	5.03801	4.70389e-07	6.84689e-06
Nr1h5	25.3043	-2.55395	0.507011	-5.03726	4.72238e-07	6.86876e-06
Nek7	878.582	0.764755	0.151862	5.03585	4.75727e-07	6.91443e-06
Rusc1	134.801	0.971375	0.192908	5.03544	4.7676e-07	6.92437e-06
Slc30a7	430.708	1.04942	0.208449	5.03441	4.79323e-07	6.95651e-06
Gsta2	196.474	-2.37014	0.470863	-5.03361	4.81328e-07	6.98049e-06
Heatr3	358.32	0.489273	0.0972061	5.03336	4.81955e-07	6.98448e-06
Sec23b	1076.7	0.939351	0.186646	5.03278	4.83414e-07	7.0005e-06
ENSMUSG00000135041	8.74851	-2.71725	0.539963	-5.03229	4.84653e-07	7.01332e-06
Ly6c1	22.5299	3.44103	0.683833	5.03198	4.85447e-07	7.01968e-06
Parp16	260.734	-1.6386	0.325771	-5.0299	4.90744e-07	7.09111e-06
Fry	25.0171	1.28123	0.254746	5.02943	4.9193e-07	7.10307e-06
L3hypdh	143.223	-1.22387	0.243409	-5.02803	4.95538e-07	7.14995e-06
Pde4c	168.958	-1.64126	0.326438	-5.02781	4.96122e-07	7.15317e-06
Hsd3b3	1742.56	-3.30012	0.656413	-5.02751	4.9689e-07	7.15904e-06
Anapc4	279.237	0.751139	0.149414	5.02723	4.97615e-07	7.16429e-06
ENSMUSG00000142771	6.39259	4.05342	0.806381	5.02668	4.99031e-07	7.17946e-06
Fcamr	6.21561	4.40139	0.875641	5.02648	4.99572e-07	7.18203e-06
Sds	6101.03	1.72141	0.34249	5.02617	5.00373e-07	7.18832e-06
Ppcdc	236.666	-0.827369	0.164619	-5.02596	5.00916e-07	7.19092e-06
Ube4b	715.09	0.401012	0.0798119	5.02447	5.04823e-07	7.24176e-06
Csrnp1	419.032	1.87786	0.373782	5.02394	5.06209e-07	7.25639e-06
Aig1	260.8	0.879479	0.175091	5.02298	5.08751e-07	7.28756e-06
Papss2	1352.23	-0.981932	0.195526	-5.022	5.11365e-07	7.31972e-06
Gm31717	10.2601	-2.7973	0.557071	-5.02144	5.12852e-07	7.33168e-06
Vps37c	385.527	0.884764	0.176198	5.02141	5.1294e-07	7.33168e-06
Afmid	905.365	-1.93551	0.385535	-5.02033	5.1583e-07	7.36767e-06
ENSMUSG00000127617	11.2567	5.10324	1.01695	5.0182	5.21566e-07	7.44424e-06
Clba1	22.2497	1.82657	0.364031	5.01762	5.23145e-07	7.4614e-06
Trim39	453.708	0.883114	0.176059	5.01602	5.27534e-07	7.51859e-06
Zfp715	129.015	-0.714829	0.142538	-5.015	5.30322e-07	7.5529e-06
Dcaf10	386.556	0.625385	0.124722	5.01424	5.32447e-07	7.57772e-06
Phf11d	36.1718	-1.14888	0.229175	-5.01312	5.35542e-07	7.6163e-06
Itm2b	9146.34	-0.719681	0.143567	-5.01285	5.36308e-07	7.62173e-06
Nudt4	2792.2	0.812589	0.162155	5.0112	5.40918e-07	7.67545e-06
Pdk1	386.409	-1.17305	0.234089	-5.01111	5.4116e-07	7.67545e-06
Pprc1	343.489	1.12741	0.224984	5.01108	5.4125e-07	7.67545e-06
Zfp385b	105.705	-1.47572	0.294583	-5.00953	5.45638e-07	7.73215e-06
Vwa8	2272.11	0.679828	0.135711	5.00937	5.46082e-07	7.73291e-06
Cys1	49.2947	-2.07505	0.414403	-5.00731	5.51962e-07	7.81059e-06
Nfib	737.259	-0.85578	0.170915	-5.00706	5.52672e-07	7.81506e-06
Tbc1d8	663.036	1.28221	0.256091	5.00684	5.53298e-07	7.81834e-06
Zfp330	324.606	0.882322	0.176264	5.00568	5.56649e-07	7.86009e-06
Tert	44.4268	-1.6991	0.339489	-5.00487	5.59008e-07	7.88778e-06
Manea	190.986	0.731642	0.146264	5.0022	5.66786e-07	7.99184e-06
Gm2061	47.9218	-1.36584	0.273075	-5.00169	5.68302e-07	8.00752e-06
Gm56774	269.223	-3.71048	0.741984	-5.00075	5.71078e-07	8.04092e-06
Prps2	112.141	-0.638142	0.127633	-4.99983	5.73807e-07	8.07362e-06
4833438C02Rik	26.2568	-1.61203	0.322478	-4.99888	5.76634e-07	8.10751e-06
Mpzl3	195.548	0.702113	0.140458	4.99875	5.77034e-07	8.10751e-06
Faah	1526.34	-1.02998	0.206096	-4.99759	5.80508e-07	8.15054e-06
Bhlhb9	28.8204	2.07222	0.41478	4.99595	5.85459e-07	8.21424e-06
Helq	61.7357	0.910952	0.182385	4.99467	5.89367e-07	8.26322e-06
Cnnm3	177.944	-0.962009	0.192728	-4.99154	5.98995e-07	8.39229e-06
9330159M07Rik	47.9956	1.32153	0.264765	4.99133	5.99645e-07	8.39545e-06
Nfasc	18.4142	2.05605	0.411963	4.99085	6.01135e-07	8.41038e-06
Trim34a	46.0335	-2.91006	0.583144	-4.99029	6.02888e-07	8.42799e-06
Tmem140	295.72	-1.41665	0.283887	-4.99018	6.03244e-07	8.42799e-06
Borcs7	149.761	0.665215	0.13334	4.98887	6.07346e-07	8.47932e-06
Myo1b	1991.82	-0.691107	0.138544	-4.98835	6.08985e-07	8.49622e-06
Acadvl	6117.43	0.511255	0.102551	4.98539	6.18379e-07	8.62122e-06
Aaas	111.022	-0.687467	0.13792	-4.98453	6.21121e-07	8.65335e-06
Sord	8915.13	-1.90486	0.382206	-4.98384	6.23333e-07	8.67807e-06
Tbc1d24	335.703	0.861201	0.172834	4.98283	6.26603e-07	8.71748e-06
Fhod3	9.10152	-2.83651	0.569326	-4.98223	6.28562e-07	8.7386e-06
A1cf	241.328	-1.4962	0.300357	-4.9814	6.31245e-07	8.76974e-06
Spen	291.66	0.819011	0.164511	4.97845	6.40967e-07	8.89858e-06
Urb2	121.817	0.692726	0.139162	4.97783	6.43023e-07	8.92087e-06
Sult1b1	234.771	-1.27758	0.256679	-4.97737	6.44546e-07	8.93575e-06
9030622O22Rik	234.122	-2.50263	0.502881	-4.97659	6.47138e-07	8.96542e-06
Rnf103	1399.7	1.20877	0.24295	4.97537	6.51238e-07	9.01592e-06
Abca8b	702.699	-1.53628	0.308954	-4.97253	6.60856e-07	9.14269e-06
Golga4	771.896	0.530471	0.106719	4.97075	6.66944e-07	9.22048e-06
Ctps1	162.203	1.58222	0.318339	4.97022	6.68761e-07	9.23916e-06
Tnfrsf12a	1074.08	2.30932	0.464699	4.9695	6.71246e-07	9.26703e-06
Steap4	10368.6	2.35778	0.474505	4.96892	6.73268e-07	9.28847e-06
Sanbr	180.733	0.566062	0.11394	4.96807	6.76218e-07	9.32268e-06
Crebrf	252.554	-1.2759	0.256883	-4.96683	6.80577e-07	9.37626e-06
Tmcc1	345.185	-0.926351	0.186559	-4.96547	6.85353e-07	9.4355e-06
N4bp3	52.0014	-1.37178	0.276349	-4.96393	6.90807e-07	9.50398e-06
Pklr	942.42	-1.31157	0.264286	-4.96269	6.95235e-07	9.55828e-06
Sik3	697.682	-0.622357	0.125439	-4.96143	6.99763e-07	9.61386e-06
Ets2	918.59	1.66632	0.335883	4.96101	7.01286e-07	9.62811e-06
Igdcc4	36.4077	3.96937	0.800807	4.95671	7.16981e-07	9.83678e-06
9630013D21Rik	88.3598	-1.07509	0.216996	-4.95444	7.25385e-07	9.9452e-06
Naxe	629.938	-0.581767	0.11744	-4.95374	7.27999e-07	9.97414e-06
Cfap69	24.1649	2.06216	0.416345	4.953	7.30782e-07	1.00053e-05
Efna5	50.293	1.12541	0.227249	4.9523	7.33433e-07	1.00347e-05
Trappc8	379.718	-0.681277	0.137575	-4.95206	7.34333e-07	1.00401e-05
Uhmk1	609.13	0.54539	0.110193	4.9494	7.44435e-07	1.01712e-05
Ccdc30	29.6727	-1.65153	0.333833	-4.94717	7.53019e-07	1.02804e-05
Srp54b	244.035	1.31844	0.26651	4.94705	7.53461e-07	1.02804e-05
Nlrp6	1786.75	-1.70713	0.345256	-4.94455	7.63216e-07	1.0401e-05
Hnf1aos1	56.5749	-2.04512	0.413615	-4.94451	7.63353e-07	1.0401e-05
Gm4952	634.654	-2.27669	0.460666	-4.94218	7.72522e-07	1.05161e-05
Ptpn1	554.327	1.06805	0.216113	4.9421	7.72862e-07	1.05161e-05
Pawr	109.7	1.36785	0.276808	4.94152	7.7516e-07	1.05402e-05
Acrbp	61.7861	-1.33339	0.269993	-4.93861	7.86802e-07	1.06897e-05
Scfd2	148.951	0.803535	0.162708	4.93851	7.87237e-07	1.06897e-05
Trir	953.705	-0.538309	0.109028	-4.93736	7.91867e-07	1.07452e-05
Abhd14a	130.756	-1.24068	0.251328	-4.93648	7.95447e-07	1.07829e-05
Slc10a7	118.688	0.70321	0.142454	4.93641	7.95733e-07	1.07829e-05
Dnajc18	157.012	0.662787	0.134287	4.9356	7.99067e-07	1.08207e-05
D030028A08Rik	17.2781	1.99562	0.404351	4.93536	8.00024e-07	1.08263e-05
Aox1	743.665	-1.27048	0.257439	-4.93508	8.01159e-07	1.08342e-05
Gm15401	18.4073	-1.96016	0.397267	-4.93412	8.05146e-07	1.08807e-05
Capzb	1555.55	0.420581	0.0852498	4.93351	8.07659e-07	1.09073e-05
Adh6-ps1.1	362.782	-2.16893	0.439819	-4.93142	8.16348e-07	1.1016e-05
Pycr2	120.085	1.06286	0.215534	4.9313	8.16826e-07	1.1016e-05
Ubiad1	159.563	0.740896	0.150259	4.93079	8.18983e-07	1.10376e-05
F11	1057.32	-0.89113	0.180809	-4.92858	8.28309e-07	1.11557e-05
Anp32a	1232.17	-1.0322	0.209451	-4.92813	8.30204e-07	1.11737e-05
Svip	123.232	-0.998602	0.202831	-4.92333	8.50849e-07	1.14437e-05
3010003L21Rik	6.09316	2.75798	0.560203	4.92319	8.51448e-07	1.1444e-05
Commd5	169.515	0.68235	0.138611	4.92278	8.53247e-07	1.14605e-05
Dcxr	938.663	-0.867756	0.176292	-4.92228	8.55437e-07	1.14821e-05
Ell3	13.3656	-2.43538	0.494806	-4.92189	8.57134e-07	1.14971e-05
Armc9	42.9165	-1.27532	0.259144	-4.92128	8.59815e-07	1.15252e-05
Gm48558	3.7641	5.13557	1.04383	4.91993	8.6575e-07	1.1597e-05
Naa35	298.548	-0.523168	0.106466	-4.91394	8.9262e-07	1.19488e-05
Paox	517.421	-1.29613	0.263817	-4.913	8.96913e-07	1.19982e-05
Bak1	213.835	0.733185	0.149283	4.91138	9.04388e-07	1.209e-05
Chrdl2	7.7896	3.10744	0.632748	4.91102	9.06061e-07	1.21042e-05
Pxdc1	783.278	-0.816655	0.166298	-4.91079	9.07107e-07	1.211e-05
Ppa1	3840.49	0.659527	0.134317	4.91023	9.09688e-07	1.21363e-05
Eif2b4	704.511	0.773964	0.157683	4.90835	9.18471e-07	1.22453e-05
Slc25a20	1578.12	0.705193	0.14368	4.90806	9.19803e-07	1.22548e-05
Gm45769	140.92	-0.698198	0.142269	-4.9076	9.21954e-07	1.22752e-05
Nr3c1	476.362	-0.573728	0.116929	-4.90662	9.26585e-07	1.23286e-05
Prkaa2	392.059	-0.710038	0.144784	-4.90413	9.38419e-07	1.24776e-05
Zc3hav1	561.065	-0.627812	0.128064	-4.90235	9.46978e-07	1.2583e-05
5730414N17Rik	45.8086	-1.38839	0.28331	-4.90059	9.55479e-07	1.26875e-05
Naa50	937.71	0.639378	0.130491	4.89977	9.59473e-07	1.2732e-05
Per3	53.727	2.64819	0.540665	4.89802	9.68067e-07	1.28374e-05
BC024139	92.2332	-1.6263	0.332081	-4.89732	9.7155e-07	1.2875e-05
1810017P11Rik	40.3422	-2.91177	0.59495	-4.89414	9.87346e-07	1.30756e-05
Tmem263	217.767	1.17426	0.239947	4.89382	9.8896e-07	1.30882e-05
Wrn	80.0786	-0.75174	0.153632	-4.89311	9.92559e-07	1.31271e-05
Gstm1	12576.7	-1.26208	0.257998	-4.89184	9.98986e-07	1.32033e-05
Susd4	391.843	-1.71637	0.350978	-4.89025	1.00706e-06	1.33012e-05
Lnx1	65.0743	1.9154	0.391753	4.8893	1.01196e-06	1.33569e-05
Mphosph8	199.203	0.719587	0.147218	4.88789	1.01922e-06	1.34438e-05
Specc1	77.9056	1.99415	0.408161	4.88568	1.03072e-06	1.35865e-05
Vwf	104.862	1.34565	0.275471	4.8849	1.03481e-06	1.36313e-05
Tor1a	688.628	0.699074	0.143117	4.88463	1.03624e-06	1.36411e-05
Kpna2	747.21	0.778714	0.159475	4.88298	1.04494e-06	1.37465e-05
Dhrs11	266.2	-1.02139	0.209265	-4.88087	1.05621e-06	1.38855e-05
Ibtk	1199.23	1.26899	0.260007	4.88061	1.05756e-06	1.38926e-05
Gbp8	27.4809	-1.45491	0.298106	-4.8805	1.05815e-06	1.38926e-05
Ppox	359.221	-0.592498	0.121412	-4.88006	1.06051e-06	1.39144e-05
Mthfd1l	73.6465	1.99451	0.40888	4.87798	1.07175e-06	1.40454e-05
Ngfr	45.9992	-1.96948	0.403751	-4.87795	1.07191e-06	1.40454e-05
Jam2	200.626	1.13874	0.233473	4.8774	1.07495e-06	1.40759e-05
Anxa1	99.8426	1.57637	0.323309	4.87572	1.0841e-06	1.41863e-05
Gemin2	188.276	0.65595	0.134568	4.87448	1.09094e-06	1.42664e-05
Dcaf5	505.622	0.648956	0.133192	4.87235	1.10281e-06	1.44121e-05
Gstm6	647.871	-1.28381	0.263499	-4.87214	1.10395e-06	1.44175e-05
Lag3	24.6019	-1.71417	0.352096	-4.86848	1.1246e-06	1.46776e-05
Pde8a	295.735	-0.623855	0.128168	-4.86746	1.13041e-06	1.47436e-05
Dock6	216.431	-1.45156	0.298277	-4.86647	1.1361e-06	1.48081e-05
Slc35f2	7.43759	3.74996	0.77152	4.86048	1.171e-06	1.5253e-05
Sil1	806.467	-0.454018	0.0934153	-4.86021	1.17262e-06	1.52641e-05
Col5a3	131.014	-1.88764	0.388421	-4.85978	1.17515e-06	1.5287e-05
Akap8l	656.623	-0.852261	0.175386	-4.85934	1.17779e-06	1.53113e-05
Zfp266	199.793	0.704451	0.145045	4.85679	1.19302e-06	1.5499e-05
Stx18	369.44	0.787926	0.162242	4.85649	1.19482e-06	1.55123e-05
Cyp3a13	3372.55	0.983888	0.202622	4.85577	1.19917e-06	1.55533e-05
ENSMUSG00000128326	3.29362	-5.03245	1.0364	-4.85571	1.19955e-06	1.55533e-05
Egr1	2648.88	-2.53025	0.521265	-4.85406	1.20962e-06	1.56736e-05
Fgf21	94.8054	3.5896	0.740235	4.84928	1.23913e-06	1.60456e-05
Coro1b	706.307	-0.437569	0.0902623	-4.84775	1.2487e-06	1.61589e-05
A230072E10Rik	14.7494	1.53226	0.31619	4.84601	1.25971e-06	1.62908e-05
Arf4	2498.78	0.710812	0.146787	4.84247	1.28234e-06	1.65726e-05
Stat5a	144.291	-1.13674	0.234754	-4.84226	1.28368e-06	1.65791e-05
Cep57l1	31.6762	-1.28463	0.265381	-4.84071	1.29377e-06	1.66985e-05
Arl5b	300.057	-0.75026	0.155	-4.8404	1.29577e-06	1.67135e-05
Mfsd6	200.029	0.687713	0.142112	4.83922	1.30351e-06	1.68024e-05
Pdk4	508.944	2.4267	0.501483	4.83905	1.30463e-06	1.68059e-05
Lysmd3	315.751	0.964002	0.199248	4.83819	1.31026e-06	1.68675e-05
Rrs1	429.449	0.77488	0.160204	4.83683	1.31929e-06	1.69728e-05
Gm57366	8.23166	5.5621	1.15046	4.83467	1.33364e-06	1.71462e-05
Akr1b7	306.105	4.62892	0.957572	4.83402	1.338e-06	1.71911e-05
Gm32342	33.411	-2.56515	0.530703	-4.83349	1.34158e-06	1.72259e-05
Retnla	7.95456	5.5591	1.15023	4.83304	1.34465e-06	1.72542e-05
Nit1	1289.31	-0.490552	0.101536	-4.83131	1.35638e-06	1.73934e-05
Imp4	472.694	0.54746	0.113344	4.83007	1.36486e-06	1.74908e-05
Zfyve1	510.633	-0.803599	0.166457	-4.82767	1.38141e-06	1.76915e-05
Urb1	71.4979	0.939165	0.194552	4.82731	1.38387e-06	1.77116e-05
Ndufaf4	498.083	0.627832	0.13023	4.82097	1.42864e-06	1.82727e-05
Ch25h	23.0711	3.79367	0.787388	4.81804	1.44972e-06	1.85305e-05
Phka2	158.835	-0.993701	0.206352	-4.81557	1.46782e-06	1.87497e-05
Nr2f6	1096.44	-0.705082	0.146493	-4.81307	1.48626e-06	1.89731e-05
Gm49024	4.75272	-4.06604	0.844847	-4.81275	1.48869e-06	1.89918e-05
Mt1	39066.4	3.58121	0.744348	4.81121	1.50018e-06	1.91261e-05
Csgalnact2	161.921	0.91167	0.189538	4.80997	1.50953e-06	1.9233e-05
Gm47905	2.74898	-4.62071	0.960809	-4.80919	1.51544e-06	1.92959e-05
Hccs	148.276	0.748079	0.155567	4.80873	1.51892e-06	1.93272e-05
Rasd1	37.0188	2.53311	0.526787	4.80861	1.51985e-06	1.93272e-05
9130401M01Rik	280.08	0.676705	0.140732	4.80845	1.52104e-06	1.93299e-05
Atp6v1c1	519.997	0.348638	0.0725321	4.80667	1.53464e-06	1.94903e-05
Cenpa	43.0427	-1.13375	0.236148	-4.80102	1.57863e-06	2.00361e-05
Mcl1	1627.9	-0.701212	0.146106	-4.79935	1.59184e-06	2.01908e-05
Tmem220	163.899	-1.34109	0.279526	-4.79773	1.60473e-06	2.03413e-05
Scyl3	323.124	0.354585	0.0739147	4.79722	1.60882e-06	2.038e-05
Eif4a1	6217.24	0.62232	0.129774	4.79543	1.62326e-06	2.05499e-05
ENSMUSG00000136824	2.78374	-4.89177	1.02019	-4.79494	1.62727e-06	2.05781e-05
Gm36908	25.4154	2.43446	0.507719	4.7949	1.62757e-06	2.05781e-05
Supt7l	171.879	0.780084	0.162708	4.79439	1.63175e-06	2.06178e-05
ENSMUSG00000135515	5.86179	-3.76816	0.786061	-4.79373	1.6371e-06	2.06723e-05
Fam20b	266.673	0.66852	0.139489	4.79265	1.64591e-06	2.07704e-05
Adamts15	32.8671	1.93545	0.404076	4.78982	1.66934e-06	2.10513e-05
Golga2	678.688	0.67192	0.140284	4.7897	1.6703e-06	2.10513e-05
Dusp28	74.1162	-0.84455	0.176367	-4.7886	1.67948e-06	2.11535e-05
Hfe	710.304	0.865761	0.180817	4.78805	1.68407e-06	2.11963e-05
Gm45866	15.1599	-1.74196	0.363823	-4.78794	1.68503e-06	2.11963e-05
Slc5a6	125.821	1.70248	0.355586	4.78781	1.68608e-06	2.11963e-05
Pxk	469.084	0.619144	0.129362	4.78615	1.70014e-06	2.13595e-05
Ddah1	1272.28	-1.4322	0.299407	-4.78344	1.72322e-06	2.16357e-05
Cep170	122.745	1.42795	0.298541	4.78307	1.72635e-06	2.16613e-05
Rgp1	578.154	0.606922	0.126946	4.78095	1.74466e-06	2.18773e-05
Cs	1509.33	-0.561446	0.11744	-4.7807	1.74686e-06	2.1891e-05
Traf3ip1	107.827	0.636659	0.133201	4.77968	1.75578e-06	2.19889e-05
Cxxc5	409.023	-0.970618	0.203089	-4.77928	1.75921e-06	2.20179e-05
Casp7	246.17	-0.650827	0.136191	-4.77878	1.76363e-06	2.20593e-05
Dcbld1	77.1622	1.17041	0.244949	4.77819	1.76877e-06	2.21096e-05
Ces3b	5470.82	-1.50321	0.314655	-4.77732	1.77643e-06	2.21871e-05
Naa20	249.719	0.76709	0.160572	4.77724	1.77721e-06	2.21871e-05
Xkr9	128.365	-1.14839	0.240436	-4.77627	1.7858e-06	2.22804e-05
Orc2	90.7961	0.885976	0.185502	4.7761	1.78724e-06	2.22843e-05
Proc	5996.4	-0.551319	0.115462	-4.77489	1.79806e-06	2.24051e-05
Golt1a	197.619	0.984091	0.206143	4.77382	1.80764e-06	2.25103e-05
AU040320	383.611	0.595262	0.124705	4.77335	1.81187e-06	2.25489e-05
ENSMUSG00000127797	47.1664	-1.06778	0.223823	-4.77062	1.83658e-06	2.28421e-05
Nostrin	402.358	0.852939	0.178798	4.7704	1.83861e-06	2.28529e-05
Stip1	1078.24	-1.12119	0.235053	-4.76997	1.84252e-06	2.28872e-05
Poglut1	185.598	0.567637	0.119055	4.76786	1.86191e-06	2.31135e-05
Tcf12	233.719	0.773508	0.162285	4.76635	1.87593e-06	2.32731e-05
D130020L05Rik	127.654	-1.37797	0.28912	-4.76608	1.87842e-06	2.32894e-05
Abcf2	554.615	0.507036	0.106425	4.76426	1.89548e-06	2.34862e-05
Zfyve21	311.212	-0.605823	0.127182	-4.76344	1.90322e-06	2.35674e-05
Slc2a9	265.412	-0.969433	0.203532	-4.76306	1.90678e-06	2.35967e-05
Rdh9	1270.9	1.37587	0.288872	4.7629	1.90834e-06	2.36012e-05
Oxld1	72.1553	-1.23301	0.25896	-4.7614	1.92251e-06	2.37617e-05
Ces1d	3105.53	-2.76106	0.580012	-4.76036	1.93252e-06	2.38705e-05
Dnah8	4.8535	-4.81628	1.01189	-4.7597	1.93883e-06	2.39336e-05
Acbd5	1284.72	-1.08683	0.228484	-4.75669	1.96789e-06	2.42713e-05
Itpripl1	61.8127	1.10427	0.232154	4.75662	1.96863e-06	2.42713e-05
ENSMUSG00000142738	26.2278	-2.43113	0.511336	-4.75448	1.98961e-06	2.45146e-05
Sec22b	1252.44	0.821493	0.1728	4.75401	1.99425e-06	2.45565e-05
Bmp8b	16.843	3.75444	0.789897	4.75307	2.00346e-06	2.46546e-05
Skic3	200.774	0.739343	0.155604	4.75143	2.01984e-06	2.48408e-05
Nsf	238.154	0.609336	0.128251	4.75113	2.02281e-06	2.48619e-05
2610507I01Rik	251.504	-0.934144	0.196663	-4.74998	2.03438e-06	2.49772e-05
Ces2b	29.0456	-5.08078	1.06965	-4.74995	2.03471e-06	2.49772e-05
Gm43672	122.496	2.24517	0.472715	4.74951	2.03911e-06	2.50157e-05
Adat2	44.3495	1.18197	0.248872	4.74931	2.04107e-06	2.50243e-05
Nop58	594.785	1.10693	0.233105	4.7486	2.04825e-06	2.50968e-05
Pwp1	252.421	0.671245	0.141379	4.74784	2.05605e-06	2.51767e-05
2310034O05Rik	24.1863	7.01623	1.47835	4.74598	2.07501e-06	2.53932e-05
AI182371	4323.05	-1.39467	0.293955	-4.74452	2.09002e-06	2.55612e-05
Cltc	2597.87	0.611626	0.128938	4.74356	2.09996e-06	2.56669e-05
Klhdc2	543.21	0.535883	0.112987	4.74289	2.10688e-06	2.57356e-05
Odc1	1210.64	1.16286	0.245241	4.74171	2.11917e-06	2.58698e-05
Kif5b	435.07	0.703034	0.148289	4.74096	2.12703e-06	2.59498e-05
Eif4g1	5041.17	0.533195	0.112516	4.73882	2.14964e-06	2.62095e-05
Mgp	54.2606	1.78656	0.377333	4.73469	2.19386e-06	2.67322e-05
Gin1	219.589	-0.828857	0.175205	-4.73079	2.23653e-06	2.72215e-05
Dgat2	3609.87	-0.812192	0.171683	-4.73076	2.23676e-06	2.72215e-05
Naga	370.106	-0.521772	0.110308	-4.73015	2.24358e-06	2.72877e-05
Zftraf1	262.574	-0.704316	0.148971	-4.72787	2.26888e-06	2.75646e-05
Dnajb9	1435.48	1.14959	0.243153	4.72785	2.26912e-06	2.75646e-05
Rfc3	66.474	-0.899302	0.190234	-4.72734	2.27479e-06	2.76165e-05
Gm56568	22.5696	-2.0946	0.443128	-4.72687	2.28012e-06	2.76643e-05
ENSMUSG00000139125	8.02484	-5.2094	1.10257	-4.72478	2.3037e-06	2.79332e-05
Mid1	217.982	1.61508	0.341884	4.72407	2.31168e-06	2.80128e-05
Ubox5	94.4628	0.7854	0.166303	4.72271	2.32718e-06	2.81834e-05
Gm20547	18.9122	-22.9133	4.85312	-4.72135	2.34283e-06	2.83556e-05
ENSMUSG00000125716	22.7755	-1.3512	0.286215	-4.72091	2.34794e-06	2.83964e-05
ENSMUSG00000140848	7.82532	2.42076	0.512785	4.72081	2.34906e-06	2.83964e-05
Kctd13	72.8256	1.12422	0.238217	4.71932	2.36633e-06	2.85788e-05
Ropn1l	110.783	-1.40655	0.298046	-4.71926	2.36703e-06	2.85788e-05
Fech	1518.44	-0.53362	0.113077	-4.71907	2.36927e-06	2.8584e-05
Dut	78.1795	-1.03817	0.22	-4.71898	2.37034e-06	2.8584e-05
Zmat3	138.282	0.83697	0.177425	4.71732	2.38966e-06	2.87994e-05
Rasa4	19.7205	-1.63931	0.347605	-4.71601	2.40518e-06	2.89688e-05
Ifi213	11.978	-2.02941	0.430389	-4.7153	2.41361e-06	2.90527e-05
Gmppa	596.782	0.665632	0.141223	4.71335	2.4368e-06	2.93141e-05
ENSMUSG00000130817	15.9993	1.55803	0.330607	4.71262	2.44553e-06	2.94012e-05
Ninj1	1501.24	-0.630148	0.133768	-4.71077	2.46779e-06	2.96509e-05
ENSMUSG00000125050	10.1986	3.45879	0.734326	4.71016	2.4752e-06	2.97219e-05
Adarb1	191.784	1.07276	0.227791	4.70939	2.48461e-06	2.98169e-05
ENSMUSG00000135076	6.08456	5.06902	1.07645	4.709	2.48939e-06	2.98561e-05
Fermt2	1277.83	-0.874986	0.18595	-4.70549	2.5326e-06	3.03559e-05
Gm11752	15.2087	1.65544	0.351941	4.70375	2.55431e-06	3.05977e-05
ENSMUSG00000133023	3.49598	-4.64668	0.988085	-4.70271	2.56725e-06	3.07341e-05
Myo7b	15.8836	3.69102	0.784928	4.70237	2.5716e-06	3.07676e-05
Pim1	525.818	-1.38759	0.295185	-4.70075	2.59213e-06	3.09945e-05
Slc49a3	35.4971	-1.62066	0.344855	-4.69954	2.60742e-06	3.11586e-05
Tsc22d3	1028.14	-1.55774	0.331522	-4.69874	2.61768e-06	3.12623e-05
Ppp1r3c	505.099	-3.20449	0.682027	-4.69848	2.621e-06	3.12832e-05
Tg	4.33266	5.9291	1.2631	4.69407	2.67828e-06	3.19475e-05
C2	1293.57	-0.591854	0.126179	-4.6906	2.72404e-06	3.24739e-05
Srbd1	117.099	-1.17402	0.250375	-4.68904	2.74495e-06	3.27035e-05
Ssr2	1800.19	0.582067	0.124199	4.68656	2.77835e-06	3.30816e-05
Washc1	223.268	-0.562944	0.120152	-4.68527	2.79593e-06	3.32709e-05
Gm57138	9.98827	-4.33992	0.926362	-4.68491	2.80083e-06	3.33092e-05
Kank2	244.294	-1.14688	0.244838	-4.68425	2.80981e-06	3.3396e-05
2900093K20Rik	12.1457	-1.98628	0.424049	-4.68409	2.81206e-06	3.34027e-05
Rab18	1438.91	0.651083	0.139043	4.68259	2.83273e-06	3.36281e-05
Elmo3	315.881	-0.471156	0.100625	-4.68231	2.83659e-06	3.36538e-05
C330013E15Rik	22.6523	-1.34234	0.286722	-4.68168	2.8453e-06	3.37324e-05
Comt	10761	-1.12145	0.239545	-4.68159	2.84662e-06	3.37324e-05
Adck2	157.097	0.77575	0.165723	4.681	2.8548e-06	3.38091e-05
ENSMUSG00000129638	10.9588	2.78793	0.595818	4.67917	2.88042e-06	3.40921e-05
Prune1	350.341	1.00807	0.215445	4.679	2.88281e-06	3.41e-05
Bcl7c	326.035	-0.938679	0.200625	-4.67877	2.88595e-06	3.41169e-05
Naa10	423.872	-0.540638	0.115573	-4.67789	2.89843e-06	3.42289e-05
Shb	1071.43	0.906459	0.193777	4.67786	2.89888e-06	3.42289e-05
Scyl2	414.042	0.747704	0.159849	4.67755	2.90325e-06	3.42514e-05
Hars1	698.84	0.624888	0.133595	4.67748	2.90424e-06	3.42514e-05
Serping1	13570.8	0.527839	0.112855	4.67716	2.90881e-06	3.42848e-05
Irf9	450.303	-1.02961	0.2202	-4.67581	2.92801e-06	3.44906e-05
Arfip1	423.346	0.934749	0.199958	4.67473	2.94348e-06	3.46523e-05
Arl1	1795.14	0.573315	0.122648	4.67449	2.94682e-06	3.4671e-05
Mmp12	13.1942	3.16841	0.678006	4.67313	2.96648e-06	3.48816e-05
Ift140	63.867	-1.12951	0.241797	-4.67131	2.99292e-06	3.51717e-05
Suds3	997.748	-0.547732	0.117372	-4.66662	3.062e-06	3.59621e-05
Cln8	678.778	0.941188	0.201692	4.66646	3.06427e-06	3.59675e-05
Hspa4l	229.036	-1.10308	0.236415	-4.66585	3.07348e-06	3.60543e-05
Arhgef37	142.177	-1.88032	0.403083	-4.66486	3.08833e-06	3.62071e-05
Denr	735.076	0.561824	0.120448	4.66446	3.09423e-06	3.62548e-05
Dlst	2900.16	0.568626	0.121994	4.66111	3.14502e-06	3.68282e-05
Picalm	1746.22	0.670491	0.143894	4.65962	3.16798e-06	3.70751e-05
0610031O16Rik	245.566	-1.46793	0.315119	-4.65833	3.18782e-06	3.72853e-05
Alkbh7	114.25	-1.09735	0.235603	-4.65762	3.19881e-06	3.73918e-05
Ripk4	92.5168	0.992794	0.213167	4.65735	3.20303e-06	3.74191e-05
Akap17b	68.712	1.23169	0.264532	4.65613	3.2221e-06	3.76197e-05
Car3	18615	-3.18256	0.68383	-4.65402	3.25522e-06	3.7984e-05
Cog6	389.217	0.561936	0.120786	4.65232	3.28225e-06	3.82768e-05
Copb1	1553.96	0.66775	0.143548	4.65174	3.29151e-06	3.83623e-05
Dglucy	271.534	-1.02445	0.220257	-4.65115	3.30085e-06	3.84485e-05
Ghdc	185.874	-0.748462	0.160933	-4.65076	3.30708e-06	3.8481e-05
ENSMUSG00000141530	9.60065	-2.59894	0.558824	-4.65074	3.30752e-06	3.8481e-05
Gm38416	44.7057	-1.94734	0.41901	-4.64748	3.36009e-06	3.90696e-05
Chmp4b	1459.28	0.9033	0.194376	4.64717	3.36514e-06	3.91055e-05
Pex11a	1481.42	1.04248	0.224332	4.64701	3.36781e-06	3.91136e-05
Mfsd3	115.193	-0.884601	0.19037	-4.64674	3.37215e-06	3.9141e-05
Rgs2	162.602	2.55374	0.549799	4.64486	3.403e-06	3.9476e-05
Krr1	305.08	0.398829	0.0858723	4.64444	3.41008e-06	3.9535e-05
ENSMUSG00000139706	48.1535	1.3735	0.295761	4.64396	3.41788e-06	3.96022e-05
Ocel1	94.7859	-0.638621	0.137523	-4.64374	3.42158e-06	3.96147e-05
Pdilt	82.9533	-1.99247	0.429074	-4.64366	3.42295e-06	3.96147e-05
Pbld2	1322.75	-1.90737	0.410949	-4.64138	3.46093e-06	4.00309e-05
Tubb6	553.294	2.08986	0.450334	4.64069	3.47252e-06	4.01415e-05
6030458C11Rik	230.233	0.527066	0.113589	4.6401	3.48233e-06	4.02098e-05
Echdc1	835.126	-0.943958	0.203436	-4.64007	3.48289e-06	4.02098e-05
ENSMUSG00000135327	4.28009	5.12164	1.10381	4.63997	3.48451e-06	4.02098e-05
Skap2	423.349	0.485136	0.104564	4.63963	3.49035e-06	4.02538e-05
Trim65	91.7106	-1.65478	0.356693	-4.63923	3.49716e-06	4.03089e-05
Mbd3	761.821	-0.451946	0.0974437	-4.63802	3.51755e-06	4.05203e-05
Mypop	36.9805	-1.1262	0.242869	-4.63709	3.53356e-06	4.06811e-05
Klhl18	113.475	0.662633	0.143024	4.63303	3.60349e-06	4.14621e-05
Ttr	73975.5	-1.08185	0.233517	-4.63286	3.60643e-06	4.14718e-05
Wwp2	383.041	0.544538	0.117648	4.62852	3.68297e-06	4.23151e-05
Itgb5	602.361	-0.74499	0.160959	-4.62846	3.68403e-06	4.23151e-05
Magix	123.655	-1.64117	0.354791	-4.62573	3.73282e-06	4.285e-05
Pofut2	331.33	0.609775	0.131826	4.62561	3.73492e-06	4.285e-05
Cuta	498.906	-0.615401	0.133047	-4.62546	3.73773e-06	4.28574e-05
Gm49410	2.2837	-5.30702	1.14744	-4.62512	3.74386e-06	4.2903e-05
Moap1	23.8504	2.0339	0.439784	4.62478	3.74999e-06	4.29483e-05
Nfic	957.065	-0.986541	0.213323	-4.62464	3.75253e-06	4.29526e-05
Miga1	46.9998	1.30911	0.283146	4.62344	3.77436e-06	4.31776e-05
Cspp1	214.139	-0.536582	0.116061	-4.62327	3.77736e-06	4.3187e-05
Zfp764l1	73.1859	0.868088	0.187798	4.62247	3.79204e-06	4.33298e-05
Ugt1a6b	1212.62	-0.988434	0.21384	-4.62231	3.79487e-06	4.33372e-05
Morc4	70.2314	2.26225	0.489445	4.62207	3.79937e-06	4.33636e-05
Stxbp1	35.6455	-1.02924	0.222758	-4.62044	3.82924e-06	4.36793e-05
Ddx19b	310.214	0.597715	0.129414	4.61861	3.86325e-06	4.4042e-05
Agap2	63.2861	2.2928	0.496676	4.61628	3.90671e-06	4.45012e-05
D5Ertd579e	591.192	0.602654	0.130552	4.61622	3.90802e-06	4.45012e-05
Hp1bp3	1117.88	-0.365461	0.0791996	-4.61444	3.94162e-06	4.48579e-05
5031439G07Rik	461.972	0.769383	0.166802	4.61254	3.97777e-06	4.52434e-05
Itgam	64.4149	1.96093	0.425158	4.61222	3.98382e-06	4.52863e-05
Pkig	255.357	0.59746	0.12959	4.61038	4.01939e-06	4.56644e-05
Gbp2b	10.099	-3.47601	0.754209	-4.60882	4.04964e-06	4.59817e-05
Herc1	368.106	0.580743	0.126026	4.60811	4.06354e-06	4.61131e-05
Arsa	600.332	0.740455	0.160705	4.60754	4.07456e-06	4.62117e-05
Ceacam1	1925.07	-0.595386	0.129248	-4.60653	4.09443e-06	4.64105e-05
Noxo1	10.7298	-1.90814	0.414241	-4.60635	4.09798e-06	4.64243e-05
Rmnd5a	1690.74	1.14499	0.248604	4.60568	4.11118e-06	4.65472e-05
Grhpr	3819.75	0.525634	0.114157	4.60447	4.13509e-06	4.67912e-05
Mrap	3560.82	2.09075	0.454179	4.60337	4.15709e-06	4.70133e-05
Slc27a5	7742.46	-0.63595	0.138167	-4.60275	4.16947e-06	4.71264e-05
Kdm1b	173.292	-0.799956	0.173807	-4.60255	4.17355e-06	4.71457e-05
Gm16793	8.71968	-2.18535	0.474857	-4.60213	4.18202e-06	4.72144e-05
Gm17753	86.4884	-1.92613	0.418567	-4.60171	4.19029e-06	4.72809e-05
Ttc23	282.994	-1.01158	0.219916	-4.59983	4.22828e-06	4.76824e-05
Gm33699	23.0621	3.50397	0.762076	4.59793	4.26714e-06	4.80932e-05
9430015G10Rik	52.8351	-1.10698	0.240865	-4.59583	4.31026e-06	4.8533e-05
Ifi27l2b	242.259	1.83213	0.398655	4.59579	4.31105e-06	4.8533e-05
Mndal	101.264	-1.15002	0.250412	-4.5925	4.37974e-06	4.92783e-05
Pdpk1	288.424	0.450156	0.098039	4.59159	4.39872e-06	4.94638e-05
Rps6kl1	18.8438	1.91778	0.417829	4.58987	4.43532e-06	4.98471e-05
Rab28	193.679	0.620864	0.135293	4.58905	4.45268e-06	5.00138e-05
Ccp110	99.0144	0.916714	0.199774	4.58876	4.45893e-06	5.00557e-05
Ctf1	42.9937	-1.0575	0.230484	-4.58818	4.47138e-06	5.0167e-05
Gldc	2075.06	-0.960433	0.209343	-4.58784	4.47851e-06	5.02185e-05
Myo16	5.01525	5.75501	1.2551	4.58529	4.5336e-06	5.07808e-05
Rreb1	306.984	0.974449	0.212517	4.58528	4.53377e-06	5.07808e-05
Gm5524	141.131	-1.79211	0.391119	-4.58202	4.60511e-06	5.15309e-05
C1qbp	1093.43	-0.619114	0.135119	-4.58198	4.60594e-06	5.15309e-05
Rrp15	192.936	0.829412	0.181039	4.58139	4.61891e-06	5.16468e-05
Polr1a	281.785	0.632409	0.138101	4.57931	4.66509e-06	5.21338e-05
Zfp128	23.0754	1.21546	0.265498	4.57803	4.69386e-06	5.24258e-05
Slc8b1	732.578	-1.19066	0.260092	-4.57784	4.69797e-06	5.24422e-05
Gm56812	7.24512	2.49118	0.544258	4.57721	4.71227e-06	5.25722e-05
Jdp2	36.7241	-1.24204	0.271381	-4.57672	4.7232e-06	5.26421e-05
Ace	34.1003	1.88475	0.411814	4.57669	4.72385e-06	5.26421e-05
Mest	22.3492	-1.6704	0.365017	-4.57622	4.73442e-06	5.27303e-05
Cd81	2628.18	-0.513484	0.112253	-4.57435	4.77703e-06	5.3175e-05
Lifr	3575.07	-1.19721	0.26175	-4.57386	4.78818e-06	5.32692e-05
Kctd7	52.5563	1.13284	0.247732	4.57286	4.81102e-06	5.34932e-05
Snx11	144.501	0.696156	0.152247	4.57253	4.81874e-06	5.35491e-05
Hmgxb3	223.194	0.589067	0.128847	4.57185	4.83444e-06	5.36934e-05
Hmgcs1	3948.91	-2.14918	0.470266	-4.57014	4.87402e-06	5.41027e-05
Rab3d	84.5572	-1.03243	0.225932	-4.56963	4.88579e-06	5.4203e-05
Rps18-ps3	33.9805	-6.85092	1.49927	-4.56951	4.8887e-06	5.42049e-05
Ifit3b	26.6404	-1.99699	0.437117	-4.56855	4.91117e-06	5.44237e-05
Ppm1l	245.133	0.819589	0.179407	4.56833	4.91619e-06	5.44489e-05
Msl3l2	18.8702	1.81435	0.397191	4.56794	4.92537e-06	5.45201e-05
Ldlrad4	55.2694	-1.91583	0.419594	-4.56593	4.97288e-06	5.50152e-05
Cd63	345.12	1.79213	0.392522	4.56568	4.97876e-06	5.50496e-05
Sdr39u1	143.996	0.740435	0.162219	4.56441	5.00892e-06	5.53522e-05
Rubie	9.78996	4.88753	1.07102	4.56344	5.0322e-06	5.55785e-05
Hectd1	1709.64	0.560083	0.122768	4.56212	5.06408e-06	5.58995e-05
Retreg2	1765.73	-0.544769	0.119457	-4.56039	5.10599e-06	5.63306e-05
Trmt6	285.046	0.849951	0.186386	4.56017	5.11121e-06	5.63569e-05
Poglut2	184.049	0.798445	0.175099	4.55996	5.11637e-06	5.63825e-05
Fgfr1	209.127	1.17476	0.257655	4.55941	5.12967e-06	5.64976e-05
Msra	2038.35	-0.560492	0.122971	-4.5579	5.16667e-06	5.68735e-05
ENSMUSG00000134120	10.6338	-2.72178	0.597246	-4.55722	5.18362e-06	5.70284e-05
Gm11212	4.87931	4.7951	1.05244	4.55617	5.20945e-06	5.72809e-05
Gm36129	16.7085	-2.91598	0.640113	-4.55541	5.22843e-06	5.74576e-05
Alkbh2	111.664	0.833637	0.183007	4.55522	5.23301e-06	5.74761e-05
Nap1l1	1222.5	0.496339	0.108968	4.55489	5.24138e-06	5.75362e-05
Gm16551	232.36	-2.48972	0.546959	-4.55194	5.31546e-06	5.83171e-05
Prr3	138.214	0.974366	0.214067	4.55169	5.32175e-06	5.83538e-05
Tspan31	5053.65	0.688204	0.151269	4.54954	5.37639e-06	5.89204e-05
Vangl1	139.342	0.760728	0.167257	4.54827	5.40893e-06	5.92442e-05
Pik3c2a	298.067	1.09107	0.239954	4.54698	5.44206e-06	5.95503e-05
ENSMUSG00000125610	7.59249	-3.3438	0.735395	-4.54695	5.44289e-06	5.95503e-05
Sox12	38.4113	-1.26437	0.27811	-4.54629	5.45986e-06	5.97031e-05
Zdhhc13	102.012	0.737043	0.162202	4.54398	5.52015e-06	6.03206e-05
Osmr	226.761	1.47705	0.325062	4.54389	5.52242e-06	6.03206e-05
Mios	183.674	0.809245	0.178103	4.54368	5.52809e-06	6.03493e-05
Lcmt1	113.587	-0.586066	0.129022	-4.54238	5.56234e-06	6.06898e-05
Fat1	496.183	0.562678	0.123877	4.54224	5.56607e-06	6.06971e-05
Vps26b	346.06	0.426673	0.0939577	4.54112	5.59563e-06	6.09859e-05
Cltb	1384.36	0.492462	0.108497	4.53895	5.65362e-06	6.15829e-05
Abhd16a	415.631	-0.395554	0.0871488	-4.53883	5.65662e-06	6.15829e-05
Clk1	1142.57	-0.619901	0.136585	-4.53859	5.66325e-06	6.16212e-05
1810034E14Rik	65.9705	-1.73674	0.382706	-4.53805	5.67769e-06	6.17445e-05
Nipsnap1	2306.15	-0.957695	0.211137	-4.53589	5.73606e-06	6.23451e-05
Trpv2	25.1454	1.43662	0.31678	4.53508	5.75825e-06	6.2552e-05
Tars1	1996.72	-0.737784	0.162787	-4.53221	5.83708e-06	6.33735e-05
Slc12a9	169.288	-1.0649	0.234979	-4.53189	5.8459e-06	6.34346e-05
Angptl8	382.084	-2.49877	0.551405	-4.53163	5.85294e-06	6.34762e-05
Tmem176b	4118.86	0.76313	0.168411	4.53135	5.86073e-06	6.35148e-05
Lrrc56	32.2348	-1.22751	0.270896	-4.53127	5.86291e-06	6.35148e-05
Gm1600	3.06705	-4.09191	0.903829	-4.52731	5.97398e-06	6.46828e-05
ENSMUSG00000124004	6.23217	5.20303	1.14935	4.52693	5.98469e-06	6.47633e-05
Acaa1b	6467.47	-1.5602	0.34471	-4.52613	6.00745e-06	6.49735e-05
Slc22a4	21.9551	-1.34724	0.297666	-4.52601	6.01066e-06	6.49735e-05
Ttll11	9.56969	2.26083	0.499555	4.5257	6.01964e-06	6.5035e-05
Pcmtd2	248.593	-0.877416	0.193917	-4.52469	6.04834e-06	6.53096e-05
Nup37	69.068	0.912091	0.201652	4.52309	6.09433e-06	6.57704e-05
Siva1	50.8753	-0.984458	0.217719	-4.52169	6.13479e-06	6.6171e-05
Rai1	180.652	0.704989	0.15595	4.52061	6.16611e-06	6.64726e-05
Wsb2	1013.06	0.740609	0.163858	4.51982	6.18909e-06	6.6684e-05
Slc10a6	77.4288	3.04621	0.674355	4.51722	6.2657e-06	6.74729e-05
Drosha	172.489	0.537784	0.119067	4.51665	6.28258e-06	6.76179e-05
Gm57195	35.9072	-2.42992	0.538034	-4.5163	6.29289e-06	6.76921e-05
Ifi47	293.95	-1.70217	0.376923	-4.51596	6.30316e-06	6.77658e-05
Pcyox1	1424.14	-1.02209	0.226375	-4.51504	6.33058e-06	6.80237e-05
Gemin5	139.351	0.58566	0.129726	4.51461	6.34342e-06	6.81248e-05
Gpam	1330.41	-1.03975	0.230328	-4.51421	6.35521e-06	6.82144e-05
Abcd1	163.583	-1.00281	0.222253	-4.51203	6.42086e-06	6.88818e-05
Zbtb21	191.247	-0.679312	0.150578	-4.51136	6.44135e-06	6.90642e-05
Gm52113	6.79184	-3.6576	0.81087	-4.51071	6.46117e-06	6.92393e-05
4933405D12Rik	5.94409	-2.51802	0.55828	-4.51032	6.4729e-06	6.93276e-05
Vdac1	2060.44	-0.375164	0.083184	-4.51005	6.4812e-06	6.9379e-05
Gys2	1407.84	0.81141	0.179921	4.50981	6.48843e-06	6.94189e-05
Zscan22	89.1738	0.853989	0.189441	4.50794	6.54593e-06	6.99963e-05
Ssx2ip	141.882	1.15359	0.255917	4.50766	6.55461e-06	7.00513e-05
ENSMUSG00000122128	14.3505	6.79291	1.50713	4.5072	6.56903e-06	7.01675e-05
Kptn	165.14	-0.68218	0.151375	-4.50654	6.58928e-06	7.0346e-05
Erg28	795.82	-0.882692	0.195878	-4.50634	6.59541e-06	7.03736e-05
Stt3a	1999.48	0.439972	0.0976432	4.50592	6.6087e-06	7.04774e-05
Ociad2	276.985	-1.02978	0.228655	-4.50362	6.68072e-06	7.12071e-05
Arid5b	754.894	-1.44914	0.321806	-4.50315	6.69527e-06	7.13239e-05
Gys1	54.0605	1.28603	0.285643	4.50224	6.72397e-06	7.15911e-05
Ermardl1	25.8645	-2.31431	0.514095	-4.50171	6.74096e-06	7.17335e-05
2310040G24Rik	20.5802	-1.73654	0.385779	-4.50137	6.75168e-06	7.1809e-05
Slc25a33	317.126	-0.816141	0.181323	-4.50102	6.76271e-06	7.18878e-05
Prpf31	262.562	0.515909	0.114636	4.50041	6.78217e-06	7.2056e-05
Eif4ebp3	1559.9	1.86175	0.413787	4.49929	6.81813e-06	7.23993e-05
Inhba	70.4327	-1.43293	0.318618	-4.49734	6.88081e-06	7.30257e-05
ENSMUSG00000130106	4.06902	2.88375	0.641454	4.49565	6.93562e-06	7.35502e-05
Gm2568	2.95012	-4.49563	1.00002	-4.49553	6.93976e-06	7.35502e-05
Cdpf1	62.3947	-0.887509	0.197423	-4.49548	6.94136e-06	7.35502e-05
Mocos	636.541	-0.580893	0.129281	-4.49325	7.0146e-06	7.42865e-05
Numbl	23.5583	1.49302	0.332315	4.49278	7.02984e-06	7.44082e-05
Lgmn	1347.24	1.11677	0.248578	4.49265	7.03434e-06	7.44161e-05
Cnot8	529.17	-0.501542	0.111706	-4.48985	7.12722e-06	7.53584e-05
Tkt	1569.49	-0.72796	0.162167	-4.48894	7.1577e-06	7.56194e-05
Rnf169	554.963	-0.816485	0.18189	-4.48889	7.15952e-06	7.56194e-05
Rbm33	530.299	-0.769815	0.171508	-4.48851	7.17229e-06	7.57138e-05
Ugt2b36	4190.58	-1.29086	0.28767	-4.48727	7.21413e-06	7.6115e-05
ENSMUSG00000124095	5.48571	-3.4786	0.775553	-4.48532	7.28043e-06	7.67737e-05
Pdrg1	249.272	-0.690856	0.154035	-4.48505	7.28952e-06	7.68178e-05
Lpin3	106.651	1.00326	0.223694	4.48497	7.29236e-06	7.68178e-05
Cog3	355.804	0.736292	0.164179	4.4847	7.3015e-06	7.68393e-05
Ubr7	225.318	0.442475	0.0986636	4.48469	7.30215e-06	7.68393e-05
Celf1	1155.45	0.448822	0.100082	4.48455	7.30694e-06	7.68488e-05
Tmem71	42.8705	1.73226	0.386334	4.48384	7.33106e-06	7.70617e-05
Kpna6	590.434	0.32812	0.073195	4.48282	7.36642e-06	7.73923e-05
Sgk3	134.202	0.885673	0.197622	4.48164	7.40703e-06	7.77778e-05
Arhgef16	38.71	-1.26412	0.282098	-4.48114	7.42441e-06	7.79189e-05
Gm32200	63.4025	-1.60521	0.358251	-4.48068	7.44042e-06	7.80457e-05
Ifit1	87.7852	-1.89757	0.423518	-4.4805	7.44673e-06	7.80706e-05
Nid2	96.7945	-1.29295	0.288608	-4.47997	7.46528e-06	7.82237e-05
Prr18	5.64266	-4.53521	1.01251	-4.47918	7.49308e-06	7.84734e-05
Abcg8	905.524	-0.874438	0.195228	-4.47907	7.49705e-06	7.84736e-05
Pde4dip	943.779	0.47168	0.105315	4.47875	7.50799e-06	7.85466e-05
Xrn2	516.893	0.673105	0.15031	4.47812	7.53024e-06	7.87378e-05
Arrdc3	414.619	-1.86537	0.416602	-4.47758	7.54942e-06	7.88831e-05
Atxn7l3b	1391.95	0.516398	0.115332	4.4775	7.55209e-06	7.88831e-05
Cyp2d26	9002.04	-0.626697	0.139972	-4.47731	7.55886e-06	7.89123e-05
Siah1a	90.0457	1.11644	0.249464	4.47535	7.62869e-06	7.95994e-05
Grpel2	699.153	0.894976	0.200006	4.47474	7.65033e-06	7.97831e-05
Polg2	57.6951	-1.31168	0.29314	-4.47459	7.65579e-06	7.97982e-05
Samm50	1407.97	0.446162	0.0997752	4.47167	7.76123e-06	8.08546e-05
Ccl6	384.602	1.91245	0.427694	4.47154	7.76576e-06	8.08593e-05
Homez	58.3481	0.870503	0.194729	4.47034	7.80948e-06	8.12719e-05
ENSMUSG00000137132	2.87053	-4.58735	1.02622	-4.47012	7.81763e-06	8.1314e-05
Gamt	1063.88	-1.47545	0.330137	-4.4692	7.85115e-06	8.16198e-05
Ms4a6d	44.4844	1.97084	0.441016	4.46885	7.86418e-06	8.17125e-05
Gm49336	283.982	0.648446	0.145133	4.46794	7.89762e-06	8.2017e-05
Susd1	127.547	1.37938	0.308768	4.46736	7.91924e-06	8.21984e-05
Plec	1392.14	0.879373	0.196922	4.46558	7.98508e-06	8.28384e-05
ENSMUSG00000143809	4.28096	4.19068	0.938476	4.46541	7.99146e-06	8.28613e-05
Chac2	142.825	-1.66758	0.37348	-4.46499	8.0074e-06	8.29831e-05
1810013D15Rik	7.26551	-2.05751	0.460849	-4.46461	8.02134e-06	8.30841e-05
Ogfod1	183.844	0.537839	0.120477	4.46425	8.03487e-06	8.31809e-05
Polr2d	80.2098	0.781567	0.175082	4.46401	8.04397e-06	8.32316e-05
ENSMUSG00000134070	3.56978	-4.41049	0.988063	-4.46378	8.05277e-06	8.32791e-05
1190005I06Rik	53.9545	-0.907981	0.203447	-4.46298	8.0826e-06	8.35441e-05
Plrg1	564.303	0.773015	0.173225	4.46249	8.10144e-06	8.36952e-05
Rnf123	621.828	-0.62304	0.139632	-4.46201	8.1195e-06	8.38381e-05
Pola2	68.1773	-0.694825	0.155773	-4.46049	8.17738e-06	8.43918e-05
Nfat5	409.838	-0.54749	0.122764	-4.45971	8.20717e-06	8.46552e-05
Rffl	372.785	0.693952	0.155614	4.45943	8.21764e-06	8.4719e-05
C130074G19Rik	1922.54	-0.951951	0.213502	-4.45874	8.24426e-06	8.49493e-05
Supt16	434.807	0.356622	0.0799993	4.45781	8.27993e-06	8.52726e-05
Cdc16	380.46	0.488783	0.109685	4.45625	8.34074e-06	8.58542e-05
Etf1	1589.25	0.583527	0.130979	4.45511	8.38503e-06	8.62653e-05
Kat2a	275.368	-0.624586	0.14021	-4.45463	8.40387e-06	8.64142e-05
Gpr162	7.69587	-2.4254	0.544745	-4.45237	8.49281e-06	8.72835e-05
Tmem167	911.312	0.99647	0.223842	4.45166	8.52071e-06	8.75249e-05
P4hb	32523.6	0.507258	0.113977	4.45052	8.56632e-06	8.79479e-05
Ubxn2a	242.567	0.689805	0.155015	4.44991	8.59054e-06	8.81509e-05
Asap2	158.933	-0.938756	0.210971	-4.44969	8.59926e-06	8.81947e-05
Snhg15	106.435	1.34632	0.302716	4.44745	8.68949e-06	8.9074e-05
Impa1	858.379	-0.720731	0.162086	-4.4466	8.72407e-06	8.93791e-05
ENSMUSG00000134652	42.8553	1.42105	0.319589	4.4465	8.72827e-06	8.93791e-05
Pradc1	75.2299	-0.787401	0.177204	-4.44349	8.85132e-06	9.05924e-05
Zfp407	59.4503	0.645103	0.145227	4.44204	8.91111e-06	9.11573e-05
Ccnf	314.991	1.54162	0.347112	4.44127	8.94308e-06	9.14371e-05
Abhd2	1936.91	1.27649	0.287509	4.43982	9.00336e-06	9.2006e-05
Klhl5	212.531	-0.769844	0.173413	-4.43937	9.0224e-06	9.2153e-05
Hsd17b8	979.189	-0.575579	0.129704	-4.43763	9.0956e-06	9.28529e-05
Klhl25	192.652	1.06245	0.239434	4.43732	9.10864e-06	9.29381e-05
Bmp2k	111.806	1.08299	0.244149	4.43576	9.1747e-06	9.3564e-05
Ofd1	87.3279	0.965357	0.217668	4.435	9.20707e-06	9.38458e-05
Rnf24	101.296	1.53314	0.345779	4.43387	9.25569e-06	9.42929e-05
Il4i1	16.6387	1.67385	0.377583	4.43307	9.29015e-06	9.45954e-05
Slc4a4	996.344	0.944399	0.213051	4.43275	9.30404e-06	9.46882e-05
Fzd1	61.2351	0.721688	0.162818	4.43248	9.31572e-06	9.47584e-05
Rasgrp3	46.9764	-1.52022	0.343008	-4.43202	9.33549e-06	9.49108e-05
Ticam1	310.688	0.698593	0.157633	4.43177	9.34641e-06	9.49731e-05
Rbm3	1402.11	1.87454	0.423171	4.42975	9.43412e-06	9.58153e-05
1700113A16Rik	33.3958	-1.37969	0.311552	-4.42844	9.49162e-06	9.63499e-05
Nop14	310.988	0.649726	0.146729	4.42808	9.50748e-06	9.64615e-05
Ncbp2as2	308.125	-0.529896	0.119694	-4.42708	9.55181e-06	9.68617e-05
Lmntd2	19.6847	-1.79371	0.405387	-4.42468	9.65845e-06	9.78931e-05
Mpst	1046.22	-1.13767	0.257137	-4.42439	9.67166e-06	9.79768e-05
Farsb	519.882	0.48603	0.109861	4.42404	9.68726e-06	9.80847e-05
Rdh19	2.78002	-4.52157	1.02224	-4.42318	9.72569e-06	9.84236e-05
Rnf144b	463.083	-1.27875	0.289236	-4.42111	9.81946e-06	9.93219e-05
Cdc25a	88.1836	1.27974	0.289535	4.41998	9.87116e-06	9.97939e-05
Frzb	41.9384	1.04349	0.236128	4.41917	9.90825e-06	0.000100118
Rdh16f2	644.116	-1.71734	0.388661	-4.41861	9.9339e-06	0.000100326
Nek9	632.446	0.299232	0.0677277	4.41816	9.95461e-06	0.000100468
Arl16	72.3653	0.618936	0.140092	4.41808	9.95815e-06	0.000100468
Gm41231	16.0246	-2.06598	0.467669	-4.4176	9.98013e-06	0.000100639
Tox4	582.48	0.508614	0.115148	4.41704	1.00064e-05	0.000100853
Ralgapa1	129.591	0.527963	0.119541	4.41658	1.00274e-05	0.000101012
Mtor	433.038	0.478772	0.108414	4.41615	1.00475e-05	0.000101139
Fan1	25.1633	1.20609	0.273118	4.416	1.00545e-05	0.000101139
Golph3l	129.126	0.881758	0.199674	4.41598	1.00553e-05	0.000101139
Slc44a3	70.6378	-0.982415	0.222497	-4.4154	1.00821e-05	0.000101358
Tle1	692.528	-0.876481	0.198597	-4.41337	1.01773e-05	0.000102263
Cd14	1804.15	3.10793	0.704228	4.41325	1.0183e-05	0.000102269
Tafazzin	399.152	-0.612399	0.138772	-4.413	1.01948e-05	0.000102335
Fam25a	1132.92	1.46752	0.332563	4.41276	1.02062e-05	0.000102398
Cebpd	380.971	1.47724	0.334815	4.4121	1.02372e-05	0.000102657
Ubac1	231.37	0.628199	0.142387	4.4119	1.02467e-05	0.000102701
Tns2	994.334	0.92877	0.210641	4.40925	1.0373e-05	0.000103913
Ido2	722.441	-1.48487	0.336883	-4.40766	1.04492e-05	0.000104624
Ces2c	597.566	-2.1267	0.482633	-4.40646	1.05076e-05	0.000105155
Nipa2	442.313	0.540762	0.122816	4.40303	1.06748e-05	0.000106775
Thrb	258.43	-0.673979	0.153113	-4.40184	1.07335e-05	0.000107308
Nckap5	2.64478	-4.42698	1.00595	-4.4008	1.07852e-05	0.000107771
Ppp2r3a	118.986	-0.729602	0.165833	-4.39962	1.08441e-05	0.000108304
Triobp	176.446	-0.598119	0.136062	-4.39595	1.1029e-05	0.000110095
Luc7l3	615.375	-0.586819	0.133499	-4.39567	1.10429e-05	0.000110171
Usp22	345.336	0.745401	0.16958	4.39558	1.10477e-05	0.000110171
Aox3	4463.87	-1.65906	0.377575	-4.39399	1.1129e-05	0.000110926
Zdhhc18	402.611	-0.413616	0.0941499	-4.39316	1.11713e-05	0.000111292
Btbd2	193.698	-0.815985	0.185758	-4.39274	1.11933e-05	0.000111455
Dhrs9	48.1149	-2.00873	0.45737	-4.3919	1.12363e-05	0.000111827
Snip1	215.018	0.496236	0.112996	4.39163	1.12506e-05	0.000111866
Pim2	70.2929	-0.929513	0.211656	-4.39161	1.12515e-05	0.000111866
Rnf138rt1	8.00264	5.67038	1.29134	4.39109	1.12784e-05	0.000112077
Ccdc115	204.303	0.622238	0.141718	4.39069	1.1299e-05	0.000112226
Irx1	5.02769	-3.14148	0.715596	-4.39002	1.13341e-05	0.000112518
Gm34934	30.1536	-1.62243	0.369582	-4.3899	1.13401e-05	0.000112522
Gphn	584.154	-1.1069	0.252158	-4.38971	1.13503e-05	0.000112567
[truncated: 76,299 more rows]

## Sheet: wt_24h_vs_wt_0h
	baseMean	log2FoldChange	lfcSE	stat	pvalue	padj
Syt12	901.116	5.67984	0.335802	16.9143	3.53159e-64	6.77641e-60
Lcn2	54335.3	8.26812	0.509287	16.2347	2.86704e-59	2.75064e-55
Hpx	202843	2.47663	0.188042	13.1706	1.29502e-39	8.28294e-36
Itih4	82070.7	2.29983	0.1776	12.9494	2.36647e-38	1.13519e-34
Acot5	59.5965	24.8315	1.98584	12.5043	7.07225e-36	2.71405e-32
Lrg1	37069.6	2.54202	0.216131	11.7615	6.16435e-32	1.97136e-28
Rpl3-ps1	865.932	4.27422	0.371774	11.4968	1.36885e-30	3.3203e-27
C3	151327	1.75265	0.152459	11.4958	1.38432e-30	3.3203e-27
Gpat3	293.267	2.94496	0.265139	11.1073	1.15648e-28	2.46562e-25
Orm2	9770.26	5.63898	0.523809	10.7653	5.01824e-27	9.62899e-24
Cyb561	366.131	2.71872	0.255315	10.6485	1.77216e-26	3.09129e-23
Hp	183259	2.31993	0.218491	10.6179	2.45919e-26	3.93225e-23
Dnajc10	570.515	1.87872	0.178308	10.5364	5.87267e-26	8.66806e-23
Apcs	10335.8	3.77748	0.369664	10.2187	1.63514e-24	2.24108e-21
Cyb5r3	4247	-1.29048	0.127915	-10.0885	6.20841e-24	7.9418e-21
Fam83a	111.046	7.89374	0.793337	9.95005	2.52065e-23	2.88904e-20
Plpp5	635.071	1.78757	0.179682	9.94852	2.55961e-23	2.88904e-20
Saa1	181144	5.04748	0.51394	9.82115	9.12955e-23	9.7321e-20
Fgl1	23635	2.59827	0.265855	9.77328	1.46633e-22	1.48084e-19
Bmper	155.835	5.72956	0.587123	9.7587	1.69319e-22	1.62445e-19
Macrod1	281.547	-2.18745	0.227345	-9.62169	6.47606e-22	5.91727e-19
ENSMUSG00000123342	12034.4	4.13146	0.431548	9.57359	1.03254e-21	9.00559e-19
Ltbr	1451.48	0.998709	0.104426	9.56381	1.13496e-21	9.08008e-19
Sec61a1	4132.05	1.18069	0.123455	9.56374	1.13572e-21	9.08008e-19
Tgm1	566.943	3.82191	0.401415	9.5211	1.71357e-21	1.3152e-18
Itih3	45533.8	1.90957	0.201451	9.47907	2.56551e-21	1.89334e-18
Orm1	69444.6	2.97307	0.314316	9.45884	3.11378e-21	2.21286e-18
Gstt1	1936.32	-1.68998	0.17896	-9.44335	3.6106e-21	2.47429e-18
Rpl35a-ps2	90.9938	-22.3323	2.36785	-9.43145	4.04453e-21	2.67609e-18
Tnfrsf1a	2106.09	1.27917	0.136749	9.35413	8.42939e-21	5.39144e-18
Synpo	351.951	2.77167	0.302273	9.16945	4.75422e-20	2.94271e-17
Ube2h	902.423	-0.925645	0.101771	-9.09533	9.43027e-20	5.65462e-17
Serpine1	1571.74	9.38377	1.0387	9.03413	1.6531e-19	9.61204e-17
Ppp1r1b	54.8147	-3.50991	0.392326	-8.9464	3.67255e-19	2.07262e-16
Saa2	210380	6.24508	0.701919	8.89715	5.72977e-19	3.14122e-16
Garem1	272.927	2.14135	0.240894	8.88918	6.15601e-19	3.28115e-16
Grn	6089.74	1.83821	0.207853	8.84382	9.24979e-19	4.79689e-16
Cyp1a2	4581.16	-3.86311	0.437359	-8.8328	1.02087e-18	5.15485e-16
Hilpda	318.812	5.03903	0.572284	8.80512	1.30715e-18	6.43119e-16
Ccdc120	149.257	4.08536	0.464746	8.79053	1.4886e-18	7.14083e-16
ENSMUSG00000127740	514.027	9.40528	1.07118	8.78028	1.63062e-18	7.63132e-16
Cda	240.24	3.00229	0.343369	8.74363	2.25743e-18	1.03132e-15
Surf4	5209.48	0.926468	0.10602	8.7386	2.36007e-18	1.05314e-15
Fgb	237239	1.78733	0.205302	8.70587	3.15149e-18	1.34713e-15
Apoa4	29012.2	4.03183	0.46326	8.70316	3.22765e-18	1.34713e-15
ENSMUSG00000128022	549.578	5.05019	0.580275	8.7031	3.22951e-18	1.34713e-15
Pcsk5	237.71	1.59913	0.184136	8.68449	3.80448e-18	1.5532e-15
Fga	255735	1.90793	0.221367	8.61885	6.76293e-18	2.70348e-15
Mvp	1436.45	2.21985	0.257673	8.615	6.99437e-18	2.73894e-15
Hes6	680.418	-1.83654	0.213248	-8.61225	7.1638e-18	2.74918e-15
Ugt2b38	86.8687	-22.2833	2.59358	-8.59172	8.56783e-18	3.22352e-15
Rpn1	3734.37	1.00291	0.116901	8.57913	9.55897e-18	3.52726e-15
Serpina3m	18951.4	2.75592	0.325427	8.46862	2.48323e-17	8.99023e-15
Btg3	761.703	3.61258	0.426857	8.46321	2.60117e-17	9.24282e-15
ENSMUSG00000121505	206.245	-4.33926	0.518668	-8.36616	5.95262e-17	2.07671e-14
Crybb3	157.532	4.87747	0.584256	8.34818	6.93256e-17	2.37539e-14
Gm34911	42.0475	-6.1069	0.734047	-8.3195	8.83378e-17	2.97373e-14
Gnat1	304.669	2.7555	0.333127	8.27163	1.32139e-16	4.37153e-14
Gm31583	414.962	-6.17818	0.748368	-8.25553	1.51227e-16	4.91556e-14
Cd63	345.12	3.59314	0.435342	8.25359	1.53707e-16	4.91556e-14
Ifitm2	4801.36	1.34952	0.163632	8.24728	1.62036e-16	5.03581e-14
Rps18-ps6	354.865	-7.15781	0.867951	-8.24678	1.62716e-16	5.03581e-14
Cd14	1804.15	6.44801	0.786238	8.2011	2.38207e-16	7.2551e-14
Chil3	245.387	7.71947	0.943791	8.17921	2.85709e-16	8.56592e-14
Flot1	796.476	2.17787	0.269709	8.07491	6.7529e-16	1.9651e-13
Fn1	26235.3	1.32668	0.164299	8.07479	6.75926e-16	1.9651e-13
Car1	46.549	-6.4667	0.801416	-8.0691	7.08189e-16	2.02817e-13
Gm30692	56.9586	5.61896	0.697884	8.05143	8.18293e-16	2.30903e-13
Car3	18615	-6.14253	0.764937	-8.03012	9.73773e-16	2.70794e-13
Tlcd2	761.717	-2.64973	0.330769	-8.01081	1.13955e-15	3.12367e-13
Serpina3n	55891.6	2.82137	0.352891	7.99501	1.29562e-15	3.50146e-13
Cyp4v3	4954.3	-1.75274	0.219651	-7.97967	1.46723e-15	3.91016e-13
Qsox1	12442.2	1.35509	0.169859	7.97778	1.48993e-15	3.91628e-13
Mmp14	810.243	2.16035	0.270971	7.97261	1.55361e-15	4.02847e-13
Hsd11b1	4269.62	-2.68576	0.33755	-7.95663	1.76793e-15	4.52306e-13
Slc13a5	227.859	5.14838	0.647738	7.94825	1.89163e-15	4.77588e-13
Tnfrsf12a	1074.08	4.11815	0.518362	7.94456	1.94883e-15	4.85638e-13
Cers6	259.733	2.26691	0.285923	7.9284	2.21986e-15	5.46085e-13
Slc13a2	25.2075	-4.64609	0.586676	-7.91934	2.38772e-15	5.79944e-13
ENSMUSG00000130235	1306.2	4.13196	0.522765	7.90404	2.70012e-15	6.47624e-13
ENSMUSG00000140105	341.66	4.65896	0.590703	7.88715	3.09174e-15	7.26219e-13
Cpne8	258.809	3.32243	0.421271	7.88667	3.1035e-15	7.26219e-13
Ldhd	4404.47	1.22714	0.156024	7.86511	3.68762e-15	8.52506e-13
Lmna	934.038	1.19947	0.152633	7.85853	3.88656e-15	8.87801e-13
Cd4	27.4052	-3.66329	0.4691	-7.80919	5.75586e-15	1.29933e-12
Nup50	569.172	0.78295	0.100287	7.80707	5.85316e-15	1.30594e-12
Faap20	219.998	1.01515	0.130667	7.76903	7.90886e-15	1.74431e-12
Tgm2	6230.47	2.80926	0.361822	7.76419	8.21678e-15	1.79163e-12
Calu	2370.25	1.17316	0.151545	7.74131	9.83942e-15	2.12134e-12
Slc39a7	2037.97	1.13643	0.147092	7.726	1.10976e-14	2.36601e-12
Fdx1	783.531	-1.14403	0.148241	-7.71736	1.18764e-14	2.50423e-12
Plpp2	522.185	2.401	0.313492	7.65888	1.87558e-14	3.91181e-12
Spcs3	1339.18	0.875092	0.114299	7.65618	1.91544e-14	3.95198e-12
Clptm1l	1834.8	1.07813	0.140985	7.64712	2.05532e-14	4.19547e-12
Nrg4	605.997	2.72662	0.356891	7.63994	2.17322e-14	4.38946e-12
Ddx28	622.898	1.6677	0.21892	7.61787	2.5789e-14	5.15458e-12
Fgg	195501	1.71731	0.226101	7.59532	3.07026e-14	6.07341e-12
Akr1b7	306.105	8.01734	1.05786	7.57882	3.48721e-14	6.82781e-12
Cpeb2	384.936	-1.8854	0.249162	-7.56694	3.82119e-14	7.40617e-12
Tacc2	1391.67	2.45004	0.324157	7.55819	4.08722e-14	7.84256e-12
Gas2l1	446.211	1.45735	0.193664	7.52513	5.2667e-14	1.00057e-11
Glo1-ps	111.826	-6.85632	0.913777	-7.50328	6.22405e-14	1.16329e-11
Frzb	41.9384	1.8355	0.244652	7.50249	6.2619e-14	1.16329e-11
Hgfac	1936.93	-0.818897	0.109167	-7.50133	6.31714e-14	1.16329e-11
Cidec	999.402	5.05605	0.67411	7.50033	6.3657e-14	1.16329e-11
Slc41a2	2335.17	1.69505	0.226131	7.49586	6.58668e-14	1.19138e-11
Prxl2a	715.082	-1.03704	0.138369	-7.49473	6.64361e-14	1.19138e-11
Clcf1	162.843	4.84809	0.647101	7.49203	6.78186e-14	1.20491e-11
Man2b1	979.418	-0.644257	0.0861263	-7.48038	7.41107e-14	1.30462e-11
Col27a1	361.258	-2.41511	0.323063	-7.47568	7.68083e-14	1.33982e-11
Plxnb1	813.38	1.35493	0.181287	7.47396	7.78143e-14	1.34514e-11
Mpv17l	215.475	-1.3684	0.183394	-7.46153	8.55256e-14	1.46524e-11
Caskin2	347.774	1.50273	0.201704	7.45015	9.32309e-14	1.58311e-11
Prune1	350.341	1.77216	0.238349	7.43512	1.04472e-13	1.75844e-11
Alpk1	228.26	4.19676	0.565311	7.42382	1.13793e-13	1.89866e-11
Mcc	266.204	-2.59427	0.350238	-7.40716	1.29032e-13	2.13437e-11
Sult5a1	181.094	-3.03005	0.409327	-7.40251	1.33635e-13	2.19161e-11
Cdipt	774.205	0.577712	0.0780806	7.39892	1.373e-13	2.23263e-11
Grhl1	37.2258	3.43528	0.464574	7.39446	1.41981e-13	2.28936e-11
Slc41a3	87.3983	3.28532	0.444385	7.39295	1.43609e-13	2.2963e-11
Selenbp2	23644.8	-4.78527	0.647459	-7.39084	1.45901e-13	2.31367e-11
Mme	116.081	-3.50029	0.474309	-7.37977	1.5856e-13	2.49381e-11
ENSMUSG00000135102	22577.3	4.83105	0.654914	7.37662	1.62356e-13	2.53275e-11
Itm2b	9146.34	-1.18269	0.160564	-7.36586	1.76006e-13	2.72356e-11
Slc10a6	77.4288	5.45055	0.742546	7.34035	2.13033e-13	3.27015e-11
Tdg-ps2	64.4205	2.66631	0.364152	7.32196	2.44382e-13	3.72159e-11
Tmem120a	1444.27	1.39943	0.191772	7.29733	2.93538e-13	4.43497e-11
Bhlha15	134.335	4.48311	0.615339	7.2856	3.20253e-13	4.80079e-11
Etv4	22.8006	6.17211	0.849608	7.26466	3.73979e-13	5.56272e-11
Gin1	219.589	-1.44139	0.198451	-7.26322	3.77978e-13	5.57895e-11
Ugt2b1	4820.17	-3.55297	0.489949	-7.2517	4.11578e-13	6.02583e-11
P4hb	32523.6	0.923611	0.127399	7.24973	4.17588e-13	6.02583e-11
Sucnr1	132.433	-3.43021	0.473152	-7.24971	4.17675e-13	6.02583e-11
Mrap	3560.82	3.67462	0.50759	7.23935	4.50825e-13	6.45554e-11
Tsc22d1	459.24	-1.75093	0.242511	-7.22001	5.1984e-13	7.38866e-11
Sult1e1	244.339	7.98717	1.10878	7.20355	5.8666e-13	8.27709e-11
Ung	260.706	2.25513	0.313134	7.2018	5.94243e-13	8.32287e-11
ENSMUSG00000123750	4921.33	2.71467	0.377468	7.19179	6.39464e-13	8.89133e-11
ENSMUSG00000134910	109.136	3.79984	0.528944	7.18383	6.77858e-13	9.35737e-11
Wfdc1	36.1357	-2.01027	0.280186	-7.17476	7.24319e-13	9.92731e-11
Tlcd1	329.236	-1.52519	0.212683	-7.17117	7.43581e-13	1.0119e-10
Ces3b	5470.82	-2.51889	0.351995	-7.15604	8.30422e-13	1.1197e-10
Nat8f1	1256.3	-2.14374	0.299601	-7.15533	8.34748e-13	1.1197e-10
Nid1	851.402	3.51695	0.491578	7.15442	8.40299e-13	1.1197e-10
Ghr	3630.88	-1.99367	0.27942	-7.13501	9.67818e-13	1.28072e-10
Mthfd1l	73.6465	3.18323	0.446894	7.12301	1.05596e-12	1.38779e-10
Serpina3i	48.8864	6.04962	0.851421	7.10531	1.20049e-12	1.567e-10
Slc16a1	1276.26	1.9375	0.272721	7.10433	1.20906e-12	1.56753e-10
Tecr	2220.54	-0.735717	0.103577	-7.10308	1.22011e-12	1.57123e-10
Swsap1	108.7	1.17427	0.16551	7.09486	1.29486e-12	1.65639e-10
Sult2a8	4928.32	-4.06116	0.572536	-7.09328	1.3097e-12	1.66427e-10
Pzp	70470.5	0.868145	0.122549	7.08408	1.39969e-12	1.76693e-10
Ttc39c	3296.49	-2.01663	0.284911	-7.07811	1.46138e-12	1.83274e-10
Stt3b	1466.98	0.919549	0.130157	7.06489	1.60739e-12	2.00277e-10
Dera	669.867	-0.793508	0.112479	-7.05471	1.72956e-12	2.14108e-10
Il13ra1	956.19	1.61799	0.229718	7.0434	1.87606e-12	2.30755e-10
Clba1	22.2497	2.65421	0.377119	7.03811	1.94861e-12	2.38153e-10
Dnase2b	248.197	-1.32929	0.189162	-7.02729	2.10583e-12	2.55738e-10
Gm20400	89.4689	4.11982	0.586367	7.02601	2.12524e-12	2.56472e-10
Gosr2	1173.6	0.872837	0.124396	7.01659	2.27346e-12	2.71548e-10
Pgm3	584.425	1.67446	0.238654	7.01628	2.27847e-12	2.71548e-10
H2-K2.1	198.805	-1.73036	0.246733	-7.01308	2.33127e-12	2.76126e-10
Afdn	858.739	0.837672	0.119509	7.00927	2.3956e-12	2.82005e-10
Gm12718	46.2878	-3.98842	0.569377	-7.00489	2.47184e-12	2.89205e-10
Ces1g	833.813	-3.75466	0.536916	-6.99302	2.69028e-12	3.12855e-10
P3h1	485.803	1.56299	0.223908	6.9805	2.94138e-12	3.39995e-10
Fndc3b	694.599	2.03296	0.291283	6.97935	2.96556e-12	3.40738e-10
Gm13773	101.737	-5.14248	0.736992	-6.97765	3.00156e-12	3.42821e-10
Lrrc59	2543.45	1.42641	0.204502	6.97504	3.05775e-12	3.47173e-10
Eif4a2	2853.65	-0.759657	0.109053	-6.96595	3.26193e-12	3.68176e-10
Ifi27l2b	242.259	3.07592	0.441738	6.96323	3.32557e-12	3.73164e-10
Chmp4c	52.9403	2.96191	0.426124	6.95083	3.63143e-12	4.05116e-10
Inmt	1919.55	-4.87348	0.703067	-6.93174	4.15707e-12	4.61074e-10
Cxcl14	296.57	5.60492	0.809491	6.92401	4.39043e-12	4.84158e-10
Ctps2	165.261	1.35432	0.195663	6.9217	4.46263e-12	4.89308e-10
ENSMUSG00000121779	269.993	-3.88656	0.562129	-6.914	4.71192e-12	5.13706e-10
Acaa1b	6467.47	-2.66507	0.385561	-6.91219	4.77218e-12	5.17337e-10
St8sia3	35.7054	3.43547	0.49745	6.90615	4.97986e-12	5.36818e-10
Coq8b	1185.11	3.00704	0.436366	6.8911	5.53616e-12	5.93451e-10
Cgref1	128.093	4.08717	0.593583	6.88559	5.75488e-12	6.1347e-10
Slc6a8	188.48	2.11982	0.307975	6.88307	5.85746e-12	6.20955e-10
Isyna1	317.401	2.86527	0.416768	6.87498	6.19975e-12	6.53631e-10
Ralgds	142.173	4.42774	0.644601	6.86897	6.46679e-12	6.77763e-10
Tm4sf20	32.6674	7.77119	1.13147	6.86825	6.49929e-12	6.77763e-10
Psat1	177.688	5.15818	0.751949	6.85975	6.89801e-12	7.15454e-10
Gm30117	15.2029	-3.24183	0.474178	-6.83673	8.10197e-12	8.35809e-10
Tbl2	370.499	1.01158	0.148298	6.82132	9.02096e-12	9.24505e-10
Eif6	1470.08	1.73252	0.254008	6.82073	9.05811e-12	9.24505e-10
Serpinf1	6932.29	-1.108	0.1625	-6.81851	9.19888e-12	9.33906e-10
Cyp2c50	4157.24	-3.63376	0.533357	-6.81299	9.55927e-12	9.62766e-10
Tmed10	2577.02	0.524014	0.0769181	6.81262	9.58351e-12	9.62766e-10
Pla2g12a	372.916	1.55322	0.228257	6.80473	1.01241e-11	1.01178e-09
Tspan4	1106.06	1.61345	0.237149	6.80353	1.02083e-11	1.01192e-09
Slc12a4	495.09	1.73197	0.25458	6.80322	1.0231e-11	1.01192e-09
Clu	37924.9	0.958073	0.140913	6.79905	1.05314e-11	1.03629e-09
Wars1	424.168	1.15049	0.169338	6.79406	1.09023e-11	1.06731e-09
Map2k6	26.7607	-2.49013	0.366575	-6.79295	1.09864e-11	1.07008e-09
Lratd1	69.0708	5.07719	0.747736	6.79009	1.12065e-11	1.08602e-09
Cdc25a	88.1836	2.14733	0.31633	6.78826	1.13496e-11	1.09435e-09
Cyp2f2	12245.4	-2.22742	0.328183	-6.78713	1.14383e-11	1.09739e-09
Smox	136.358	3.51709	0.52012	6.76207	1.36037e-11	1.29865e-09
2010003K11Rik	1050.81	2.88231	0.427287	6.74562	1.5238e-11	1.44226e-09
Sdc1	6764.19	1.76395	0.261503	6.74542	1.52584e-11	1.44226e-09
Myo18a	1305.58	0.992098	0.147406	6.7304	1.692e-11	1.59148e-09
Cyp27a1	4615.73	-1.62547	0.241906	-6.71942	1.82444e-11	1.70768e-09
Reg3g	5.64095	7.50272	1.11747	6.71403	1.89319e-11	1.75851e-09
Gas6	1005.88	1.5899	0.236813	6.71373	1.89707e-11	1.75851e-09
Pros1	1344.9	1.18811	0.177199	6.70498	2.01441e-11	1.85829e-09
Mfsd4b1	420.864	-1.24785	0.186142	-6.70375	2.03142e-11	1.86502e-09
Glo1	6276.48	-1.74206	0.259894	-6.70299	2.04203e-11	1.86583e-09
Golt1b	184.02	1.80301	0.26931	6.6949	2.15812e-11	1.96026e-09
Pdp1	41.4249	3.68798	0.550906	6.69439	2.1658e-11	1.96026e-09
St3gal1	2300.81	0.963241	0.144145	6.68243	2.35016e-11	2.11713e-09
Hamp2	63.6575	-4.37454	0.656107	-6.66742	2.60332e-11	2.33423e-09
Mtmr11	122.625	3.59909	0.540111	6.6636	2.67192e-11	2.38459e-09
Specc1	77.9056	2.96944	0.446389	6.65212	2.88901e-11	2.5664e-09
ENSMUSG00000143494	23.2275	-3.97332	0.597405	-6.65098	2.91156e-11	2.57451e-09
Smpd3	164.033	4.32741	0.651484	6.64239	3.08637e-11	2.71476e-09
Lgmn	1347.24	1.84246	0.277404	6.64181	3.09846e-11	2.71476e-09
Rdh9	1270.9	2.14063	0.322348	6.64075	3.12088e-11	2.72198e-09
Susd4	391.843	-2.62001	0.394679	-6.63833	3.17266e-11	2.75461e-09
Enpp5	278.262	-1.42048	0.214022	-6.63708	3.19968e-11	2.76556e-09
Lactb2	2769.54	-1.52338	0.229562	-6.63604	3.22223e-11	2.77256e-09
Nek6	1345.25	1.02391	0.15437	6.63283	3.29303e-11	2.82084e-09
Hyi	405.053	-1.4467	0.218136	-6.63209	3.30962e-11	2.82244e-09
Hapln4	409.663	1.52815	0.230534	6.62875	3.3853e-11	2.87421e-09
Rrbp1	6932.76	0.716597	0.108242	6.6203	3.58462e-11	3.03003e-09
Rsrp1	6113.2	-1.2358	0.186923	-6.61127	3.81035e-11	3.20671e-09
Gba1	399.533	0.570105	0.0863019	6.60593	3.95017e-11	3.30986e-09
Edem2	1386.97	1.03161	0.156235	6.60291	4.0317e-11	3.36349e-09
Osmr	226.761	2.3794	0.360465	6.60092	4.08612e-11	3.39413e-09
Fen1	91.5145	2.0095	0.304575	6.59773	4.17495e-11	3.45297e-09
Enc1	414.731	3.05025	0.462442	6.59596	4.22521e-11	3.47954e-09
Slc35f6	342.61	0.611336	0.0927289	6.59273	4.31814e-11	3.53785e-09
Mapk15	100.796	-2.48895	0.377581	-6.59184	4.3441e-11	3.53785e-09
Itgam	64.4149	3.05333	0.463216	6.59159	4.35132e-11	3.53785e-09
Ddr1	87.0666	3.51575	0.533978	6.58407	4.57756e-11	3.70608e-09
Ssr2	1800.19	0.909349	0.138399	6.57051	5.01445e-11	4.04274e-09
Slc47a1	677.643	-2.38065	0.362396	-6.56918	5.05948e-11	4.06198e-09
Nat8f5	202.128	-2.76118	0.42046	-6.56704	5.13246e-11	4.1034e-09
Gm56555	5694.45	1.85906	0.283321	6.56169	5.32022e-11	4.23587e-09
Gm15337	63.0718	-3.26128	0.497356	-6.55723	5.48168e-11	4.34638e-09
Ugt2a3	1983.92	-1.73912	0.265512	-6.55006	5.75149e-11	4.54155e-09
Pkmyt1	34.8789	2.88168	0.440523	6.54149	6.09091e-11	4.78469e-09
Chi3l1	26.9752	4.93706	0.754782	6.54104	6.10928e-11	4.78469e-09
Gm56768	323.592	1.78458	0.272958	6.53793	6.23774e-11	4.85284e-09
Lama3	60.8892	-2.93276	0.448591	-6.53771	6.24688e-11	4.85284e-09
Lifr	3575.07	-1.91063	0.292815	-6.52505	6.79802e-11	5.2597e-09
ENSMUSG00000134447	201.446	3.65879	0.560965	6.52231	6.92342e-11	5.33412e-09
Adcy1	235.046	3.53329	0.541771	6.52174	6.94982e-11	5.33412e-09
Gm55330	19.451	3.99011	0.612676	6.5126	7.38617e-11	5.64645e-09
Ssr1	2714.59	0.942864	0.144843	6.50958	7.53622e-11	5.73829e-09
Cobl	380.761	1.86677	0.286858	6.50767	7.63251e-11	5.78864e-09
Fahd2a	166.275	-1.01642	0.156241	-6.50544	7.74651e-11	5.85197e-09
Tmed2	4692.52	0.910682	0.140233	6.49407	8.35472e-11	6.28668e-09
Plec	1392.14	1.42529	0.21967	6.48832	8.67972e-11	6.50572e-09
Qdpr	3936.53	-1.31215	0.202295	-6.48632	8.79585e-11	6.54393e-09
Hid1	115.022	3.52403	0.543306	6.48627	8.79891e-11	6.54393e-09
Nup93	129.722	1.72253	0.266184	6.47119	9.72354e-11	7.20368e-09
Ocstamp	78.1913	3.57185	0.552129	6.46923	9.85024e-11	7.26948e-09
Vangl1	139.342	1.17649	0.181983	6.46483	1.01414e-10	7.45566e-09
Spryd3	372.682	1.04523	0.161729	6.46285	1.02747e-10	7.52486e-09
Tmed9	1894.61	0.945903	0.146627	6.45106	1.11067e-10	8.10325e-09
Runx1	89.5609	4.80546	0.745277	6.44789	1.1342e-10	8.22757e-09
Il1rn	564.082	5.15846	0.800058	6.44761	1.13629e-10	8.22757e-09
Tmem248	1446.16	1.02077	0.158452	6.44215	1.17796e-10	8.49726e-09
Pld1	198.57	1.10049	0.170984	6.43623	1.22476e-10	8.80177e-09
Ces4a	50.5808	-2.89757	0.450277	-6.43509	1.23403e-10	8.83526e-09
Derl1	2415.46	0.590071	0.0917469	6.43151	1.26344e-10	9.01225e-09
Slpi	357.984	4.72284	0.73534	6.42266	1.33916e-10	9.51699e-09
Ppp1r14b	407.382	1.27062	0.197946	6.41905	1.37127e-10	9.70922e-09
Kng2	5886.32	1.26984	0.197857	6.41796	1.38112e-10	9.74297e-09
Gm32840	39.0271	-2.85732	0.445663	-6.41139	1.44196e-10	1.0135e-08
Slc39a14	6916.64	2.12593	0.331987	6.40364	1.51716e-10	1.06245e-08
Flot2	753.444	1.24564	0.194566	6.40216	1.53191e-10	1.06888e-08
Proc	5996.4	-0.823579	0.129118	-6.37848	1.78853e-10	1.24342e-08
Cpd	342.786	1.05485	0.165518	6.37303	1.85325e-10	1.28376e-08
Vcan	36.8371	4.47904	0.703897	6.36321	1.97583e-10	1.36102e-08
Tpm1	1091.76	1.54255	0.242427	6.36296	1.97897e-10	1.36102e-08
Gpx3	296.569	2.41427	0.379675	6.35878	2.03369e-10	1.39366e-08
Gm19522	19.8661	-5.82046	0.915915	-6.3548	2.08693e-10	1.42506e-08
Gss	1102.34	0.810364	0.127586	6.3515	2.1322e-10	1.44642e-08
Phyh	23145.7	-1.05933	0.166786	-6.35142	2.1333e-10	1.44642e-08
Bco1	272.494	1.8926	0.298233	6.34604	2.20931e-10	1.49268e-08
Arrdc4	342.895	3.70338	0.583669	6.34501	2.2241e-10	1.49741e-08
P2ry2	244.302	2.94042	0.46404	6.33657	2.34942e-10	1.57625e-08
Acacb	745.802	-1.97093	0.311165	-6.33403	2.38841e-10	1.59682e-08
Atg7	377.94	-0.737068	0.116457	-6.3291	2.46591e-10	1.64291e-08
Itga2	41.3935	3.00395	0.474697	6.32813	2.48152e-10	1.64759e-08
Lilra5	24.3453	-2.49282	0.39422	-6.3234	2.55865e-10	1.69294e-08
Gsto1	1047.82	-0.822336	0.130083	-6.32163	2.58824e-10	1.70664e-08
Entpd7	86.0044	1.72818	0.273416	6.3207	2.60374e-10	1.71098e-08
Slc39a1	1636.11	0.810546	0.128316	6.31677	2.67082e-10	1.74907e-08
Reg3b	51.6166	10.3293	1.63599	6.31381	2.72245e-10	1.77682e-08
Mfsd2a	2491.08	3.25285	0.515672	6.30798	2.82706e-10	1.83883e-08
Scara5	879.646	1.74574	0.276799	6.3069	2.84673e-10	1.84538e-08
Rps23rg1	9.70427	-4.23465	0.67174	-6.304	2.90065e-10	1.874e-08
Arl2bp	199.898	1.97432	0.313317	6.30135	2.95072e-10	1.89109e-08
Gm56774	269.223	-5.29541	0.840396	-6.30109	2.95559e-10	1.89109e-08
Cyp2c37	2192.74	-2.93453	0.465723	-6.30103	2.95667e-10	1.89109e-08
ENSMUSG00000124618	7955.35	-4.83674	0.768246	-6.29582	3.05778e-10	1.94926e-08
Rpa2	89.8181	1.51144	0.240167	6.2933	3.10794e-10	1.97468e-08
Tmem98	128.94	1.63979	0.260611	6.2921	3.1319e-10	1.98333e-08
5730414N17Rik	45.8086	-2.07592	0.330084	-6.28907	3.19369e-10	2.0158e-08
Lpin1	4415.12	-1.98196	0.315606	-6.27988	3.38844e-10	2.13171e-08
Igdcc4	36.4077	5.45424	0.87023	6.26759	3.6668e-10	2.2993e-08
Cdc42se1	360.397	1.1702	0.186726	6.26694	3.68205e-10	2.30098e-08
S100a11	358.126	2.63494	0.420482	6.26646	3.69346e-10	2.30098e-08
AI506816	236.001	1.82209	0.290948	6.26258	3.78661e-10	2.35138e-08
Gm45769	140.92	-1.00478	0.160529	-6.25916	3.87054e-10	2.39574e-08
Ncdn	300.492	1.45202	0.232016	6.25828	3.89253e-10	2.40161e-08
Slc27a5	7742.46	-0.966821	0.154506	-6.25748	3.91252e-10	2.4062e-08
Ssr3	5481.2	1.05052	0.167965	6.25439	3.99067e-10	2.44642e-08
Sybu	19.129	4.94422	0.791046	6.25023	4.09844e-10	2.50449e-08
Bphl	1291.6	-1.53351	0.245433	-6.24817	4.15287e-10	2.52969e-08
Srprb	803.868	1.24109	0.198697	6.24617	4.20652e-10	2.55289e-08
Ccdc149	103.698	1.84932	0.296092	6.24576	4.21756e-10	2.55289e-08
Gm7694	281.17	2.12061	0.340016	6.2368	4.46617e-10	2.69487e-08
ENSMUSG00000134769	14.2124	-3.66107	0.588114	-6.22511	4.81223e-10	2.89458e-08
Erp29	1039.72	0.642163	0.103249	6.21954	4.9861e-10	2.98979e-08
Pipox	2432.38	-1.38831	0.22334	-6.21616	5.09459e-10	3.04533e-08
Rhbdd2	501.713	1.18919	0.191488	6.21025	5.28987e-10	3.15224e-08
Pklr	942.42	-1.83734	0.295956	-6.20815	5.36131e-10	3.18492e-08
Slc7a6	38.1754	4.17637	0.673061	6.20503	5.46854e-10	3.23859e-08
Zfand4	210.877	-1.76563	0.284863	-6.19817	5.71221e-10	3.37249e-08
Anxa2	796.432	2.92683	0.47253	6.19396	5.86709e-10	3.4533e-08
Hsd17b11	1402.41	-1.33813	0.216152	-6.19068	5.99053e-10	3.51518e-08
Tsc22d3	1028.14	-2.29744	0.371201	-6.18921	6.04671e-10	3.53733e-08
Pecr	1795.04	-1.38314	0.223527	-6.1878	6.10087e-10	3.55816e-08
Zfp871	507.753	-0.832153	0.134495	-6.18726	6.12183e-10	3.55957e-08
Treh	100.7	2.15625	0.34885	6.18101	6.36914e-10	3.69218e-08
Angptl6	116.429	-1.58778	0.2572	-6.17331	6.68755e-10	3.86508e-08
Acss2	1165.38	-2.05839	0.333492	-6.17223	6.7332e-10	3.87978e-08
Sned1	123.677	-1.89658	0.307599	-6.16575	7.01481e-10	4.02994e-08
ENSMUSG00000127617	11.2567	6.44379	1.04653	6.15732	7.39864e-10	4.23777e-08
Tifa	1020.86	4.67828	0.760156	6.15437	7.53754e-10	4.30406e-08
Dnajc12	354.608	2.32435	0.377702	6.15392	7.55924e-10	4.30406e-08
Tubb6	553.294	3.08885	0.502144	6.15134	7.68322e-10	4.36171e-08
Itm2c	665.464	1.22415	0.199086	6.14881	7.80657e-10	4.41866e-08
Tnfrsf23	61.1311	4.53788	0.739131	6.13948	8.27925e-10	4.67242e-08
Tcp11l2	350.889	-1.0278	0.167501	-6.13606	8.45906e-10	4.75989e-08
A2m	150.643	5.97495	0.974114	6.13373	8.58443e-10	4.81632e-08
Tes	85.0678	3.37726	0.551775	6.12071	9.31572e-10	5.21137e-08
Auh	417.959	-0.742187	0.121287	-6.11926	9.40083e-10	5.24369e-08
Myo7b	15.8836	5.06914	0.829104	6.114	9.71662e-10	5.40413e-08
Unc119b	492.551	0.919334	0.150465	6.10995	9.96595e-10	5.52678e-08
Slc36a4	133.708	1.36146	0.222845	6.10944	9.99829e-10	5.52874e-08
Nars2	199.24	-1.14985	0.188319	-6.10587	1.02242e-09	5.63742e-08
Apoc2	9950.27	2.1152	0.346451	6.10534	1.02583e-09	5.63999e-08
Sphk1	35.5589	3.43722	0.563098	6.10413	1.03365e-09	5.66678e-08
ENSMUSG00000143678	22.4716	-2.38023	0.390006	-6.10306	1.04059e-09	5.68854e-08
Sult1b1	234.771	-1.76109	0.288695	-6.10017	1.05956e-09	5.76631e-08
Pkm	421.757	1.76629	0.289557	6.09998	1.06082e-09	5.76631e-08
Map7d1	970.404	0.876074	0.14366	6.09825	1.07238e-09	5.80164e-08
Pold3	136.06	0.978075	0.16039	6.0981	1.07337e-09	5.80164e-08
Tcf7	61.1114	1.87225	0.307046	6.09764	1.07648e-09	5.80212e-08
Slc16a6	279.199	1.98726	0.326018	6.09554	1.0907e-09	5.86229e-08
Rps6ka3	212.498	1.73413	0.285131	6.08186	1.18793e-09	6.36703e-08
Ccdc71l	96.4779	1.78074	0.293421	6.06891	1.28782e-09	6.88322e-08
Lrit1	85.2866	-2.68858	0.443099	-6.06767	1.29783e-09	6.89879e-08
Gucy2c	63.0315	4.88988	0.805893	6.06765	1.29793e-09	6.89879e-08
Gstp1	38123.6	-1.30146	0.214604	-6.06448	1.32382e-09	7.01696e-08
Ly6k	10.024	7.41461	1.22422	6.05662	1.39014e-09	7.34822e-08
Mt3	14.3331	7.63034	1.26064	6.05277	1.42375e-09	7.50517e-08
Gna14	25.0414	-3.55852	0.588177	-6.05008	1.44774e-09	7.61074e-08
Itih2	22152.8	1.37532	0.227353	6.04928	1.45494e-09	7.62768e-08
Gm10680	29.1296	4.53997	0.750717	6.04751	1.471e-09	7.69089e-08
Morc4	70.2314	3.25014	0.537629	6.04532	1.4911e-09	7.77481e-08
Uck2	223.548	1.96831	0.325912	6.0394	1.54688e-09	8.04377e-08
Hars1	698.84	0.895879	0.148379	6.03778	1.56251e-09	8.10309e-08
Cfap69	24.1649	2.67926	0.444101	6.033	1.60945e-09	8.324e-08
Bcl6	360.722	-2.56391	0.42508	-6.03159	1.62349e-09	8.37408e-08
Cyp2d22	2435.51	-1.05809	0.175463	-6.03028	1.63675e-09	8.41981e-08
Rdh13	171.881	1.51173	0.250822	6.02712	1.66907e-09	8.56312e-08
Scn8a	38.1676	4.56846	0.759621	6.01412	1.80864e-09	9.23051e-08
Oas2	45.5575	-1.54624	0.257103	-6.01411	1.80877e-09	9.23051e-08
Cat	24828	-2.12831	0.354181	-6.0091	1.86551e-09	9.4948e-08
Kctd17	182.607	1.73285	0.288701	6.00222	1.94634e-09	9.82759e-08
Atp6v0c-ps2	43.1782	-5.00102	0.833206	-6.00214	1.9473e-09	9.82759e-08
Wfdc3	49.3012	6.30078	1.04979	6.00195	1.94957e-09	9.82759e-08
Copg1	1619.08	0.684489	0.114047	6.0018	1.95138e-09	9.82759e-08
Cyp2d10	8037.16	-0.917183	0.152845	-6.00076	1.96402e-09	9.86533e-08
Ngp	15.6795	7.47443	1.24584	5.99952	1.97907e-09	9.91499e-08
Farp1	563.579	1.17648	0.196206	5.99615	2.02048e-09	1.00961e-07
Tnfsf14	16.1213	2.49727	0.416751	5.99223	2.0698e-09	1.03157e-07
Ehd3	604.467	-1.95269	0.326147	-5.98714	2.13563e-09	1.06088e-07
Ppp2r5c	843.227	0.700535	0.117013	5.98683	2.13966e-09	1.06088e-07
4933421A08Rik	23.2764	4.20023	0.701768	5.98521	2.16105e-09	1.06872e-07
E030018B13Rik	257.498	4.6681	0.780066	5.98424	2.17403e-09	1.0723e-07
Chmp4b	1459.28	1.298	0.216918	5.98383	2.17946e-09	1.0723e-07
Or10j5	7.98906	5.71299	0.956414	5.97335	2.32429e-09	1.14063e-07
Ugt3a1	2488.78	-1.46656	0.245606	-5.97117	2.35564e-09	1.15306e-07
Colec10	177.381	-2.03452	0.340792	-5.96998	2.37284e-09	1.15758e-07
Gys2	1407.84	-1.20924	0.202562	-5.9697	2.37694e-09	1.15758e-07
Cep170	122.745	1.96555	0.329451	5.96616	2.42909e-09	1.17998e-07
Ccdc171	33.3114	-1.53369	0.257139	-5.96444	2.45474e-09	1.18943e-07
Ces3a	21847	-1.9309	0.323853	-5.96226	2.48766e-09	1.20078e-07
Tmem87b	849.823	1.52768	0.256234	5.96207	2.49067e-09	1.20078e-07
Gm13775	483.847	-5.39142	0.904616	-5.9599	2.52398e-09	1.21379e-07
Eftud2	399.734	0.668743	0.112311	5.95439	2.61047e-09	1.25224e-07
Fbxo4	236.614	0.924321	0.155276	5.95277	2.63646e-09	1.26156e-07
Lipc	1527.61	-1.58637	0.266681	-5.94856	2.70511e-09	1.29118e-07
Ch25h	23.0711	4.9751	0.837008	5.94391	2.78311e-09	1.32512e-07
Tspan9	714.966	1.42373	0.239683	5.94003	2.84977e-09	1.3535e-07
Rpap3	310.227	1.65519	0.27879	5.93703	2.90224e-09	1.37502e-07
ENSMUSG00000122428	29.8661	-2.50971	0.422752	-5.93659	2.91006e-09	1.37533e-07
Heatr1	438.873	1.4468	0.243841	5.93337	2.96785e-09	1.39919e-07
Fcna	333.775	-1.82014	0.307116	-5.92655	3.09369e-09	1.45495e-07
Tmem214	1295.48	0.726941	0.122681	5.92544	3.11458e-09	1.46119e-07
Sel1l3	278.718	1.11004	0.187433	5.92235	3.17378e-09	1.48533e-07
Klhdc10	809.375	0.555133	0.093743	5.92186	3.18327e-09	1.48614e-07
Slc35e2	552.947	-1.39568	0.236329	-5.90566	3.51244e-09	1.63584e-07
Tmem14a	37.1741	-2.32264	0.393429	-5.90358	3.55708e-09	1.65262e-07
Stat3	2690.31	1.15988	0.196487	5.90306	3.56822e-09	1.65379e-07
Tmem268	196.3	2.13915	0.362472	5.90155	3.6011e-09	1.66501e-07
Sowahb	191.844	1.69303	0.286999	5.89909	3.65509e-09	1.68591e-07
Cela1	372.837	-2.3791	0.40343	-5.89719	3.69753e-09	1.70139e-07
Stt3a	1999.48	0.640965	0.108751	5.89388	3.7723e-09	1.73165e-07
Mad2l2	357.405	0.731523	0.124264	5.88684	3.93643e-09	1.80268e-07
Il17ra	581.299	1.81029	0.307595	5.88529	3.97354e-09	1.81534e-07
Septin5	39.0987	2.22228	0.378119	5.87719	4.1729e-09	1.90189e-07
Ces1e	1236.59	-2.74283	0.466726	-5.87674	4.18414e-09	1.90249e-07
Wsb2	1013.06	1.07209	0.182599	5.87126	4.32486e-09	1.96183e-07
Niban2	136.1	2.16684	0.369209	5.86888	4.38741e-09	1.98551e-07
Mug1	35588.1	-1.58554	0.270426	-5.86311	4.54278e-09	2.05098e-07
Dpp4	875.111	-1.02981	0.175657	-5.86262	4.55625e-09	2.05224e-07
Vipr1	325.869	-1.23649	0.211005	-5.85999	4.62904e-09	2.08014e-07
Dusp5	134.323	3.98186	0.679546	5.85959	4.64022e-09	2.08029e-07
Il1r2	52.9648	4.36109	0.74451	5.85767	4.69408e-09	2.09953e-07
Fhl3	48.4797	4.14179	0.708161	5.84865	4.95568e-09	2.21139e-07
Il1rap	1372.61	-1.40845	0.240848	-5.84789	4.97843e-09	2.21638e-07
Plaur	65.7276	3.66745	0.627822	5.84154	5.17212e-09	2.29728e-07
Glg1	331.699	1.06157	0.181988	5.8332	5.43738e-09	2.40953e-07
Gbp8	27.4809	-2.04511	0.350669	-5.83204	5.47548e-09	2.42082e-07
ENSMUSG00000140700	424.125	2.54736	0.436854	5.83114	5.5049e-09	2.42823e-07
Pcyt2	7526.15	-0.78964	0.135448	-5.82986	5.54733e-09	2.44133e-07
Folr2	54.3565	-2.23718	0.383835	-5.82851	5.59238e-09	2.45553e-07
Sox9	239.242	2.77254	0.47591	5.82575	5.68553e-09	2.49073e-07
Plscr1	871.147	3.19114	0.547905	5.82426	5.73674e-09	2.50493e-07
Tram1	2419.48	0.645206	0.110783	5.82404	5.74405e-09	2.50493e-07
Atp1a1	4988.12	1.21152	0.208061	5.8229	5.78356e-09	2.51644e-07
ENSMUSG00000124961	493.914	-4.23348	0.729158	-5.80599	6.39868e-09	2.77778e-07
Lpgat1	3966.47	1.14524	0.197304	5.80445	6.4576e-09	2.79703e-07
Kdm4a	669.043	0.710096	0.12239	5.80192	6.55588e-09	2.8332e-07
Mndal	101.264	-1.64434	0.283491	-5.80032	6.61899e-09	2.85405e-07
Rhoc	369.195	1.88516	0.325075	5.79915	6.66505e-09	2.86747e-07
Gm17830	16.6393	-5.59338	0.966325	-5.7883	7.1102e-09	3.05214e-07
Ces2a	3657.33	-1.25702	0.217195	-5.7875	7.14409e-09	3.05984e-07
Ago2	412.619	1.61879	0.279754	5.78648	7.18759e-09	3.07161e-07
Sgms1	314.247	2.18232	0.377231	5.7851	7.2469e-09	3.09008e-07
Slc35c1	415.021	1.25889	0.217655	5.78386	7.30051e-09	3.10604e-07
Ip6k2	733.229	-1.26837	0.219461	-5.77946	7.49397e-09	3.18129e-07
Hibadh	3585.51	-1.22843	0.212605	-5.77799	7.55977e-09	3.20214e-07
Pbx3	53.7334	1.52252	0.263589	5.77611	7.64478e-09	3.23101e-07
Tmem62	379.899	0.957509	0.165884	5.77216	7.82621e-09	3.29998e-07
Dpagt1	606.046	0.645086	0.111765	5.77181	7.84235e-09	3.29998e-07
Ugt1a1	4153.11	-1.41337	0.24505	-5.76769	8.03644e-09	3.37425e-07
Tmt1a	2334.71	-1.7025	0.295601	-5.75947	8.43795e-09	3.5351e-07
Thbs1	158.114	3.45064	0.599178	5.75895	8.46377e-09	3.53819e-07
Idh3b	1777.6	-0.75535	0.131182	-5.75801	8.51124e-09	3.5503e-07
Dsg1c	15.445	-2.91645	0.506578	-5.75715	8.55458e-09	3.56064e-07
Nipal1	126.846	4.66337	0.810272	5.75531	8.6484e-09	3.59189e-07
Myo6	484.769	-0.653101	0.113512	-5.75357	8.73762e-09	3.62111e-07
Tmprss2	161.186	1.7125	0.297743	5.75162	8.83948e-09	3.65247e-07
Phf11c	145.47	-2.57513	0.44774	-5.75139	8.85137e-09	3.65247e-07
Yap1	996.464	0.751242	0.130781	5.74428	9.23104e-09	3.80097e-07
Aen	359.789	0.928746	0.161699	5.74367	9.26484e-09	3.80672e-07
Aig1	260.8	1.11268	0.193745	5.74301	9.30107e-09	3.8088e-07
Sik1	2847.1	3.62589	0.631391	5.7427	9.3177e-09	3.8088e-07
N4bp2l1	450.724	-1.98574	0.345797	-5.74249	9.32945e-09	3.8088e-07
Tor2a	526.934	0.535872	0.0933401	5.74107	9.40785e-09	3.83265e-07
Mgmt	135.056	-1.53182	0.266851	-5.74038	9.44637e-09	3.84019e-07
Prickle2	23.7316	1.68239	0.294291	5.71676	1.08576e-08	4.40455e-07
Jrk	37.148	2.05429	0.359381	5.71618	1.08945e-08	4.41019e-07
Ube2z	780.764	0.759067	0.132803	5.71575	1.09222e-08	4.41212e-07
Arfip1	423.346	1.27013	0.222295	5.71371	1.10541e-08	4.45602e-07
Txndc5	2781.9	0.806984	0.141283	5.71182	1.11777e-08	4.4964e-07
Scamp2	368.164	0.497658	0.0871381	5.71114	1.12225e-08	4.50496e-07
Atxn7l1	96.9274	-0.983372	0.172223	-5.70986	1.13069e-08	4.52935e-07
Inhca	6224.64	-0.639449	0.112	-5.70934	1.13412e-08	4.53364e-07
Rasal1	16.0952	5.53134	0.969731	5.70399	1.17034e-08	4.66872e-07
Cd28	46.3945	4.33651	0.760397	5.70296	1.17744e-08	4.68729e-07
Abhd14b	1656.51	-1.16836	0.204907	-5.70191	1.18472e-08	4.70648e-07
Lrrc8a	522.971	1.23479	0.21659	5.70104	1.19078e-08	4.72082e-07
Eppk1	1241.89	2.10397	0.370336	5.68127	1.33702e-08	5.28474e-07
Krt8	10686.6	2.30333	0.405439	5.68107	1.33856e-08	5.28474e-07
Phc2	593.546	1.49582	0.263315	5.68072	1.34129e-08	5.28474e-07
Rnf185	677.56	0.863351	0.152007	5.67966	1.34959e-08	5.30655e-07
Rrp1b	127.983	1.46964	0.25882	5.67824	1.36089e-08	5.34002e-07
Zfhx4	109.815	-1.33617	0.235393	-5.67634	1.37608e-08	5.38863e-07
Fosl1	25.2796	6.56946	1.15787	5.67376	1.397e-08	5.45271e-07
Plat	40.8803	2.99651	0.528155	5.67354	1.39877e-08	5.45271e-07
Slc17a8	102.804	-3.59174	0.633133	-5.67297	1.40344e-08	5.45271e-07
Adamts4	21.7386	3.61783	0.637743	5.67286	1.4043e-08	5.45271e-07
Tmcc2	40.7241	-1.83643	0.323747	-5.67243	1.40785e-08	5.45271e-07
Otc	3809.63	-1.67786	0.295803	-5.67221	1.4097e-08	5.45271e-07
Tnfrsf10b	19.835	3.51782	0.62022	5.67189	1.41234e-08	5.45271e-07
Jag1	63.9577	1.64603	0.290651	5.66324	1.48537e-08	5.72316e-07
Stimate	209.857	1.2265	0.216605	5.66241	1.4926e-08	5.73948e-07
Chmp2b	446.332	0.892181	0.157587	5.66151	1.50044e-08	5.74839e-07
Sc5d	3312.44	-1.24977	0.220751	-5.66146	1.50091e-08	5.74839e-07
BC021767.1	85.5182	-2.81488	0.49743	-5.65885	1.5239e-08	5.82483e-07
Tm7sf2	1126.17	-1.13298	0.200436	-5.6526	1.58035e-08	6.02148e-07
Tmem71	42.8705	2.3827	0.421533	5.65247	1.58163e-08	6.02148e-07
Ecm1	1503.77	-0.772265	0.136643	-5.65172	1.58854e-08	6.02873e-07
A2ml1	577.532	1.71761	0.303917	5.65158	1.58982e-08	6.02873e-07
Ehd4	195.719	1.49165	0.264145	5.64709	1.63183e-08	6.17586e-07
Aldh5a1	635.601	-0.677832	0.120041	-5.64668	1.63571e-08	6.17835e-07
Rnf24	101.296	2.15588	0.381852	5.64584	1.64379e-08	6.19667e-07
Timp1	74.58	3.61941	0.641155	5.64514	1.6505e-08	6.20977e-07
Dnase1l3	418.844	-2.426	0.429871	-5.64356	1.66571e-08	6.25473e-07
Preb	2509.8	0.968781	0.171809	5.63872	1.71322e-08	6.42056e-07
Dsg2	587.264	-1.18788	0.210698	-5.63785	1.72189e-08	6.44047e-07
Depp1	778.765	-2.81041	0.498566	-5.63698	1.73053e-08	6.46021e-07
Arhgdia	1943.37	0.993128	0.176402	5.62992	1.80293e-08	6.7174e-07
ENSMUSG00000139891	87587.7	2.36915	0.420879	5.62905	1.81207e-08	6.73564e-07
Eci1	1187.83	-1.28981	0.229145	-5.62878	1.81485e-08	6.73564e-07
Zfp106	928.724	0.627414	0.111509	5.62658	1.83821e-08	6.80919e-07
Ttc39a	41.5886	2.55905	0.455001	5.62428	1.8628e-08	6.88698e-07
Npr2	507.145	-1.898	0.337651	-5.62118	1.89659e-08	6.99841e-07
Rad51b	36.072	4.25375	0.757642	5.61446	1.9718e-08	7.26197e-07
Nox4	239.585	-2.19497	0.391005	-5.61367	1.98076e-08	7.28101e-07
Ctif	540.033	1.02799	0.183174	5.61209	1.99901e-08	7.33403e-07
Gm16536	155.785	-1.06277	0.189456	-5.6096	2.02799e-08	7.42617e-07
Acp5	1274.17	-0.942785	0.168085	-5.60897	2.03539e-08	7.43259e-07
Rrp7a	399.147	0.691383	0.123268	5.60879	2.03749e-08	7.43259e-07
Arhgap42	585.121	-0.985588	0.175787	-5.60672	2.06201e-08	7.49645e-07
Nubp1	394.121	0.559946	0.0998718	5.60665	2.06281e-08	7.49645e-07
Il1r1	3400.85	1.80974	0.322892	5.60478	2.08521e-08	7.56352e-07
Cd207	73.6251	-1.84603	0.329681	-5.59945	2.15036e-08	7.78513e-07
Tuba1c	3023.06	1.39336	0.248895	5.59818	2.16619e-08	7.82764e-07
Spryd4	555.271	0.620307	0.11089	5.59387	2.22059e-08	8.00917e-07
Serpine2	148.651	-2.15738	0.385716	-5.59318	2.22949e-08	8.02616e-07
Timeless	59.3536	1.24189	0.222085	5.59199	2.24482e-08	8.06623e-07
Ddost	2179.23	0.59829	0.107064	5.58818	2.29467e-08	8.21668e-07
Gm56906	1338.89	1.53683	0.275016	5.58813	2.29526e-08	8.21668e-07
Ces1d	3105.53	-3.62314	0.648728	-5.58498	2.33727e-08	8.35148e-07
F13a1	35.8846	3.68219	0.659397	5.58418	2.34805e-08	8.37442e-07
Tpd52	532.791	1.60452	0.287488	5.58116	2.38918e-08	8.5053e-07
Gm8883	886.503	1.13929	0.204343	5.57536	2.47024e-08	8.77759e-07
Myadm	785.952	1.13014	0.202832	5.57181	2.52103e-08	8.9415e-07
Dpep2	22.6883	4.23264	0.760061	5.56882	2.56465e-08	9.07944e-07
Alb	602742	-1.21759	0.218678	-5.56795	2.57758e-08	9.1084e-07
Igsf8	172.654	2.29517	0.412264	5.56723	2.58824e-08	9.11489e-07
Spaca6	79.9416	2.04706	0.367701	5.56718	2.58892e-08	9.11489e-07
1200007C13Rik	62.5754	2.87542	0.516546	5.56662	2.59734e-08	9.12781e-07
Emc9	202.113	-1.41063	0.253652	-5.56129	2.67785e-08	9.39352e-07
Pdk1	386.409	-1.45718	0.262167	-5.55823	2.72526e-08	9.54041e-07
Selenos	1499.45	0.808915	0.145542	5.55795	2.72967e-08	9.54041e-07
ENSMUSG00000143906	89.2095	2.72975	0.491195	5.55736	2.73885e-08	9.55509e-07
C1ra	4301.43	-0.814638	0.14664	-5.55536	2.77035e-08	9.64747e-07
Haao	4346.79	-1.3831	0.248982	-5.55501	2.77594e-08	9.64942e-07
Asb8	323.525	0.634683	0.114293	5.55314	2.80586e-08	9.73577e-07
Bcl2l14	23.6184	2.9056	0.523282	5.55264	2.81379e-08	9.74568e-07
9130401M01Rik	280.08	0.861609	0.155189	5.55201	2.824e-08	9.75415e-07
Tpm3	1803.02	0.962484	0.173362	5.55186	2.8264e-08	9.75415e-07
Gm49759	21.874	3.23267	0.582412	5.55049	2.84866e-08	9.81332e-07
Adgre4	21.8165	-2.39344	0.431698	-5.54425	2.95216e-08	1.01516e-06
Krt18	9763.49	2.06761	0.373205	5.54013	3.02244e-08	1.03747e-06
Rbm3	1402.11	2.61838	0.472735	5.5388	3.04556e-08	1.04354e-06
Dnajb11	2957	0.841547	0.151951	5.53829	3.05437e-08	1.04469e-06
2310011J03Rik	201.378	0.700323	0.126488	5.53669	3.08243e-08	1.05242e-06
Hsd3b5	1443.25	-5.35617	0.967737	-5.53474	3.11699e-08	1.06232e-06
Abcb1a	130.216	3.63764	0.657356	5.53375	3.13462e-08	1.06644e-06
Plin4	498.037	2.97921	0.53855	5.53191	3.16762e-08	1.07576e-06
Ugt2b36	4190.58	-1.77649	0.321712	-5.522	3.35171e-08	1.13627e-06
Deptor	974.862	-1.30247	0.236127	-5.516	3.46797e-08	1.17361e-06
Arf6	512.048	1.14802	0.208207	5.51384	3.51088e-08	1.18603e-06
Morf4l2	2464.96	0.95599	0.173484	5.51054	3.5774e-08	1.20638e-06
ENSMUSG00000125716	22.7755	-1.86164	0.338147	-5.50542	3.68283e-08	1.23809e-06
Sema6b	225.502	2.22753	0.404611	5.50535	3.68434e-08	1.23809e-06
Lyplal1	171.29	-0.817653	0.148536	-5.50473	3.69727e-08	1.24027e-06
Tm6sf2	488.784	1.35511	0.246444	5.49866	3.8269e-08	1.28151e-06
Slc46a3	281.663	-1.74344	0.317169	-5.49687	3.86596e-08	1.29234e-06
Mlkl	76.1308	1.25402	0.228226	5.49466	3.9146e-08	1.30632e-06
Map3k6	151.358	2.08506	0.379635	5.49227	3.96801e-08	1.32184e-06
Tdg-ps	51.0443	2.37571	0.43276	5.48967	4.02683e-08	1.33911e-06
Rangap1	1044.01	0.796069	0.145065	5.48768	4.07251e-08	1.35196e-06
Cpq	631.575	-0.670635	0.122275	-5.48465	4.14294e-08	1.37297e-06
Gm30931	14.3046	-2.71539	0.495205	-5.48336	4.17316e-08	1.3806e-06
Ttc39aos1	28.1805	2.72535	0.497341	5.47984	4.25715e-08	1.40596e-06
Tm7sf3	1110.7	0.81273	0.148393	5.47689	4.32871e-08	1.42714e-06
Mybl1	34.853	3.90522	0.713087	5.4765	4.33828e-08	1.42784e-06
Scn5a	12.2802	7.92062	1.44649	5.47575	4.35654e-08	1.43139e-06
Ambp	50701.8	0.845195	0.154363	5.47536	4.36619e-08	1.43211e-06
Abracl	182.748	1.80199	0.329253	5.47298	4.42541e-08	1.44906e-06
Cd9	471.8	1.50237	0.274561	5.47188	4.45294e-08	1.45559e-06
Ralgapa2	828.524	0.846224	0.154701	5.47006	4.49871e-08	1.46805e-06
Acadsb	1400.29	-1.04586	0.19129	-5.46741	4.56661e-08	1.48768e-06
Cyp2u1	341.253	-1.70127	0.311252	-5.46589	4.60588e-08	1.49495e-06
Tmed4	1216.28	0.889774	0.162795	5.46562	4.61303e-08	1.49495e-06
Gm379	118.648	2.80886	0.513934	5.46541	4.6185e-08	1.49495e-06
Nnmt	9176.26	1.8949	0.346712	5.46534	4.62012e-08	1.49495e-06
Ubxn8	445.694	0.534665	0.0978611	5.46351	4.66807e-08	1.50793e-06
Serpina1d	44367.3	-0.913611	0.167238	-5.46293	4.68331e-08	1.51031e-06
Wdr91	175.391	-1.22702	0.224724	-5.46015	4.75733e-08	1.5316e-06
Msh5	23.7278	-3.2567	0.596509	-5.45959	4.77225e-08	1.53383e-06
Lpar2	39.241	3.51262	0.643675	5.45712	4.83909e-08	1.55272e-06
Gsta3	10056.7	-2.52657	0.463468	-5.45143	4.99656e-08	1.60057e-06
1810008I18Rik	617.118	-1.70841	0.313858	-5.44325	5.23169e-08	1.6731e-06
Ttr	73975.5	-1.42032	0.261083	-5.44011	5.3247e-08	1.7e-06
Rps2-ps6	17.6086	-6.47928	1.19113	-5.43961	5.33967e-08	1.70195e-06
Gm19619	48.7251	2.17986	0.400829	5.43837	5.37717e-08	1.71106e-06
Tbl1xr1	900.539	1.21917	0.224257	5.43646	5.43484e-08	1.72655e-06
Il20rb	45.5607	2.93368	0.539676	5.436	5.44886e-08	1.72815e-06
Pex7	573.985	-0.826271	0.152143	-5.43088	5.60778e-08	1.77561e-06
Il1a	39.5425	-2.23065	0.410841	-5.42947	5.65201e-08	1.78667e-06
Hook1	660.81	0.939839	0.173224	5.42556	5.77747e-08	1.82332e-06
Naxd	614.218	-0.551095	0.101691	-5.4193	5.98316e-08	1.88514e-06
Eaf1	850.203	1.55605	0.287215	5.41773	6.0361e-08	1.89762e-06
Sccpdh	50.6649	1.48983	0.275001	5.41754	6.04255e-08	1.89762e-06
Selenoo	793.762	-0.78938	0.145838	-5.41271	6.20791e-08	1.942e-06
Gm31774	10.3677	4.14423	0.765656	5.41266	6.20957e-08	1.942e-06
Bhlhb9	28.8204	2.44418	0.451579	5.41252	6.21425e-08	1.942e-06
Gfra1	4743.49	0.770109	0.142424	5.40717	6.4029e-08	1.99771e-06
Wnt10a	8.1504	7.31902	1.35398	5.40557	6.46042e-08	2.01238e-06
Ets2	918.59	2.02576	0.374991	5.40216	6.58443e-08	2.04768e-06
Apoe	200543	-0.839752	0.155777	-5.39072	7.01751e-08	2.17884e-06
Aldh18a1	56.9313	2.3057	0.427838	5.38919	7.07772e-08	2.19398e-06
Foxn3	470.908	-1.06385	0.197517	-5.38611	7.1998e-08	2.22822e-06
Snrk	429.593	-0.923442	0.171459	-5.3858	7.21247e-08	2.22855e-06
Nudt19	705.749	1.01288	0.18808	5.38536	7.23018e-08	2.23043e-06
Cd59b	41.493	-1.90409	0.354075	-5.37763	7.54727e-08	2.32451e-06
Gm2a	1299.75	-0.932988	0.173543	-5.37613	7.61023e-08	2.34015e-06
Il33	52.1854	2.53776	0.47264	5.36934	7.90261e-08	2.42616e-06
Zfp385b	105.705	-1.77776	0.331163	-5.36823	7.95125e-08	2.4372e-06
Abca1	2355.27	1.64701	0.306831	5.36783	7.96917e-08	2.4388e-06
Gpr39	140.076	1.32633	0.247415	5.36076	8.28748e-08	2.53217e-06
Fhip1b	332.29	1.15657	0.215767	5.36026	8.31033e-08	2.53511e-06
Galnt2	798.787	0.772535	0.144182	5.35807	8.41149e-08	2.5619e-06
Atp6v0c	3522.61	0.869957	0.162475	5.35439	8.58434e-08	2.6104e-06
Dmgdh	5228.49	-1.15761	0.216278	-5.35243	8.67799e-08	2.6347e-06
Stat5b	520.335	-0.900003	0.16822	-5.35016	8.78752e-08	2.66374e-06
Alkbh6	194.027	0.99048	0.185197	5.34825	8.88073e-08	2.68775e-06
Gm57366	8.23166	6.46655	1.20919	5.34782	8.90197e-08	2.68994e-06
Aqp8	561.262	-1.93263	0.361526	-5.34577	9.00359e-08	2.71637e-06
4732419C18Rik	108.807	-1.14196	0.213757	-5.34234	9.17531e-08	2.76383e-06
Bzw2	171.575	2.00982	0.376566	5.33723	9.43783e-08	2.83845e-06
Nfasc	18.4142	2.36373	0.442903	5.33691	9.45447e-08	2.839e-06
Pelo	355.142	0.698886	0.131014	5.33444	9.584e-08	2.8713e-06
Arsg	404.182	1.0977	0.205782	5.33429	9.59195e-08	2.8713e-06
Slc26a10	47.9535	-2.6213	0.491508	-5.33318	9.65073e-08	2.8844e-06
Nat8	189.839	-2.24789	0.42155	-5.33244	9.69e-08	2.89163e-06
ENSMUSG00000125315	19.4174	-6.45459	1.21052	-5.33209	9.70905e-08	2.89281e-06
Bak1	213.835	0.876422	0.1644	5.33104	9.76497e-08	2.90497e-06
Acad10	235.632	-0.991416	0.186021	-5.3296	9.84276e-08	2.92357e-06
Arf1	4180.79	0.514017	0.0965027	5.32645	1.0015e-07	2.97012e-06
Cd300lg	134.952	-1.77767	0.333982	-5.32265	1.02267e-07	3.02825e-06
Por	7702.16	1.04507	0.196384	5.32156	1.02881e-07	3.04156e-06
Jak3	285.782	1.10525	0.207703	5.32129	1.03034e-07	3.04156e-06
Ermardl2	117.098	-1.79326	0.337017	-5.32097	1.03215e-07	3.04222e-06
Lrrfip1	522.886	0.922393	0.173396	5.31957	1.04015e-07	3.0611e-06
Id1	327.212	2.12107	0.398778	5.31891	1.04388e-07	3.06292e-06
Sdsl	807.819	1.985	0.373198	5.3189	1.04396e-07	3.06292e-06
Rnaset2a	415.709	-0.8689	0.163397	-5.31774	1.05064e-07	3.07782e-06
Cux2	27.4464	4.86111	0.914581	5.31512	1.06584e-07	3.11732e-06
Vat1	465.672	0.961364	0.180882	5.31486	1.06737e-07	3.11732e-06
Zfp687	195.474	1.17672	0.221467	5.31332	1.07646e-07	3.13909e-06
Lepr	349.892	3.16332	0.595774	5.3096	1.09867e-07	3.19899e-06
Acot3	56.6266	3.67241	0.691745	5.30891	1.10283e-07	3.20623e-06
Psen1	594.293	0.623871	0.117536	5.30793	1.10877e-07	3.21648e-06
Jak1	1364.22	0.610868	0.115089	5.30778	1.10971e-07	3.21648e-06
Ccdc141	83.5984	-1.58715	0.299084	-5.30671	1.11621e-07	3.23044e-06
Rad18	44.1095	2.93761	0.553724	5.30519	1.12558e-07	3.24929e-06
Ldha	19171	1.06513	0.200774	5.3051	1.12611e-07	3.24929e-06
Gm45051	25.5768	-1.9392	0.365678	-5.30304	1.1389e-07	3.28128e-06
Fat1	496.183	0.727308	0.137237	5.29966	1.16016e-07	3.33751e-06
ENSMUSG00000134867	30.9043	4.5129	0.852085	5.2963	1.18171e-07	3.39236e-06
Tagln2	486.271	1.87273	0.353603	5.29614	1.18276e-07	3.39236e-06
Aadat	1337.27	-1.52255	0.287667	-5.29276	1.20484e-07	3.45053e-06
Nrep	95.593	-2.55368	0.482636	-5.29111	1.21573e-07	3.47386e-06
Cabyr	31.0297	-2.54389	0.480798	-5.29098	1.21661e-07	3.47386e-06
Ints5	224.758	0.854731	0.161573	5.29006	1.22273e-07	3.48614e-06
Mphosph6	99.7967	1.49859	0.28337	5.28846	1.23352e-07	3.51169e-06
ENSMUSG00000135076	6.08456	5.90996	1.11797	5.28635	1.24782e-07	3.54713e-06
Rit1	175.691	0.913223	0.172774	5.28564	1.25264e-07	3.55558e-06
Creb3l2	657.65	1.28139	0.24261	5.28171	1.27983e-07	3.62738e-06
H2-T24	13.0728	-2.4766	0.468947	-5.28121	1.28334e-07	3.63198e-06
Rbp4	37020.1	-0.8283	0.156913	-5.27871	1.30094e-07	3.67636e-06
Pgs1	287.356	1.20171	0.227668	5.27834	1.30362e-07	3.67851e-06
ENSMUSG00000124863	12.1758	6.0879	1.1537	5.27683	1.31437e-07	3.69826e-06
Ugt1a6b	1212.62	-1.26224	0.239205	-5.27682	1.31447e-07	3.69826e-06
Vhl	191.013	0.887264	0.168233	5.27402	1.33467e-07	3.74957e-06
Ces2b	29.0456	-7.84968	1.48884	-5.27233	1.34702e-07	3.77495e-06
Tm4sf4	1891.36	1.51724	0.287779	5.27225	1.34763e-07	3.77495e-06
Pigr	8975.71	-1.4815	0.281128	-5.26985	1.36538e-07	3.81907e-06
Suco	294.434	1.37253	0.260464	5.26957	1.36743e-07	3.81924e-06
Bcl2l1	1263.6	1.92769	0.366033	5.26644	1.39092e-07	3.87922e-06
Gm32511	19.2925	-2.35179	0.446858	-5.26295	1.41765e-07	3.94803e-06
Fam83g	50.6493	1.90633	0.362297	5.26179	1.42663e-07	3.96726e-06
Cyp4a12a	3599.54	-2.02505	0.385147	-5.25787	1.45731e-07	4.04671e-06
Spcs2	2142.1	0.831873	0.15825	5.2567	1.46663e-07	4.06671e-06
Septin11	335.733	1.03146	0.196372	5.25258	1.49983e-07	4.15278e-06
Trmt61a	141.169	1.39759	0.266127	5.25158	1.50798e-07	4.16933e-06
Spg21	373.621	0.877552	0.167114	5.25121	1.51102e-07	4.17171e-06
Ift27	92.8756	-0.869902	0.165869	-5.24452	1.56694e-07	4.31597e-06
Piga	162.993	1.29076	0.246121	5.24442	1.56777e-07	4.31597e-06
Acy3	673.77	-1.16665	0.222494	-5.2435	1.57561e-07	4.33135e-06
Fst	153.66	2.85183	0.544039	5.24197	1.58873e-07	4.36118e-06
Prkab1	426.004	0.944189	0.180158	5.24091	1.59787e-07	4.37998e-06
Pon1	6266.84	-1.74558	0.333111	-5.24024	1.60367e-07	4.38961e-06
Gm40787	70.1815	-1.64955	0.314842	-5.23931	1.61175e-07	4.40544e-06
Mlec	2161.69	0.932732	0.178044	5.23878	1.61643e-07	4.41195e-06
Armc10	135.467	0.778432	0.148706	5.23469	1.65259e-07	4.50424e-06
Meltf	9.5962	6.86394	1.31236	5.23023	1.69296e-07	4.60775e-06
Adck5	412.598	-0.880321	0.168644	-5.22	1.78922e-07	4.86283e-06
Ccne1	59.097	2.92685	0.560757	5.21945	1.79451e-07	4.87031e-06
Ero1a	517.714	1.33011	0.254883	5.21853	1.80352e-07	4.88785e-06
Fbxo3	854.122	-0.743172	0.142433	-5.21769	1.81172e-07	4.90314e-06
Miox	24.728	5.07694	0.973231	5.21658	1.82252e-07	4.92543e-06
H13	2718.55	0.727779	0.13952	5.21631	1.82525e-07	4.92585e-06
ENSMUSG00000125050	10.1986	4.02454	0.771637	5.21559	1.83237e-07	4.93812e-06
Pygl	4011	-1.6952	0.325119	-5.21409	1.84724e-07	4.97124e-06
Ms4a4a	6.15533	5.49745	1.05488	5.21143	1.87394e-07	5.03602e-06
Oit3	174.873	-1.78661	0.342982	-5.20904	1.89821e-07	5.09411e-06
Calr3	23.2263	-1.43115	0.275055	-5.20314	1.95952e-07	5.25036e-06
Tsc22d4	212.069	1.12329	0.215897	5.20291	1.96191e-07	5.25036e-06
Clk1	1142.57	-0.794287	0.152719	-5.20096	1.98263e-07	5.29844e-06
Gcdh	5891.29	-1.11419	0.214337	-5.19832	2.01094e-07	5.3666e-06
Atp6v1b2	659.163	0.609827	0.117387	5.19503	2.04686e-07	5.45487e-06
Ddx19b	310.214	0.742128	0.142908	5.19306	2.06871e-07	5.50546e-06
Slc35b1	1192.64	0.826972	0.159278	5.19202	2.08027e-07	5.52858e-06
Col4a1	915.758	1.26864	0.24447	5.18936	2.11023e-07	5.60043e-06
Afmid	905.365	-2.23696	0.431241	-5.18726	2.13408e-07	5.6512e-06
Arid3a	26.5023	2.39472	0.461676	5.18701	2.13693e-07	5.6512e-06
Stab2	379.075	-1.16382	0.224376	-5.1869	2.1382e-07	5.6512e-06
Slc51b	207.698	5.12007	0.987604	5.18434	2.16784e-07	5.72167e-06
Gata6	170.795	1.76187	0.339886	5.18373	2.17495e-07	5.73255e-06
4632428C04Rik	65.9216	3.10605	0.599264	5.18311	2.18222e-07	5.74381e-06
ENSMUSG00000126857	11.4421	6.91989	1.33534	5.1821	2.19401e-07	5.76695e-06
Cpb2	8786.82	1.18208	0.228143	5.18133	2.20307e-07	5.78283e-06
Pm20d1	993.507	-0.993744	0.191889	-5.17875	2.2338e-07	5.85296e-06
Mast2	403.497	1.2019	0.232092	5.17857	2.23589e-07	5.85296e-06
Pdk4	508.944	2.89831	0.559916	5.17633	2.26297e-07	5.91578e-06
Zfp251	40.9114	1.3996	0.2707	5.17029	2.33729e-07	6.09654e-06
Mup21	2497.1	-2.86067	0.5533	-5.1702	2.33847e-07	6.09654e-06
Fads3	73.6934	1.41299	0.273314	5.16986	2.34268e-07	6.09922e-06
Acbd3	381.462	1.09743	0.212323	5.16865	2.35786e-07	6.12284e-06
Lrit2	51.7167	-2.95148	0.571055	-5.16847	2.36024e-07	6.12284e-06
Lrrc75a	37.6924	2.34904	0.454502	5.16838	2.36132e-07	6.12284e-06
Twf1	925.021	0.47873	0.0927016	5.1642	2.41466e-07	6.2527e-06
Slc38a10	1628.91	0.767452	0.148624	5.16373	2.42076e-07	6.26005e-06
Ethe1	821.23	-1.20103	0.232672	-5.16191	2.44447e-07	6.31286e-06
Fam25a	1132.92	1.91678	0.37144	5.1604	2.46426e-07	6.3488e-06
Tmem50a	1035.7	-0.566462	0.109772	-5.16034	2.46501e-07	6.3488e-06
Cfhr2	4978.32	-1.06998	0.207391	-5.15925	2.47938e-07	6.37726e-06
1110020A21Rik	24.7695	-1.79914	0.349236	-5.15165	2.582e-07	6.63233e-06
Rmnd1	350.952	-1.30312	0.253007	-5.15051	2.59781e-07	6.664e-06
Gm40264	21.9542	-2.229	0.432846	-5.14963	2.60998e-07	6.68628e-06
Fitm1	115.176	-3.14314	0.610573	-5.14784	2.63498e-07	6.74134e-06
Snx12	142.339	0.89669	0.17439	5.14187	2.72019e-07	6.95007e-06
Ywhaz	2038.29	0.539723	0.105065	5.13703	2.79109e-07	7.12172e-06
Litaf	2701.08	1.14933	0.22379	5.13577	2.80994e-07	7.16031e-06
Cyp2c54	1230.25	-3.45429	0.672707	-5.13491	2.82274e-07	7.1834e-06
Kansl1l	94.6068	-1.15411	0.224806	-5.13381	2.83928e-07	7.21591e-06
Ifi213	11.978	-2.68212	0.522623	-5.13204	2.86625e-07	7.2748e-06
Echdc2	3211.5	-0.886377	0.172724	-5.13175	2.87063e-07	7.27631e-06
D17H6S56E-5	286.644	2.80467	0.54658	5.1313	2.87741e-07	7.28386e-06
Rps18-ps3	33.9805	-9.41819	1.83581	-5.13027	2.89332e-07	7.3145e-06
Bet1l	500.952	0.836298	0.163028	5.12977	2.90097e-07	7.32418e-06
Rims2	10.4145	3.62332	0.706405	5.12923	2.90925e-07	7.33545e-06
Rhbdf2	342.061	1.84518	0.359801	5.12834	2.92312e-07	7.35965e-06
Gm57407	164.095	3.7822	0.737541	5.12812	2.92652e-07	7.35965e-06
Gm15675	90.6699	-1.36614	0.266437	-5.12746	2.93674e-07	7.37257e-06
Cbfb	219.962	0.837323	0.163307	5.1273	2.93934e-07	7.37257e-06
Elf3	60.9761	3.25549	0.635193	5.1252	2.97227e-07	7.44543e-06
Arfgap3	311.496	1.45865	0.284892	5.12002	3.05498e-07	7.64263e-06
Reln	318.059	-0.97208	0.189877	-5.11952	3.06312e-07	7.65302e-06
Fry	25.0171	1.38589	0.27076	5.11853	3.07929e-07	7.68341e-06
Spp1	1239.29	2.15842	0.421863	5.11642	3.11397e-07	7.75985e-06
Tmem176b	4118.86	0.962631	0.188169	5.11579	3.12437e-07	7.77568e-06
Gm34235	31.6108	-2.19867	0.429942	-5.11386	3.15637e-07	7.84513e-06
H2-Q2	19.0133	-4.10303	0.802484	-5.1129	3.17242e-07	7.87483e-06
2310034O05Rik	24.1863	8.16396	1.59698	5.11211	3.18573e-07	7.89766e-06
Adam11	197.921	-1.38491	0.270941	-5.11148	3.19639e-07	7.91384e-06
Igsf11	405.907	1.17582	0.230073	5.11065	3.21046e-07	7.93845e-06
Gamt	1063.88	-1.88706	0.369341	-5.10926	3.2342e-07	7.98684e-06
Fendrr	50.2893	-1.48872	0.291399	-5.10887	3.24086e-07	7.993e-06
Nus1	1045.81	0.739673	0.144875	5.10561	3.29735e-07	8.12189e-06
Slc35f2	7.43759	4.11067	0.805539	5.10301	3.3429e-07	8.22354e-06
Kcnb1	23.1173	-1.92235	0.377037	-5.09856	3.42246e-07	8.40847e-06
4732491K20Rik	12.8081	2.191	0.430002	5.09533	3.48143e-07	8.54242e-06
Myh9	2684.81	1.26339	0.247966	5.09501	3.48724e-07	8.54573e-06
Siah1a	90.0457	1.39898	0.274606	5.09451	3.49652e-07	8.55755e-06
Tmem43	195.973	1.15814	0.227442	5.09203	3.54255e-07	8.65916e-06
ENSMUSG00000134796	1911.06	1.48813	0.292276	5.09153	3.55184e-07	8.67082e-06
Dcxr	938.663	-1.00333	0.197095	-5.09062	3.569e-07	8.70166e-06
Foxp4	506.044	1.0014	0.196748	5.08975	3.58541e-07	8.72117e-06
Ppp1r3b	1466.86	-2.15561	0.423522	-5.08971	3.5861e-07	8.72117e-06
Plin2	22863.9	1.69519	0.333114	5.08893	3.60095e-07	8.7462e-06
Gnb1	1211.05	0.417635	0.082075	5.08846	3.60985e-07	8.75674e-06
Dgkd	311.39	1.83863	0.361835	5.08142	3.7462e-07	9.07602e-06
Sprr1a	31.158	6.18092	1.21646	5.08105	3.75353e-07	9.07987e-06
Gatad2a	676.692	0.541921	0.106668	5.08044	3.76553e-07	9.07987e-06
ENSMUSG00000095041	2784.56	-1.32608	0.261018	-5.08041	3.76619e-07	9.07987e-06
Epb41	3188.84	1.79977	0.354274	5.08017	3.77094e-07	9.07987e-06
Setd7	182.799	1.58629	0.312252	5.08015	3.77145e-07	9.07987e-06
Lurap1l	874.941	-0.829914	0.163559	-5.07411	3.8932e-07	9.36124e-06
Nos1ap	18.3911	3.13454	0.617871	5.07313	3.91319e-07	9.39514e-06
Tmc5	341.608	3.07518	0.606192	5.07294	3.91709e-07	9.39514e-06
C1s1	5531.16	-0.968961	0.191054	-5.07165	3.94377e-07	9.44733e-06
Slc35c2	367.891	0.575173	0.113511	5.06713	4.03864e-07	9.66251e-06
C2	1293.57	-0.714488	0.141021	-5.06654	4.05109e-07	9.68024e-06
Trim47	105.523	1.6143	0.318684	5.06552	4.07288e-07	9.7202e-06
Ephx2	10303.2	-1.18018	0.233008	-5.065	4.08402e-07	9.73468e-06
Zfp324	72.8882	1.39216	0.27488	5.06463	4.09195e-07	9.74147e-06
Hmga1	434	2.09645	0.413983	5.0641	4.10331e-07	9.75643e-06
Map4k4	204.831	1.3355	0.263776	5.06298	4.12745e-07	9.80168e-06
Mapk13	17.9605	2.84299	0.561568	5.06259	4.1359e-07	9.80961e-06
Vps37c	385.527	0.991644	0.195886	5.06234	4.14135e-07	9.81039e-06
Gm42047	331.03	-3.03794	0.60028	-5.06087	4.17348e-07	9.87431e-06
Cd74	715.424	-1.52651	0.301814	-5.0578	4.24116e-07	1.00181e-05
Kif3b	181.477	0.90488	0.178913	5.05764	4.24471e-07	1.00181e-05
Rnps1	511.251	1.18115	0.233589	5.05653	4.26953e-07	1.00643e-05
Map3k14	77.2004	1.67091	0.330909	5.04945	4.43088e-07	1.04319e-05
Zbtb45	48.5697	1.49039	0.29527	5.04757	4.47471e-07	1.0518e-05
Ano10	201.402	1.04155	0.206362	5.0472	4.48336e-07	1.0518e-05
Slc30a7	430.708	1.17132	0.232075	5.04718	4.4839e-07	1.0518e-05
Trabd	1814.54	0.783285	0.155248	5.04538	4.52615e-07	1.06041e-05
Sfxn5	219.492	-1.19935	0.237738	-5.04482	4.53949e-07	1.06111e-05
Rprd1a	269.782	-1.03597	0.205354	-5.04479	4.54019e-07	1.06111e-05
Hsd17b8	979.189	-0.731051	0.144996	-5.04188	4.60971e-07	1.07591e-05
Phc1	43.9032	1.22099	0.242185	5.04155	4.61776e-07	1.07591e-05
ENSMUSG00000143017	16.1466	-3.04299	0.603595	-5.04144	4.62034e-07	1.07591e-05
Kdr	235.579	-1.63024	0.323387	-5.04113	4.62795e-07	1.07638e-05
H2-T10	35.8186	-1.92349	0.381715	-5.03907	4.67793e-07	1.08668e-05
Atg9b	12.5133	3.48034	0.690853	5.03775	4.71038e-07	1.0929e-05
Pde4d	49.6155	2.74674	0.545369	5.03648	4.74172e-07	1.09884e-05
ENSMUSG00000121760	24.2971	2.76415	0.548881	5.03597	4.75425e-07	1.10042e-05
Adrb3	73.9173	-2.97299	0.59064	-5.03351	4.8158e-07	1.11332e-05
Fndc4	665.697	0.643207	0.127796	5.03309	4.82631e-07	1.11403e-05
Snx10	863.847	1.1895	0.236353	5.03274	4.83508e-07	1.11403e-05
Gorasp2	2010	0.689314	0.13697	5.03259	4.83904e-07	1.11403e-05
Dio1	1202.67	-2.14417	0.426067	-5.03247	4.84209e-07	1.11403e-05
Dnah1	13.5604	4.92152	0.978147	5.03148	4.86719e-07	1.11846e-05
Slc15a5	39.3582	-2.51509	0.500346	-5.0267	4.98987e-07	1.14528e-05
Scamp4	449.453	0.535892	0.106666	5.02401	5.06034e-07	1.16007e-05
Rad23a	565.546	-0.842268	0.167745	-5.02113	5.13673e-07	1.17618e-05
Ptpn11	849.253	0.742585	0.147908	5.02059	5.15119e-07	1.17808e-05
Rimoc1	302.707	-0.795108	0.158402	-5.01955	5.17928e-07	1.18309e-05
Mtmr2	352.477	0.85654	0.170674	5.01858	5.20547e-07	1.18766e-05
Klhl17	87.435	-1.11551	0.222328	-5.0174	5.23767e-07	1.19359e-05
Odc1	1210.64	1.37318	0.273812	5.01506	5.30157e-07	1.20672e-05
F11r	1450.77	0.80472	0.1606	5.01072	5.42264e-07	1.23282e-05
Scamp1	749.045	0.778968	0.155506	5.00924	5.46454e-07	1.24011e-05
Tmem59	2681.35	-0.398578	0.0795735	-5.00893	5.47347e-07	1.24011e-05
ENSMUSG00000124661	34.9293	-4.37446	0.873337	-5.0089	5.47411e-07	1.24011e-05
Arpc1b	763.582	1.104	0.22048	5.00727	5.52077e-07	1.2492e-05
Slc30a5	1096.2	0.875773	0.175039	5.0033	5.63572e-07	1.2736e-05
Xpo5	302.81	0.906165	0.181126	5.00296	5.64564e-07	1.2736e-05
Sbno2	657.043	1.39693	0.279236	5.00268	5.65398e-07	1.2736e-05
Bmp2	160.682	-1.72349	0.344517	-5.00264	5.65513e-07	1.2736e-05
Gm20186	7719	1.41648	0.283295	5.00004	5.73185e-07	1.28936e-05
Uxs1	188.572	0.828906	0.165821	4.99879	5.76924e-07	1.29625e-05
Plekha8	378.636	0.671365	0.134317	4.99837	5.78156e-07	1.2975e-05
Adgb	10.1048	-3.60982	0.722583	-4.99572	5.86167e-07	1.31395e-05
Oasl2	58.7816	-1.27797	0.255831	-4.99539	5.87172e-07	1.31466e-05
Gm20442	10.2805	7.45091	1.49234	4.99278	5.95157e-07	1.33099e-05
Gm56712	13.7982	-2.75033	0.550893	-4.9925	5.96033e-07	1.3314e-05
Dusp10	104.401	2.19887	0.440482	4.99195	5.97721e-07	1.33361e-05
Rwdd4a	386.417	0.634762	0.127259	4.98795	6.10248e-07	1.35998e-05
Efemp1	79.9469	-1.30942	0.262536	-4.98759	6.11359e-07	1.36088e-05
Erp27	18.6575	3.65615	0.733357	4.9855	6.18032e-07	1.37414e-05
Fchsd1	49.2292	2.41557	0.484584	4.98484	6.20135e-07	1.37661e-05
Coro1c	436.567	1.20524	0.241788	4.9847	6.2058e-07	1.37661e-05
Mirg	12.637	3.54844	0.712134	4.98283	6.26613e-07	1.38833e-05
Serpina1c	111546	-1.02027	0.204767	-4.98261	6.2731e-07	1.38833e-05
Mis18a	43.2007	2.32568	0.466805	4.98211	6.28952e-07	1.39036e-05
Gm36264	61.1502	-2.7711	0.556559	-4.97898	6.39197e-07	1.41138e-05
Zkscan1	430.766	-0.8896	0.178708	-4.97796	6.42564e-07	1.41719e-05
Cog3	355.804	0.906026	0.182169	4.97354	6.57396e-07	1.44823e-05
Ell	704.611	1.00484	0.202056	4.97308	6.5897e-07	1.45004e-05
Kctd3	347.554	1.80901	0.36394	4.97063	6.67373e-07	1.46684e-05
Spred1	215.26	1.26375	0.254384	4.96789	6.7687e-07	1.48489e-05
Ibtk	1199.23	1.44256	0.290381	4.96781	6.7713e-07	1.48489e-05
Yipf2	462.388	0.595122	0.119888	4.964	6.90561e-07	1.5119e-05
Atp5f1c	3462.39	-0.69856	0.140729	-4.96387	6.91023e-07	1.5119e-05
Cul7	101.307	1.23285	0.248432	4.96252	6.95853e-07	1.52073e-05
Car8	469.202	-1.43118	0.288432	-4.96193	6.97946e-07	1.52237e-05
Lrp10	886.623	0.813187	0.163887	4.96187	6.98188e-07	1.52237e-05
Copa	2916.63	0.534032	0.107643	4.96114	7.00815e-07	1.52636e-05
Ctsl	14335.3	1.06843	0.215486	4.95826	7.11288e-07	1.54634e-05
Tfe3	646.528	0.9709	0.195829	4.95791	7.12573e-07	1.54634e-05
Gsta2	196.474	-2.6141	0.527277	-4.95774	7.13195e-07	1.54634e-05
Sepsecs	554.409	-0.732926	0.147835	-4.95773	7.13212e-07	1.54634e-05
Tmem154	34.0403	3.54361	0.71538	4.95346	7.29057e-07	1.57891e-05
Gpr107	317.242	0.582039	0.117599	4.94936	7.4456e-07	1.61067e-05
Phf10	314.993	0.978487	0.197713	4.94902	7.45873e-07	1.61169e-05
Nsd3	751.221	-0.808427	0.16338	-4.94813	7.49309e-07	1.61729e-05
Slc10a1	3445.15	-1.54962	0.313201	-4.94769	7.50986e-07	1.61909e-05
Gm826	28.2628	-2.2826	0.461667	-4.94426	7.64336e-07	1.64602e-05
Cyp4f13	871.303	-0.572246	0.115772	-4.94285	7.6987e-07	1.65608e-05
Sntg2	146.449	-1.66984	0.337847	-4.94258	7.70969e-07	1.65659e-05
Csf2rb2	59.6685	2.19181	0.443725	4.93957	7.82947e-07	1.68045e-05
Ugt1a9	427.651	-2.22139	0.449774	-4.9389	7.85653e-07	1.68419e-05
Tinf2	208.678	0.702168	0.142177	4.9387	7.86445e-07	1.68419e-05
Pde9a	206.185	-1.13157	0.229181	-4.93745	7.9152e-07	1.69316e-05
Kcnj8	73.8079	1.77412	0.359477	4.93529	8.00334e-07	1.71011e-05
Vxn	9.46405	5.23078	1.05995	4.93492	8.01825e-07	1.71139e-05
Usb1	153.915	0.907336	0.183881	4.93435	8.04164e-07	1.71448e-05
Psd4	52.8459	1.78054	0.360889	4.93375	8.06664e-07	1.7179e-05
Itpr1	565.765	0.68126	0.138098	4.93318	8.09019e-07	1.721e-05
Atf3	155.672	3.26279	0.661496	4.93244	8.12082e-07	1.72561e-05
Prelid2	361.013	2.98424	0.605263	4.93048	8.20261e-07	1.7393e-05
Irak3	77.8816	3.19652	0.648321	4.93047	8.20341e-07	1.7393e-05
2700038G22Rik	20.2216	2.17023	0.440449	4.92732	8.33665e-07	1.7656e-05
Nomo1	780.831	0.817163	0.165868	4.92658	8.36808e-07	1.77031e-05
Cd300ld	61.7997	-1.80267	0.365966	-4.92578	8.40245e-07	1.77562e-05
Fam107a	27.6184	-2.71484	0.5513	-4.92443	8.46071e-07	1.78596e-05
Gm49336	283.982	0.789968	0.160467	4.92293	8.52573e-07	1.79771e-05
Sh3bp5	388.921	-0.964803	0.196064	-4.92086	8.61632e-07	1.81482e-05
Aifm3	40.3529	-1.81742	0.369461	-4.9191	8.69439e-07	1.82925e-05
Trappc11	553.981	0.917366	0.18658	4.91673	8.80003e-07	1.84945e-05
Zdhhc3	453.964	0.88299	0.17967	4.91451	8.90043e-07	1.86851e-05
Shq1	73.4074	1.14506	0.233066	4.91305	8.96719e-07	1.88046e-05
Sp100	108.577	-1.15471	0.235207	-4.90931	9.13961e-07	1.91453e-05
Arhgef5	416.784	0.925179	0.188512	4.90779	9.21081e-07	1.92734e-05
Adgrf5	324.806	-1.08663	0.22154	-4.90488	9.34868e-07	1.95406e-05
Ido2	722.441	-1.84707	0.376947	-4.90009	9.57925e-07	1.99958e-05
Ren1	6.17114	4.93566	1.00729	4.89993	9.58732e-07	1.99958e-05
Ppp2cb	566.159	1.17166	0.239131	4.89964	9.60103e-07	2.00027e-05
Fam120aos	135.467	-0.913199	0.186534	-4.89563	9.79918e-07	2.03933e-05
Il22ra1	25.12	2.88845	0.590103	4.89483	9.8389e-07	2.04531e-05
Saa3	3814.56	3.70298	0.756539	4.89463	9.8492e-07	2.04531e-05
Ripk4	92.5168	1.14501	0.234078	4.89159	1.00024e-06	2.07487e-05
Acrbp	61.7861	-1.47913	0.302401	-4.89129	1.00178e-06	2.07583e-05
Cyp2c23	2083.37	-1.59813	0.326775	-4.89062	1.00521e-06	2.08069e-05
Irgq	334.531	1.01215	0.206989	4.88989	1.00893e-06	2.08614e-05
Rtkn	229.532	1.65555	0.338711	4.88781	1.01963e-06	2.1043e-05
Ier3	290.707	4.45236	0.910922	4.88776	1.01991e-06	2.1043e-05
Mapk7	58.4213	1.61292	0.330057	4.88678	1.02496e-06	2.11246e-05
Lmo4	309.929	1.24125	0.254088	4.88512	1.03364e-06	2.12805e-05
Fkbp11	437.158	1.35586	0.277575	4.88465	1.03614e-06	2.13092e-05
Slc16a3	24.47	2.79908	0.573299	4.88241	1.04797e-06	2.15293e-05
Yipf5	905.786	0.827218	0.169461	4.88145	1.05306e-06	2.16109e-05
Akap11	343.902	0.937462	0.192224	4.87693	1.07751e-06	2.2089e-05
Dcbld1	77.1622	1.31037	0.268892	4.87321	1.09798e-06	2.24846e-05
Bcl6b	41.5715	-1.75506	0.360341	-4.87056	1.11281e-06	2.27641e-05
C2cd5	144.607	1.08684	0.223171	4.87	1.11599e-06	2.28047e-05
Sox5	93.4265	-1.13968	0.234252	-4.86518	1.14351e-06	2.33423e-05
Nat8f6	15.19	-2.71402	0.557958	-4.86421	1.14915e-06	2.34324e-05
Tk1	125.171	-2.08226	0.428245	-4.86231	1.16024e-06	2.36334e-05
Sco2	767.529	-1.01263	0.208271	-4.86209	1.16152e-06	2.36343e-05
Bmp2k	111.806	1.30906	0.269294	4.86109	1.16739e-06	2.37288e-05
Zfp593	119.461	0.93316	0.191979	4.86075	1.16941e-06	2.37445e-05
Chaf1b	28.5019	1.99147	0.410012	4.85711	1.19111e-06	2.41596e-05
ENSMUSG00000141158	2225.87	-3.95671	0.814706	-4.85661	1.19411e-06	2.4195e-05
Prkar1a	2351	0.598476	0.123251	4.85575	1.19935e-06	2.42754e-05
Msrb3	230.624	0.760849	0.156788	4.85274	1.21767e-06	2.46203e-05
Eif2ak3	306.987	1.1093	0.228613	4.85231	1.22033e-06	2.46481e-05
Noa1	124.1	-0.886396	0.182729	-4.85088	1.22916e-06	2.48003e-05
Scn1b	77.6432	1.35569	0.279505	4.85032	1.23263e-06	2.48442e-05
Slco1a1	2028.09	-3.24234	0.669225	-4.84492	1.26664e-06	2.5503e-05
Dhdh	1185.35	-1.34524	0.277779	-4.84282	1.28007e-06	2.57463e-05
1700028E10Rik	81.2445	-2.00263	0.413599	-4.84196	1.28564e-06	2.58313e-05
ENSMUSG00000140800	6.25202	-3.04163	0.628257	-4.84138	1.28942e-06	2.588e-05
Mroh1	420.571	0.847423	0.175123	4.83901	1.30486e-06	2.61626e-05
Ifi203	99.6376	-1.45972	0.301866	-4.83565	1.32713e-06	2.65813e-05
Pde10a	23.0079	2.90209	0.600336	4.8341	1.33747e-06	2.67588e-05
Ace	34.1003	2.17672	0.450302	4.83391	1.33878e-06	2.67588e-05
Sptlc2	567.375	1.48521	0.307286	4.83331	1.34283e-06	2.68118e-05
Ctsf	252.123	-0.818932	0.169458	-4.83266	1.3472e-06	2.68712e-05
Lamc1	244.442	1.20502	0.249414	4.83142	1.35564e-06	2.70115e-05
Col4a2	473.806	0.93487	0.19353	4.83063	1.36104e-06	2.70909e-05
Traf6	241.679	1.05145	0.217686	4.83015	1.36432e-06	2.71281e-05
Cyp4b1	93.9899	-1.4935	0.309275	-4.82902	1.37206e-06	2.72537e-05
Prg4	1145.89	1.34215	0.277962	4.82853	1.37547e-06	2.72933e-05
Gm56741	8.89622	3.35068	0.694231	4.82646	1.38978e-06	2.75334e-05
Trim27	370.791	0.865156	0.179259	4.82628	1.39106e-06	2.75334e-05
Plk5	13.0875	-2.43242	0.504007	-4.82616	1.39188e-06	2.75334e-05
Cyp4f16	63.9696	1.74913	0.36257	4.82427	1.40519e-06	2.77605e-05
Gm29685	4.81244	7.46541	1.54752	4.82412	1.40626e-06	2.77605e-05
Nrg1	36.233	4.13365	0.857115	4.82274	1.41597e-06	2.79236e-05
Smad1	286.071	1.20098	0.249084	4.82159	1.42419e-06	2.80569e-05
Golga5	535.284	1.08465	0.225024	4.82014	1.43459e-06	2.82327e-05
Mmp8	40.1713	3.53161	0.732898	4.81869	1.44507e-06	2.84099e-05
Akr7a5	1763.29	-0.581558	0.120693	-4.81848	1.44659e-06	2.84106e-05
Abi2	54.7716	2.19675	0.455969	4.81775	1.45186e-06	2.84849e-05
Aadac	4426.45	-1.40891	0.292558	-4.81582	1.46594e-06	2.87317e-05
Med22	313.026	0.748727	0.155491	4.81524	1.47027e-06	2.87872e-05
Gm34719	132.721	-1.74112	0.361727	-4.81336	1.48417e-06	2.90056e-05
Nacc1	491.13	0.712597	0.148047	4.81332	1.48444e-06	2.90056e-05
Apol7a	593.091	-1.83484	0.381529	-4.80917	1.51558e-06	2.95839e-05
Gm56663	17.3978	3.9593	0.823359	4.80872	1.51903e-06	2.96211e-05
Slc12a5	25.0666	-1.65735	0.344707	-4.808	1.52448e-06	2.96971e-05
Pafah1b2	463.657	0.525111	0.109321	4.80338	1.5601e-06	3.03602e-05
L3hypdh	143.223	-1.30598	0.27195	-4.80227	1.5688e-06	3.04985e-05
Mtarc2	4329.54	-1.09541	0.228358	-4.79692	1.61127e-06	3.12925e-05
Abcg2	892.952	-1.15246	0.240283	-4.79628	1.61642e-06	3.13609e-05
ENSMUSG00000142402	8.58045	-3.35455	0.699571	-4.79516	1.62545e-06	3.14905e-05
Samm50	1407.97	0.532838	0.111123	4.79504	1.62639e-06	3.14905e-05
ENSMUSG00000143506	5.44409	-5.57695	1.16342	-4.79358	1.63828e-06	3.16888e-05
Kctd10	287.854	1.08083	0.225696	4.78889	1.67709e-06	3.24068e-05
Hspa13	604.711	0.949364	0.198268	4.78828	1.68221e-06	3.2473e-05
Dst	1018.98	0.627316	0.131041	4.78718	1.6914e-06	3.26177e-05
Atp2b1	337.631	0.684256	0.143041	4.78362	1.72162e-06	3.3132e-05
Jpt2	412.791	1.23037	0.257208	4.78354	1.72232e-06	3.3132e-05
Slc12a7	763.889	-0.985496	0.206023	-4.78343	1.72325e-06	3.3132e-05
Sntb2	143.205	1.89803	0.396878	4.7824	1.73213e-06	3.32694e-05
Bin3	193.049	0.811282	0.169665	4.78166	1.7385e-06	3.33584e-05
Flt4	222.623	-0.987441	0.206557	-4.78047	1.74883e-06	3.35231e-05
Rsph3b	302.267	0.95229	0.199228	4.7799	1.75379e-06	3.3575e-05
Peds1	478.41	2.00778	0.420059	4.77976	1.75504e-06	3.3575e-05
Ndfip1	1994.83	-0.806156	0.16868	-4.77921	1.75989e-06	3.36343e-05
Sgk3	134.202	1.04102	0.217835	4.77893	1.76233e-06	3.36474e-05
Gm16098	20.1604	2.74423	0.574267	4.77866	1.76467e-06	3.36585e-05
Tcp1	1651.08	-0.513083	0.107399	-4.77735	1.77617e-06	3.38443e-05
Actg1	9187.68	2.14083	0.448218	4.77632	1.78533e-06	3.39385e-05
Ifrd1	518.528	1.78878	0.374512	4.77629	1.78558e-06	3.39385e-05
Cep170b	555.171	0.840644	0.176007	4.7762	1.78642e-06	3.39385e-05
Socs6	193.842	0.958444	0.200802	4.77309	1.81423e-06	3.44326e-05
Kdelr2	2101.51	0.814232	0.170602	4.77269	1.81777e-06	3.44658e-05
Rnf138rt1	8.00264	6.56683	1.37608	4.77212	1.82295e-06	3.45298e-05
Aldh1a3	19.817	2.25215	0.472059	4.7709	1.83403e-06	3.46941e-05
Gm38416	44.7057	-2.26726	0.475239	-4.77077	1.83523e-06	3.46941e-05
Dlc1	280.325	-1.13139	0.237296	-4.76783	1.86217e-06	3.51685e-05
Ffar4	12.7289	4.45302	0.934631	4.76447	1.89349e-06	3.5725e-05
Alpl	573.478	2.19993	0.461884	4.76295	1.90784e-06	3.59603e-05
Cyp2d9	13809.8	-1.64368	0.345132	-4.76246	1.91246e-06	3.60119e-05
Rnase13	9.28141	-2.72016	0.571191	-4.76226	1.91433e-06	3.60119e-05
Cpsf4l	31.7202	-3.32837	0.699041	-4.76133	1.92323e-06	3.61439e-05
Blcap	574.507	0.933195	0.196009	4.76099	1.92642e-06	3.61684e-05
Gnptg	297.004	-0.459627	0.0965678	-4.75963	1.9395e-06	3.63784e-05
Clybl	469.549	-0.482572	0.101433	-4.75755	1.9596e-06	3.67196e-05
Xbp1	6887.42	1.21435	0.255291	4.75672	1.96766e-06	3.68212e-05
Trem2	18.7925	2.45222	0.515541	4.75659	1.96886e-06	3.68212e-05
Pcdh1	1079.47	0.969583	0.203899	4.75522	1.9823e-06	3.70079e-05
Aox3	4463.87	-2.0076	0.422192	-4.75518	1.9827e-06	3.70079e-05
Nol10	146.716	0.920342	0.193608	4.75364	1.99786e-06	3.72546e-05
Cltc	2597.87	0.684232	0.143958	4.75299	2.00428e-06	3.7338e-05
Adamts1	282.406	2.08293	0.43832	4.75209	2.01328e-06	3.74694e-05
Bmp8b	16.843	4.02489	0.847385	4.74978	2.03642e-06	3.78631e-05
ENSMUSG00000121883	29.8979	-3.49241	0.735609	-4.74765	2.05796e-06	3.82266e-05
Gm30173	8.96446	4.87525	1.02765	4.74407	2.09463e-06	3.88703e-05
Rasd1	37.0188	2.74325	0.57837	4.74307	2.105e-06	3.9025e-05
Wnt2	38.9945	-1.98243	0.418314	-4.73908	2.14686e-06	3.97624e-05
Barx2	5.87632	6.09201	1.28579	4.73794	2.15897e-06	3.99482e-05
Trmt6	285.046	0.979907	0.206844	4.73741	2.16469e-06	4.00155e-05
Ugt1a6a	1202.13	-1.29054	0.272464	-4.73657	2.17371e-06	4.01435e-05
Ugp2	2344.71	-0.912947	0.192796	-4.7353	2.18736e-06	4.03568e-05
Tmem106a	134.423	-0.906762	0.191516	-4.73465	2.19439e-06	4.04456e-05
Hnf1aos1	56.5749	-2.19497	0.463616	-4.73446	2.19639e-06	4.04456e-05
Osgin2	47.3209	1.58782	0.335418	4.73385	2.203e-06	4.05285e-05
Ypel4	22.0072	3.89459	0.822826	4.73319	2.21015e-06	4.0621e-05
Vasp	322.534	1.0707	0.226384	4.72958	2.24985e-06	4.1311e-05
Setx	255.135	0.972411	0.205674	4.72791	2.26839e-06	4.16117e-05
Gm57195	35.9072	-2.88682	0.610757	-4.72662	2.28285e-06	4.18108e-05
L2hgdh	469.336	-0.859672	0.181881	-4.72656	2.2836e-06	4.18108e-05
Plekha1	197.552	0.876936	0.185548	4.7262	2.28766e-06	4.18452e-05
Gm56506	20.5993	-1.79918	0.381013	-4.72208	2.33442e-06	4.26598e-05
Efhd2	1176.09	1.54797	0.327851	4.72157	2.34027e-06	4.27261e-05
Ube2j2	603.94	0.74671	0.158156	4.72136	2.34275e-06	4.27306e-05
Mid1	217.982	1.79594	0.380707	4.71736	2.3892e-06	4.35366e-05
Cxcl13	28.1504	-2.86368	0.607147	-4.71661	2.39804e-06	4.36561e-05
Pom121	271.963	0.801504	0.169978	4.71532	2.41326e-06	4.38784e-05
Echdc1	835.126	-1.07243	0.227442	-4.71519	2.41482e-06	4.38784e-05
Ofd1	87.3279	1.12504	0.238622	4.71473	2.42028e-06	4.39361e-05
Tm9sf1	799.694	0.499371	0.105927	4.7143	2.42542e-06	4.39876e-05
Hscb	28.9263	-1.37969	0.292775	-4.71246	2.44741e-06	4.43446e-05
Platr22	25.092	2.61314	0.554648	4.71134	2.46088e-06	4.45465e-05
Gcat	1036.61	-0.922697	0.195877	-4.7106	2.46984e-06	4.46667e-05
Trub2	253.598	0.991277	0.210472	4.70978	2.47983e-06	4.48051e-05
Tiparp	349.135	2.90412	0.616743	4.7088	2.49174e-06	4.49779e-05
Trat1	11.0558	5.2822	1.12203	4.70771	2.50521e-06	4.51785e-05
Kras	426.165	0.678767	0.14425	4.7055	2.53239e-06	4.56258e-05
Abhd18	238.323	-1.16175	0.247012	-4.7032	2.56121e-06	4.61018e-05
Ctnnal1	65.31	1.10471	0.234994	4.701	2.5889e-06	4.65565e-05
Emp1	78.6703	2.06966	0.440302	4.70056	2.59453e-06	4.6614e-05
Nedd9	74.0878	1.48418	0.315782	4.70001	2.60152e-06	4.66959e-05
Cdkn2aipnl	206.222	0.565384	0.120338	4.69831	2.62325e-06	4.7042e-05
Rybp	252.075	0.88389	0.188218	4.69611	2.65168e-06	4.75074e-05
Tbc1d14	187.694	0.647951	0.138008	4.69504	2.66554e-06	4.77112e-05
ENSMUSG00000134694	4.45925	5.26681	1.12184	4.69481	2.66853e-06	4.77201e-05
Gm49668	62.0969	-2.30866	0.492011	-4.69228	2.70172e-06	4.82687e-05
Cnmd	13.1989	-3.06772	0.653818	-4.69201	2.70531e-06	4.8288e-05
Tbkbp1	85.4926	-0.964747	0.205756	-4.68878	2.74835e-06	4.90105e-05
Pes1	501.883	0.52646	0.112318	4.68722	2.76939e-06	4.93399e-05
Gfpt2	28.8277	2.41549	0.515374	4.68686	2.77426e-06	4.93807e-05
Lbp	3425.56	0.920093	0.196371	4.68548	2.79301e-06	4.96608e-05
ENSMUSG00000140149	8.03132	-5.01693	1.07077	-4.68532	2.79517e-06	4.96608e-05
Madd	178.082	-0.937641	0.200139	-4.68495	2.80031e-06	4.97061e-05
Zwint	980.635	1.01312	0.2163	4.68384	2.81545e-06	4.99287e-05
Ddx1	1336.65	0.594556	0.126943	4.68365	2.81814e-06	4.99303e-05
Prkd3	1553.12	-1.03315	0.220631	-4.6827	2.83122e-06	5.01158e-05
Gm7993	80.0773	1.35655	0.289833	4.68046	2.86235e-06	5.062e-05
ENSMUSG00000128928	114.33	4.89875	1.04674	4.67999	2.86893e-06	5.06898e-05
Naxe	629.938	-0.612691	0.13095	-4.67883	2.88515e-06	5.08956e-05
Htra4	5.4819	-5.47997	1.17124	-4.67878	2.88589e-06	5.08956e-05
Ociad2	276.985	-1.19664	0.255778	-4.67845	2.89048e-06	5.09298e-05
Cfh	11074.1	0.902821	0.193028	4.67715	2.90894e-06	5.1208e-05
Dcaf10	386.556	0.646724	0.138294	4.67643	2.91907e-06	5.13392e-05
Mup2	892.681	-5.24866	1.12249	-4.6759	2.92665e-06	5.14255e-05
Erlec1	483.924	0.793477	0.169728	4.67498	2.93986e-06	5.16102e-05
Csgalnact2	161.921	0.979124	0.209553	4.67245	2.97631e-06	5.22025e-05
Tdrkh	35.1098	-1.48893	0.318924	-4.66861	3.03249e-06	5.31393e-05
Spindoc	70.4632	1.21347	0.260024	4.66677	3.05978e-06	5.35685e-05
Etf1	1589.25	0.681823	0.146114	4.66637	3.06573e-06	5.36237e-05
Slc22a4	21.9551	-1.57559	0.337891	-4.66301	3.11614e-06	5.44107e-05
D16Ertd472e	197.582	1.52053	0.326083	4.663	3.1164e-06	5.44107e-05
Gm44117	14.6837	-2.74747	0.589326	-4.66205	3.1307e-06	5.46109e-05
Aldh2	21568.8	-0.63992	0.137276	-4.66156	3.13824e-06	5.46825e-05
Mt4	14.6296	6.39692	1.37232	4.66141	3.14051e-06	5.46825e-05
Slc45a3	569.727	-1.34934	0.289488	-4.66113	3.14476e-06	5.47068e-05
Gm4013	36.438	-1.48725	0.319133	-4.66029	3.1576e-06	5.48804e-05
Dnttip1	282.822	1.23094	0.264165	4.65975	3.16593e-06	5.49754e-05
Retnlg	84.6165	3.3518	0.719678	4.65737	3.20281e-06	5.55656e-05
Gm56817	27.8675	2.31148	0.496484	4.65569	3.22894e-06	5.59682e-05
Ncapd3	81.6893	-0.891627	0.191555	-4.65467	3.24494e-06	5.61948e-05
Bbox1	826.401	-1.42655	0.306518	-4.65404	3.25486e-06	5.63158e-05
Syt3	41.294	-1.8386	0.395083	-4.6537	3.26033e-06	5.63597e-05
Ang	6343.84	1.15356	0.247957	4.65228	3.28284e-06	5.66977e-05
Frmd8	275.652	1.446	0.3109	4.651	3.30334e-06	5.70005e-05
Itgal	80.7839	-1.44058	0.309817	-4.64979	3.32277e-06	5.72842e-05
Polr3d	261.757	1.07477	0.231276	4.64714	3.36564e-06	5.79712e-05
Adamdec1	17.5337	-2.27149	0.489054	-4.64467	3.40628e-06	5.86186e-05
Papss2	1352.23	-1.01491	0.218532	-4.6442	3.41396e-06	5.86981e-05
Paox	517.421	-1.36935	0.294903	-4.64338	3.42757e-06	5.88442e-05
Pdlim7	160.031	1.32425	0.285201	4.64321	3.43038e-06	5.88442e-05
Ccdc125	116.434	0.74938	0.161395	4.64313	3.43166e-06	5.88442e-05
Dusp23	241.806	0.641036	0.138073	4.64275	3.4381e-06	5.8902e-05
Tmem132e	19.8424	-1.49886	0.322904	-4.64181	3.45371e-06	5.91167e-05
Jund	2058.56	1.20758	0.2602	4.64094	3.46822e-06	5.93122e-05
Gm57857	27.5765	1.6517	0.355979	4.63989	3.48598e-06	5.95627e-05
Adat2	44.3495	1.25903	0.271418	4.6387	3.506e-06	5.98515e-05
Gar1	151.361	1.12921	0.2435	4.63744	3.52756e-06	6.01661e-05
Naa40	156.3	0.717536	0.154743	4.63696	3.53576e-06	6.02523e-05
Tspyl2	335.174	1.78457	0.385004	4.6352	3.56593e-06	6.07126e-05
Gm44243	14.4191	-1.71338	0.369769	-4.63364	3.59296e-06	6.11185e-05
Trf	251982	0.804285	0.173612	4.63266	3.61e-06	6.12878e-05
Snx11	144.501	0.775282	0.167353	4.63261	3.6108e-06	6.12878e-05
ENSMUSG00000121510	26.1814	-7.84978	1.69458	-4.63227	3.61669e-06	6.12878e-05
Fam20b	266.673	0.71498	0.154354	4.63209	3.61989e-06	6.12878e-05
Cttn	934.632	0.915932	0.197739	4.63202	3.62121e-06	6.12878e-05
Cks1b	142.269	1.51964	0.328077	4.63197	3.62208e-06	6.12878e-05
Sdad1	252.484	1.16134	0.250754	4.6314	3.63202e-06	6.1402e-05
Cyp2e1	55754.7	-1.76388	0.381114	-4.62823	3.68797e-06	6.22929e-05
Gm35254	4.60818	-4.35759	0.941737	-4.62718	3.70676e-06	6.25552e-05
Rrp9	151.432	0.77022	0.166468	4.62683	3.71307e-06	6.26066e-05
Ice1	182.458	0.843553	0.182354	4.62592	3.72941e-06	6.28269e-05
Sppl3	303.001	0.986082	0.213248	4.62412	3.7619e-06	6.3277e-05
Spc24	74.9912	-2.18103	0.471667	-4.62408	3.76272e-06	6.3277e-05
ENSMUSG00000135760	4.4465	-4.34932	0.941036	-4.62184	3.80348e-06	6.39064e-05
Adipor1	1505.36	0.285314	0.061799	4.61681	3.89678e-06	6.54169e-05
Hmgn1	1228.71	0.706563	0.15305	4.61654	3.90189e-06	6.54453e-05
Acsm3	787.554	-1.37464	0.297819	-4.6157	3.91779e-06	6.56547e-05
Tox2	44.6434	3.65916	0.792882	4.61501	3.93077e-06	6.58147e-05
Amz2	215.567	0.485682	0.105276	4.61342	3.96095e-06	6.62309e-05
Tmem86a	131.134	2.22705	0.482745	4.61331	3.96309e-06	6.62309e-05
Csnk1e	156.337	1.39626	0.30267	4.61315	3.9661e-06	6.62309e-05
Gm45609	16.9595	-2.05602	0.445703	-4.61298	3.96944e-06	6.62309e-05
Tnfsf12	226.377	0.799596	0.173361	4.61231	3.98224e-06	6.63869e-05
Trim8	530.367	0.612604	0.132893	4.60977	4.03115e-06	6.71439e-05
Snhg7	90.1133	1.06463	0.231014	4.60851	4.05574e-06	6.74948e-05
Fggy	917.263	-1.22432	0.265708	-4.60775	4.0705e-06	6.76818e-05
Teddm2	9.40844	-2.39166	0.519224	-4.60621	4.1007e-06	6.81249e-05
Angptl3	4283.8	-1.8003	0.390862	-4.60597	4.1055e-06	6.81457e-05
Mmgt2	27.4767	1.31026	0.28459	4.60401	4.14426e-06	6.87296e-05
Abcb10	291.717	-0.941913	0.204606	-4.60355	4.15347e-06	6.88227e-05
Urgcp	381.638	0.719115	0.156216	4.60334	4.1577e-06	6.88334e-05
Qpctl	228.902	0.476231	0.103483	4.60203	4.18391e-06	6.92076e-05
Nans	361.121	0.855757	0.18599	4.6011	4.20268e-06	6.94582e-05
Zfp7	47.355	1.18154	0.256887	4.59945	4.23606e-06	6.99496e-05
Prkx	87.028	1.43546	0.312146	4.59867	4.25189e-06	7.01507e-05
Prnp	346.935	-0.721879	0.156998	-4.59801	4.26543e-06	7.03136e-05
Serp1	5097.36	0.625598	0.136067	4.59773	4.27128e-06	7.03496e-05
Ppp1r3g	32.1935	-3.6167	0.786753	-4.597	4.28628e-06	7.05361e-05
Nfxl1	272.626	1.31903	0.286967	4.59644	4.29766e-06	7.06343e-05
Gm49123	8.95545	2.65075	0.576707	4.59635	4.29961e-06	7.06343e-05
Tm9sf2	2433.78	0.619932	0.134896	4.59563	4.31434e-06	7.08158e-05
Srpra	3500.95	0.661676	0.143997	4.59508	4.32592e-06	7.09451e-05
Lag3	24.6019	-1.81125	0.394203	-4.59473	4.33312e-06	7.10024e-05
Unc119	180.964	2.13361	0.464424	4.5941	4.34615e-06	7.11552e-05
Cisd1	1201.73	-0.970814	0.211401	-4.5923	4.38393e-06	7.17126e-05
Uqcrc2	2808.25	-0.494145	0.107698	-4.58826	4.46946e-06	7.30475e-05
Rmi1	177.163	-0.820271	0.178783	-4.58809	4.47315e-06	7.30475e-05
Dgat2	3609.87	-0.880178	0.191922	-4.58613	4.51542e-06	7.3675e-05
Gspt2	23.9706	2.2259	0.485899	4.58099	4.62782e-06	7.54448e-05
Gm20300	278.688	-1.27086	0.277459	-4.58036	4.64168e-06	7.56066e-05
Arnt2	4.94034	6.76977	1.47949	4.57575	4.74525e-06	7.72281e-05
Nopchap1	506.894	1.73988	0.380256	4.57557	4.74934e-06	7.72291e-05
Pak2	470.431	0.675183	0.147601	4.57438	4.77621e-06	7.76003e-05
Prtn3	30.4073	3.56847	0.780154	4.57405	4.78376e-06	7.76572e-05
Ptpn23	450.26	1.42606	0.311788	4.57381	4.78935e-06	7.76821e-05
Rps18-ps5	29.9834	-3.55861	0.778186	-4.57295	4.809e-06	7.79351e-05
Nr3c2	66.9713	-1.25382	0.274257	-4.57172	4.83746e-06	7.83024e-05
Rabif	251.933	0.517919	0.11329	4.57161	4.83983e-06	7.83024e-05
Kif21a	655.163	0.822964	0.180036	4.57109	4.85184e-06	7.84306e-05
Ankrd46	590.122	-0.907638	0.198599	-4.57019	4.87277e-06	7.87027e-05
Sdhb	2446.91	-0.706382	0.154573	-4.5699	4.87963e-06	7.87472e-05
Aldh1a1	7444.22	-2.06827	0.452703	-4.56871	4.90728e-06	7.90295e-05
Zbtb9	37.994	3.88848	0.851113	4.5687	4.90753e-06	7.90295e-05
Snx7	313.533	1.06881	0.233946	4.56862	4.90949e-06	7.90295e-05
Pvr	205.724	1.40853	0.308369	4.56769	4.93137e-06	7.93153e-05
Slc25a21	96.0428	-1.07828	0.236165	-4.5658	4.976e-06	7.99464e-05
Scamp5	374.323	0.980265	0.214704	4.56565	4.97946e-06	7.99464e-05
Ypel3	475.793	-0.93474	0.20474	-4.5655	4.98311e-06	7.99464e-05
Gpr12	4.74412	-4.94865	1.08405	-4.56498	4.99533e-06	8.00756e-05
Steap2	101.1	1.77029	0.388199	4.56027	5.10882e-06	8.18264e-05
Gbp10	69.5831	-3.05052	0.669098	-4.55916	5.13587e-06	8.21911e-05
Gm3734	141.619	-3.75896	0.824801	-4.55741	5.17874e-06	8.28081e-05
Eif3b	1835.13	0.475926	0.104454	4.55633	5.20545e-06	8.31658e-05
Zfyve21	311.212	-0.645037	0.141585	-4.55582	5.21817e-06	8.32998e-05
Arhgap26	161.815	-0.891305	0.195742	-4.55347	5.27681e-06	8.41658e-05
Tspan18	15.9135	-2.31848	0.509191	-4.55326	5.28203e-06	8.41791e-05
Il4ra	599.073	0.99709	0.219043	4.55203	5.31312e-06	8.46043e-05
1700007F19Rik	6.2793	-3.30804	0.727056	-4.54992	5.36671e-06	8.53868e-05
Gbp2b	10.099	-5.47184	1.20372	-4.54578	5.47314e-06	8.70079e-05
ENSMUSG00000122919	121.518	-2.10496	0.463449	-4.54195	5.57371e-06	8.85334e-05
Mblac2	49.1452	-1.38226	0.304397	-4.54099	5.59902e-06	8.88619e-05
Entpd4	473.403	0.399257	0.0879606	4.53905	5.65086e-06	8.96105e-05
Rcc2	429.254	0.945839	0.208424	4.53806	5.67739e-06	8.99569e-05
Smtnl2	8.99561	2.88106	0.634967	4.53734	5.69683e-06	9.01904e-05
Nat8f4	161.917	1.54458	0.340461	4.53672	5.71365e-06	9.03822e-05
Gm11212	4.87931	4.97361	1.09679	4.53471	5.76819e-06	9.11696e-05
Gm20319	931.03	-1.57471	0.347302	-4.53412	5.78429e-06	9.12935e-05
Daam1	343.627	-0.801439	0.176759	-4.53408	5.78554e-06	9.12935e-05
Fam98b	212.667	0.597446	0.131789	4.53336	5.8052e-06	9.15286e-05
Gm30262	462.921	-1.39192	0.307093	-4.53256	5.82737e-06	9.18026e-05
Paxx	240.738	-0.990187	0.218616	-4.52935	5.91652e-06	9.31304e-05
Usp43	5.53719	3.52734	0.778803	4.52918	5.92136e-06	9.31304e-05
Fkbp1a	1092.72	0.47691	0.105319	4.52822	5.94815e-06	9.34752e-05
Rpp40	82.8085	-1.15169	0.254347	-4.52803	5.9535e-06	9.34826e-05
Gm40438	73.0392	-1.74501	0.385427	-4.52747	5.96939e-06	9.36555e-05
Prelid3b	597.354	0.62045	0.137061	4.52681	5.98814e-06	9.38729e-05
Rfx4	11.3169	-5.11731	1.13053	-4.52647	5.99772e-06	9.39463e-05
Ceacam1	1925.07	-0.653643	0.144423	-4.52588	6.01441e-06	9.41309e-05
Kcne4	24.6474	3.18791	0.704516	4.52497	6.04049e-06	9.4462e-05
Ccdc6	399.799	0.504543	0.111523	4.52412	6.06476e-06	9.47644e-05
Gm11843	102.982	2.48491	0.549322	4.5236	6.07975e-06	9.49213e-05
Phf11d	36.1718	-1.14463	0.253119	-4.52209	6.1231e-06	9.55204e-05
Rcc1l	322.528	0.684021	0.151269	4.5219	6.12884e-06	9.55323e-05
Tymp	370.76	-1.41807	0.313639	-4.52136	6.1444e-06	9.5697e-05
Pcca	660.231	-0.901726	0.199545	-4.5189	6.21613e-06	9.67357e-05
Acsl1	7744.68	-1.60309	0.354837	-4.51781	6.24824e-06	9.71566e-05
Sult1c2	11.9737	-2.06375	0.456824	-4.51761	6.25421e-06	9.71706e-05
Wasf2	418.809	0.649564	0.143877	4.51472	6.3401e-06	9.84254e-05
Dock8	194.406	-0.904596	0.200383	-4.51434	6.3513e-06	9.85197e-05
Slc30a4	200.719	1.17951	0.261291	4.51417	6.35666e-06	9.85231e-05
Hmgb3	195.581	1.1098	0.245931	4.51264	6.40268e-06	9.91562e-05
Ccdc86	252.382	0.975435	0.216246	4.51077	6.4593e-06	9.99525e-05
Ptpn2	420.652	1.63216	0.361896	4.51004	6.48146e-06	0.000100215
B2m	18907.9	-1.29457	0.287056	-4.50983	6.48811e-06	0.000100237
Anapc4	279.237	0.746907	0.165643	4.50914	6.50904e-06	0.000100479
Rbbp4	1178.04	-0.53369	0.118364	-4.50889	6.5167e-06	0.000100516
Ddx50	945.294	0.647621	0.143689	4.5071	6.57201e-06	0.000101235
Spdef	5.26976	4.107	0.911242	4.50704	6.57381e-06	0.000101235
Qars1	846.903	0.54097	0.120099	4.50438	6.65672e-06	0.000102429
Grwd1	191.437	0.79016	0.175427	4.5042	6.66238e-06	0.000102434
B4galnt1	1593.79	0.636917	0.141435	4.50326	6.69179e-06	0.000102804
Agxt2	2185.66	-0.832135	0.18481	-4.50264	6.7115e-06	0.000103024
Bco2	177.372	-1.49313	0.331715	-4.50126	6.75513e-06	0.000103611
Uso1	1869.71	0.672168	0.149354	4.5005	6.77942e-06	0.000103901
Gm16035	11.1621	-2.08087	0.462422	-4.49993	6.79773e-06	0.000104047
Pcm1	265.583	0.899414	0.199876	4.49986	6.7998e-06	0.000104047
Stom	782.93	1.05016	0.233415	4.49911	6.82401e-06	0.000104289
ENSMUSG00000129931	17.1713	2.39353	0.53201	4.49903	6.8265e-06	0.000104289
Hps4	158.712	-1.09139	0.242689	-4.49707	6.88969e-06	0.000105171
Map2k2	1910.54	0.369822	0.0822397	4.49688	6.89588e-06	0.000105181
Myrf	396.678	0.750645	0.166936	4.49659	6.90504e-06	0.000105237
Zdhhc21	157.155	0.561043	0.124787	4.49599	6.92455e-06	0.000105451
Klrk1	8.86046	-2.64253	0.588062	-4.49363	7.00196e-06	0.000106545
Gm38832	40.5556	2.83766	0.631562	4.49309	7.01979e-06	0.000106732
Prmt6	109.837	0.864325	0.19242	4.49187	7.06011e-06	0.00010726
Cybc1	176.102	0.502324	0.111886	4.48962	7.13496e-06	0.000108311
Amn	4.34129	3.67308	0.818369	4.4883	7.17944e-06	0.0001089
Sanbr	180.733	0.559698	0.12472	4.48764	7.20165e-06	0.000109087
Champ1	150.413	0.713592	0.159014	4.4876	7.20309e-06	0.000109087
Gm4673	65.6748	1.37339	0.306054	4.4874	7.20988e-06	0.000109103
Cys1	49.2947	-2.07347	0.462222	-4.48588	7.26149e-06	0.000109798
Baat	3386.97	-0.980111	0.218657	-4.48242	7.38009e-06	0.000111503
Ifit2	24.8394	-1.56473	0.349105	-4.48211	7.39082e-06	0.000111578
Gnl2	791.667	1.16561	0.260099	4.48142	7.41488e-06	0.000111853
Pprc1	343.489	1.12307	0.250647	4.48069	7.44009e-06	0.000112145
Itpripl1	61.8127	1.14062	0.254667	4.47885	7.5045e-06	0.000113027
Tle2	135.696	-1.43258	0.319927	-4.47782	7.54082e-06	0.000113454
Slc66a1	270.132	1.54476	0.344994	4.47765	7.547e-06	0.000113454
Ugcg	487.221	1.26476	0.282466	4.47755	7.55058e-06	0.000113454
ENSMUSG00000128834	52.7871	-2.41321	0.538996	-4.47724	7.56158e-06	0.00011353
Srd5a3	153.542	0.644393	0.143933	4.47704	7.56865e-06	0.000113548
Slc37a3	399.472	0.634479	0.141729	4.47671	7.58013e-06	0.000113631
ENSMUSG00000141370	52.6302	6.19722	1.38494	4.47472	7.651e-06	0.000114557
Pik3c3	179.503	-0.463062	0.103486	-4.47464	7.65387e-06	0.000114557
Pgm2	119.93	1.49024	0.333082	4.47409	7.67389e-06	0.000114767
Emb	23.1339	2.28537	0.510976	4.47255	7.72925e-06	0.000115505
Hkdc1	10.4214	3.2081	0.71778	4.46947	7.84131e-06	0.000117089
Ncor2	542.791	1.0213	0.22865	4.46664	7.94589e-06	0.000118517
Mrc1	285.539	-1.1811	0.264434	-4.46654	7.94932e-06	0.000118517
Gimap4	110.94	-1.37168	0.30714	-4.46598	7.9704e-06	0.000118739
Ric8a	397.474	0.731298	0.163763	4.46558	7.98526e-06	0.000118868
Izumo4	93.8617	-1.51655	0.339638	-4.46519	7.99984e-06	0.000118972
Med9	117.776	0.558822	0.125155	4.46506	8.00464e-06	0.000118972
ENSMUSG00000129121	12.6512	4.18446	0.937398	4.46391	8.04773e-06	0.00011952
Pgrmc1	11626.6	-0.839773	0.188148	-4.46336	8.06858e-06	0.000119737
Plekha7	121.059	1.33526	0.299192	4.46287	8.08675e-06	0.000119914
0610031O16Rik	245.566	-1.57211	0.352343	-4.46187	8.12467e-06	0.000120383
Gsr	1302.51	0.851512	0.191072	4.45651	8.33056e-06	0.000123339
Per1	549.411	2.04435	0.45885	4.45537	8.37469e-06	0.000123896
Gstm6	647.871	-1.31097	0.29449	-4.45165	8.5211e-06	0.000125964
Oxld1	72.1553	-1.28558	0.288798	-4.45149	8.52761e-06	0.000125964
Hmgcl	1931.36	-0.574166	0.129025	-4.45005	8.58486e-06	0.000126713
Gabarapl1	2775.31	-1.0766	0.241953	-4.44963	8.60171e-06	0.000126864
Epb41l4a	15.7467	2.83788	0.63794	4.44851	8.647e-06	0.000127434
Aatk	33.1344	-1.71033	0.384749	-4.44532	8.77626e-06	0.000129239
Zmat3	138.282	0.869627	0.195638	4.44508	8.78609e-06	0.00012928
Cp	29237.6	1.42903	0.321497	4.44492	8.79251e-06	0.00012928
Gm45941	4.27533	-5.62891	1.26648	-4.44455	8.80773e-06	0.000129405
Slc7a11	17.9548	4.7785	1.07623	4.44004	8.99437e-06	0.000132046
Socs1	42.8468	3.68646	0.830452	4.4391	9.03358e-06	0.00013252
Eif2b4	704.511	0.780014	0.175734	4.43862	9.05387e-06	0.000132667
Spag7	378.314	-0.459534	0.103533	-4.43853	9.05739e-06	0.000132667
Mfge8	219.974	1.26605	0.285266	4.43815	9.07351e-06	0.000132801
Ak3	3444.79	-0.557457	0.125625	-4.43746	9.10248e-06	0.000133027
Ar	24.279	-2.18418	0.492215	-4.43746	9.1028e-06	0.000133027
Slc20a1	1219.79	2.12645	0.479224	4.43728	9.11009e-06	0.000133032
Ubr4	1245.65	-0.396395	0.0893575	-4.43605	9.16231e-06	0.000133682
Psen2	2159.61	-1.13105	0.254976	-4.43591	9.1685e-06	0.000133682
Taf1d	332.388	1.20773	0.272364	4.43425	9.2395e-06	0.000134615
Myo9b	375.693	0.990446	0.223408	4.43335	9.27802e-06	0.000135073
Uba5	894.979	0.626587	0.141366	4.43238	9.31976e-06	0.000135578
Slc37a1	239.792	1.98936	0.448919	4.43145	9.3603e-06	0.000136044
Ptpn12	345.513	1.14929	0.259357	4.4313	9.36671e-06	0.000136044
Tmem14c	1255.59	-0.849728	0.191762	-4.43115	9.37302e-06	0.000136044
Mettl9	732.55	0.61234	0.138244	4.4294	9.44944e-06	0.000137012
F13b	1344.54	-1.08294	0.244495	-4.4293	9.45402e-06	0.000137012
Acp6	458.289	-0.501396	0.113206	-4.42904	9.46524e-06	0.000137071
Plekhm3	36.3847	1.45865	0.329471	4.42725	9.54402e-06	0.000138108
Man1a2	395.081	0.823321	0.186047	4.42534	9.6291e-06	0.000139234
Hif1a	454.506	1.60719	0.363329	4.4235	9.71126e-06	0.000140282
Phyhd1	748.336	-1.10352	0.249473	-4.42339	9.71624e-06	0.000140282
Sh3bp2	280.818	1.12811	0.25512	4.42186	9.78538e-06	0.000141151
Tbrg1	1207.89	1.06836	0.241614	4.42174	9.79109e-06	0.000141151
Arf4	2498.78	0.724711	0.163948	4.42037	9.85316e-06	0.000141939
Bysl	342.132	0.576252	0.130408	4.41882	9.92394e-06	0.000142851
Gcnt2	632.63	2.02092	0.457504	4.41728	9.99516e-06	0.000143768
Mettl26	1282	-0.962821	0.218054	-4.41551	1.00771e-05	0.000144838
Slc5a6	125.821	1.74575	0.395405	4.41509	1.00966e-05	0.00014501
ENSMUSG00000125610	7.59249	-5.19448	1.17679	-4.41412	1.01422e-05	0.000145555
Rtca	153.483	0.786154	0.17816	4.41263	1.02123e-05	0.000146453
Slc25a4	123.675	1.36575	0.309528	4.41237	1.02243e-05	0.000146516
Rsph1	4.97882	3.00631	0.681379	4.41209	1.02376e-05	0.000146597
Eif4e	800.843	0.621837	0.140967	4.41123	1.02785e-05	0.000147073
Clec4f	722.588	-1.45447	0.329747	-4.41088	1.02952e-05	0.000147202
Rffl	372.785	0.762083	0.172791	4.41044	1.03162e-05	0.000147392
Get4	479.398	0.702967	0.159394	4.41025	1.03253e-05	0.000147413
Cyb5b	3538.81	-0.878218	0.199168	-4.40943	1.03645e-05	0.000147862
Dbp	168.35	2.3764	0.538981	4.40905	1.03824e-05	0.000148007
H2-Ab1	248.708	-1.38341	0.313904	-4.40711	1.04757e-05	0.000149226
Spink1	5.2579	4.47906	1.01661	4.40589	1.05352e-05	0.000149962
Ykt6	942.818	0.633985	0.143903	4.40565	1.05469e-05	0.000150018
Phlpp1	165.42	-0.742145	0.168507	-4.40425	1.06149e-05	0.000150873
Mmp24os1	328.477	0.608681	0.138226	4.40353	1.06502e-05	0.000151263
Stx3	39.239	1.88997	0.429292	4.40252	1.06999e-05	0.000151856
Upp1	33.6731	1.91563	0.435272	4.40099	1.0776e-05	0.000152824
Gm33447	12.123	4.66173	1.05946	4.40012	1.08191e-05	0.000153321
Abcf1	1065.29	0.386415	0.0878633	4.39791	1.09301e-05	0.000154779
Ncaph2	680.712	0.329626	0.0749689	4.39684	1.09836e-05	0.000155372
Ccr1	29.9247	2.68206	0.610009	4.39675	1.09881e-05	0.000155372
Tuba8	122.948	2.69564	0.613126	4.39656	1.09982e-05	0.0001554
Akr1d1	903.262	-1.1917	0.271129	-4.39533	1.10607e-05	0.000156168
Hsd17b10	1483.22	-0.942774	0.214511	-4.39498	1.10781e-05	0.0001563
Ggnbp1	148.233	-1.09439	0.249031	-4.39461	1.10972e-05	0.000156453
Mt2	26230.3	3.3516	0.762984	4.39275	1.11926e-05	0.000157633
Hdac5	288.158	-1.04153	0.237106	-4.39266	1.11973e-05	0.000157633
Irf2	656.829	-1.12151	0.255361	-4.39187	1.12379e-05	0.000158088
1110065P20Rik	264.808	0.669711	0.152498	4.3916	1.12519e-05	0.00015817
E2f4	365.377	0.622269	0.141721	4.39081	1.1293e-05	0.000158632
Tmem185b	158.062	0.708527	0.161404	4.38977	1.13469e-05	0.000159271
Siglec1	30.0647	-2.15073	0.489962	-4.38959	1.13565e-05	0.000159289
St7	125.466	0.681146	0.155215	4.38841	1.14183e-05	0.00016004
ENSMUSG00000132481	7.52294	5.35522	1.22057	4.38746	1.14681e-05	0.00016062
Hectd2os	261.529	-2.63444	0.600556	-4.38667	1.15102e-05	0.000161092
Slc39a6	62.8565	1.17434	0.267744	4.38604	1.15434e-05	0.00016144
ENSMUSG00000143161	3346.68	0.919164	0.209727	4.38266	1.17237e-05	0.000163842
Ssx2ip	141.882	1.24367	0.283845	4.38152	1.17853e-05	0.000164468
Hebp1	1770.43	-1.24876	0.285006	-4.38152	1.17857e-05	0.000164468
Sardh	7725.41	-1.30336	0.297504	-4.381	1.18136e-05	0.000164667
Metap1	535.89	0.574306	0.131092	4.38094	1.18171e-05	0.000164667
Bahd1	211.668	0.865156	0.197564	4.37912	1.19158e-05	0.000165922
Gm33201	2.56116	5.72779	1.3082	4.37837	1.19569e-05	0.000166374
Fam110c	10.5064	2.98645	0.682373	4.37656	1.20565e-05	0.000167638
Tmem141	397.571	1.98396	0.45336	4.37612	1.2081e-05	0.000167839
Itga7	142.295	0.851954	0.194689	4.37598	1.20889e-05	0.000167839
Gm34654	84.851	-2.87993	0.658144	-4.37583	1.20972e-05	0.000167839
Hmces	187.961	0.990025	0.226319	4.37447	1.21727e-05	0.000168764
Slc10a7	118.688	0.682118	0.155961	4.37364	1.22193e-05	0.000169288
Npdc1	142.342	1.43947	0.329137	4.37347	1.22286e-05	0.000169294
Ifngr1	388.007	1.10434	0.252598	4.37192	1.23156e-05	0.000170377
Slc25a32	345.939	-0.660706	0.151137	-4.37157	1.23357e-05	0.000170531
Bdh2	98.7404	-2.05975	0.471205	-4.37124	1.23546e-05	0.000170669
Abi3bp	30.6813	-1.58624	0.363134	-4.36821	1.25269e-05	0.000172925
Atg3	844.834	-0.657841	0.150663	-4.36631	1.26364e-05	0.000174311
Ccl27a	71.9745	-0.989754	0.226701	-4.36589	1.26604e-05	0.000174518
Dnajc3	4361.48	0.644643	0.147795	4.36175	1.29027e-05	0.000177729
Cep76	75.2277	0.769961	0.176577	4.36049	1.29773e-05	0.000178629
Klf6	386.766	2.0332	0.466313	4.36017	1.29964e-05	0.000178763
Thnsl2	514.298	-0.713676	0.163709	-4.35942	1.30408e-05	0.000179246
Ncstn	719.042	0.577824	0.132562	4.3589	1.30718e-05	0.000179523
ENSMUSG00000130822	12.1747	3.26695	0.749511	4.35877	1.30797e-05	0.000179523
Fgfr4	626.914	0.966974	0.221899	4.35772	1.31427e-05	0.000180259
Cyp3a11	49427.8	-1.64492	0.377534	-4.357	1.31855e-05	0.000180716
Sec14l2	6448.39	-1.06461	0.244388	-4.35624	1.32318e-05	0.000181222
Slc35b3	288.924	1.03265	0.237089	4.35554	1.32737e-05	0.000181666
Ap1s1	438.096	0.544425	0.125022	4.35463	1.3329e-05	0.000182293
2900026A02Rik	976.899	1.08629	0.249524	4.35343	1.34022e-05	0.000183136
Stk24	257.081	1.11044	0.255083	4.35327	1.3412e-05	0.000183136
Pycr2	120.085	1.03797	0.238442	4.35315	1.34193e-05	0.000183136
Elovl3	6989.27	-2.80547	0.644616	-4.35215	1.34806e-05	0.000183843
ENSMUSG00000142047	6.48801	5.88462	1.35265	4.35044	1.35865e-05	0.000185155
ENSMUSG00000132139	2.22747	-4.94872	1.13859	-4.34637	1.38411e-05	0.00018838
Eps15	552.644	0.581984	0.133902	4.34634	1.38428e-05	0.00018838
Ccdc107	532.558	-0.773765	0.178153	-4.34325	1.40387e-05	0.000190911
Tom1l1	218.098	-0.465423	0.107164	-4.34308	1.405e-05	0.000190928
Mcm10	741.176	-2.39876	0.552356	-4.34277	1.40695e-05	0.000191058
Snai3	5.66267	5.4133	1.24659	4.34249	1.40877e-05	0.00019117
Ppl	459.545	2.27137	0.523143	4.34178	1.41331e-05	0.000191651
Afm	2456.13	-1.2195	0.280885	-4.34162	1.41438e-05	0.000191661
Tent5a	107.846	1.37181	0.315996	4.34122	1.41691e-05	0.000191868
Mmp7	26.1103	3.81849	0.879821	4.34008	1.42434e-05	0.000192738
C4a	1393.03	-2.10206	0.484427	-4.33927	1.4296e-05	0.000193313
Hectd4	237.5	-0.594843	0.13711	-4.33843	1.43502e-05	0.00019391
Mapk1ip1	183.866	-0.898757	0.207174	-4.33818	1.43669e-05	0.000193999
Dnajc5	1009.02	0.668613	0.154137	4.33777	1.43934e-05	0.00019422
Arf3	864.224	0.594484	0.137069	4.33711	1.44368e-05	0.000194668
Scp2	43376.5	-1.02228	0.235787	-4.33561	1.45354e-05	0.00019586
Klf15	1504.56	-1.72631	0.398186	-4.33544	1.4547e-05	0.000195879
ENSMUSG00000141530	9.60065	-2.74021	0.632148	-4.33476	1.45917e-05	0.000196343
Tceal5	5.94355	5.73358	1.32316	4.33324	1.46931e-05	0.000197569
Guk1	566.109	0.712321	0.164399	4.33288	1.47173e-05	0.000197757
Fam118a	57.0315	1.53885	0.35518	4.3326	1.47361e-05	0.00019787
Gstp-ps	80.4223	-1.22351	0.282429	-4.3321	1.47695e-05	0.00019818
Ndufa10	2073.01	-0.516719	0.119386	-4.32815	1.5037e-05	0.000201628
Khnyn	549.474	-1.02719	0.237338	-4.32795	1.50504e-05	0.000201667
Decr2	2007.16	-0.794155	0.18351	-4.32759	1.50751e-05	0.000201772
Nxpe2	89.6669	-2.92474	0.675846	-4.32753	1.50793e-05	0.000201772
Nras	452.025	0.823826	0.190378	4.32732	1.50933e-05	0.00020182
Cd36	275.943	1.6654	0.384892	4.32693	1.512e-05	0.000202028
Foxo3	445.472	-0.860555	0.19889	-4.32679	1.513e-05	0.000202028
Id3	1234.88	1.43955	0.3329	4.32427	1.53038e-05	0.000204121
Ces1c	20533.5	-1.19933	0.277352	-4.32421	1.5308e-05	0.000204121
Gpn2	161.905	0.941891	0.217905	4.32248	1.54282e-05	0.000205581
ENSMUSG00000139315	7.30552	5.66484	1.31081	4.32163	1.54878e-05	0.000206232
Trim7	127.829	-1.35528	0.313849	-4.31826	1.57263e-05	0.000209263
Ltf	2.52889	5.01109	1.16065	4.31748	1.57823e-05	0.000209862
AU040320	383.611	0.596673	0.138241	4.31618	1.58755e-05	0.000210955
ENSMUSG00000137091	27.9068	-6.23212	1.44395	-4.31601	1.58875e-05	0.000210969
Gm30794	6.6148	-3.7368	0.865931	-4.31535	1.59347e-05	0.000211324
Gpatch4	264.441	0.71088	0.164733	4.31533	1.59363e-05	0.000211324
Abhd2	1936.91	1.38628	0.321288	4.31476	1.59773e-05	0.000211722
C8b	5175.56	-1.05771	0.24517	-4.3142	1.60183e-05	0.000212118
9630013D21Rik	88.3598	-1.03893	0.240844	-4.31371	1.60539e-05	0.000212442
Spata2	173.41	0.646024	0.149832	4.31166	1.62036e-05	0.000214276
Psmd8	2606.22	0.824429	0.191236	4.31105	1.62478e-05	0.000214712
Rnps1-ps	13.0499	-4.33288	1.00514	-4.31075	1.62703e-05	0.000214803
Cmtr1	466.994	-0.40493	0.093937	-4.31066	1.6277e-05	0.000214803
Gm33989	244.801	-1.00594	0.233401	-4.30992	1.63311e-05	0.000215368
Rcn2	121.288	1.19307	0.276841	4.3096	1.63548e-05	0.000215533
Atp10d	164.898	1.28764	0.298924	4.30757	1.65058e-05	0.000217373
Islr	29.9952	-1.43609	0.333463	-4.30658	1.65796e-05	0.000218196
Mmp28	6.18346	2.63192	0.611452	4.30438	1.67456e-05	0.000220229
Prxl2c	812.298	-0.596085	0.138531	-4.30289	1.68586e-05	0.000221563
Ntrk2	44.4554	3.18603	0.740648	4.30168	1.69511e-05	0.000222627
Cdca3	22.7174	-1.23515	0.287153	-4.30136	1.69757e-05	0.000222797
Gm45053	22.1251	2.62701	0.610874	4.30041	1.7048e-05	0.000223594
Hira	148.484	0.685757	0.159475	4.30009	1.70731e-05	0.00022377
Rgs20	2.66168	5.34959	1.2442	4.29961	1.71096e-05	0.000223955
Hbegf	67.462	3.65097	0.849141	4.2996	1.71106e-05	0.000223955
Fnbp1l	249.49	0.617787	0.143751	4.29762	1.72641e-05	0.00022581
Srxn1	1380.38	1.50059	0.349267	4.2964	1.73594e-05	0.000226902
Ddx21	681.877	0.841526	0.195915	4.29536	1.74413e-05	0.000227606
Orai1	137.948	0.892334	0.207745	4.29533	1.74436e-05	0.000227606
Phaf1	819.642	-0.819431	0.190776	-4.29526	1.74488e-05	0.000227606
Rpl35a-ps6	14.3207	23.5954	5.494	4.29475	1.74886e-05	0.00022797
Alcam	844.314	1.09518	0.255023	4.29443	1.75146e-05	0.000228153
Zmpste24	926.221	0.636084	0.148129	4.29411	1.75395e-05	0.000228323
Ermard	144.639	-0.708211	0.164962	-4.29316	1.76145e-05	0.000228951
Ring1	283.859	-0.669045	0.15584	-4.29316	1.76145e-05	0.000228951
Cdc14b	196.989	-0.775331	0.180601	-4.29305	1.76236e-05	0.000228951
Pip4k2c	342.709	0.750767	0.17509	4.28789	1.80381e-05	0.000234178
Dglucy	271.534	-1.05411	0.245858	-4.2875	1.80698e-05	0.00023443
Hesx1	2.70215	5.4772	1.27771	4.28672	1.81334e-05	0.000235097
Itgav	259.48	1.00003	0.233331	4.28586	1.8203e-05	0.000235839
Tmem252	5.06508	5.03875	1.17573	4.28564	1.82211e-05	0.000235915
Fcgrt	1697.28	-0.734908	0.171529	-4.28446	1.83185e-05	0.000236988
Cast	804.498	1.09038	0.254503	4.28433	1.83287e-05	0.000236988
Cadm3	37.0067	-1.57225	0.367156	-4.28225	1.85016e-05	0.000239063
Maf	211.941	-1.10842	0.258853	-4.28205	1.8518e-05	0.000239113
Marveld2	170.807	0.83414	0.19481	4.28181	1.85377e-05	0.000239207
Mgst3	163.721	-1.7035	0.397868	-4.28157	1.85581e-05	0.00023931
Tmco4	173.546	0.810846	0.189409	4.28094	1.86108e-05	0.000239828
Alg8	178.493	0.55612	0.129911	4.28079	1.86234e-05	0.00023983
ENSMUSG00000123988	7.68073	-3.16299	0.73893	-4.2805	1.86473e-05	0.000239976
Polr3gl	128.298	-1.01951	0.238329	-4.27774	1.88805e-05	0.000242814
Smarca2	728.783	-0.978106	0.228703	-4.27675	1.89641e-05	0.000243727
Psd3	298.689	-0.755132	0.176592	-4.27613	1.90172e-05	0.000244246
Zbtb18	264.967	0.937332	0.219285	4.2745	1.91568e-05	0.000245776
Cyp2j6	1000.27	-0.716159	0.167545	-4.27444	1.9162e-05	0.000245776
Mup16	7589.93	-3.62285	0.847613	-4.27418	1.9184e-05	0.000245894
Pilrb1	19.4691	-2.24054	0.524277	-4.27358	1.92356e-05	0.000246391
Uox	15083.1	-1.30154	0.304573	-4.27332	1.92586e-05	0.00024652
Sar1a	1503.63	0.520356	0.121853	4.27034	1.95171e-05	0.000249663
Zfp64	133.139	0.825821	0.193402	4.26997	1.95503e-05	0.000249921
Slc22a7	550.424	-2.44299	0.572155	-4.26981	1.95641e-05	0.000249931
Cyp2a5	1974.02	-2.07616	0.486268	-4.26958	1.95844e-05	0.000250023
Ifit3	113.674	-1.46214	0.342526	-4.2687	1.96616e-05	0.000250842
Cdh3	20.6095	2.10104	0.492283	4.26795	1.9728e-05	0.000251523
Enpp6	15.2751	-1.74756	0.409554	-4.26698	1.98133e-05	0.000252442
Gstt3	1054.28	1.92539	0.451501	4.26443	2.00417e-05	0.000255183
ENSMUSG00000135866	21.302	1.53083	0.359009	4.26404	2.00764e-05	0.000255455
Osbpl8	240.768	-0.537696	0.126134	-4.26289	2.01798e-05	0.0002566
Zfp839	159.461	-0.720743	0.169161	-4.26068	2.03803e-05	0.000258978
Rbfox2	330.343	0.816539	0.191687	4.25976	2.04643e-05	0.000259874
Mup19	35382.5	-3.18808	0.748764	-4.25778	2.06463e-05	0.000262011
Hip1r	1230.47	1.08586	0.255038	4.25762	2.06612e-05	0.000262028
Fgfr1	209.127	1.22061	0.286736	4.25692	2.07262e-05	0.000262678
Hdac4	121.436	0.80458	0.189116	4.25443	2.09587e-05	0.000265449
Bzw1	2064.68	0.491389	0.115551	4.25258	2.11324e-05	0.000267473
Etfa	3557.65	-0.824269	0.193852	-4.25205	2.11825e-05	0.00026793
Olfml1	86.9613	-1.54107	0.36248	-4.25147	2.12372e-05	0.000268445
Riok3	1328.91	0.551467	0.129748	4.25028	2.13505e-05	0.000269569
Mrtfa	200.069	0.879161	0.20685	4.25023	2.13547e-05	0.000269569
Lsm4	362.362	0.495765	0.116648	4.25009	2.13683e-05	0.000269569
Rnf144a	77.137	2.21422	0.521107	4.24907	2.1466e-05	0.000270624
Gm57165	14.4832	3.99448	0.940426	4.24752	2.16145e-05	0.000272317
Cep85l	374.43	-1.0891	0.256484	-4.24625	2.17382e-05	0.000273697
Nrdc	1147.5	0.320842	0.0755645	4.24594	2.17677e-05	0.000273888
Prpf31	262.562	0.536505	0.126364	4.24571	2.17903e-05	0.000273992
Zfand2a	186.217	0.795602	0.187406	4.24533	2.18273e-05	0.00027417
Pin1	280.593	0.790264	0.186152	4.24527	2.1833e-05	0.00027417
Rps6kl1	18.8438	1.92975	0.454598	4.24497	2.18627e-05	0.000274363
Aifm1	1246.29	-0.515062	0.121367	-4.24383	2.19738e-05	0.000275577
Slc49a4	579.626	-0.863592	0.203505	-4.24359	2.1997e-05	0.000275687
Slc48a1	788.338	0.686766	0.161929	4.24115	2.22377e-05	0.000278523
Rfxank	590.107	1.1696	0.275826	4.24035	2.23173e-05	0.000279082
Tmc8	25.483	-1.46819	0.346246	-4.2403	2.23222e-05	0.000279082
Gjb1	7179.4	-0.592153	0.13965	-4.24026	2.2326e-05	0.000279082
Retnla	7.95456	5.17258	1.22028	4.23884	2.24677e-05	0.000280671
Tead1	267.567	1.71722	0.405359	4.23629	2.2724e-05	0.000283688
Iffo2	179.982	1.41422	0.333955	4.23478	2.28779e-05	0.000285423
Arcn1	2611.06	0.565708	0.133594	4.23455	2.29014e-05	0.00028553
Leprot	321.442	0.918486	0.21695	4.23363	2.29945e-05	0.000286506
Smn1	127.269	0.797437	0.188446	4.23164	2.31993e-05	0.000288869
Trhde	47.5527	-1.6301	0.385234	-4.23146	2.32184e-05	0.00028892
Borcs6	158.824	0.943053	0.222938	4.23011	2.33574e-05	0.000290462
Tapbpl	298.328	0.652535	0.154304	4.22889	2.34847e-05	0.000291855
Nmnat1	215.252	-0.664145	0.157083	-4.22799	2.35784e-05	0.00029283
Masp2	3207.69	-0.705503	0.166918	-4.22665	2.372e-05	0.000294398
Gm56828	19.7414	1.65173	0.390878	4.22568	2.38216e-05	0.000295468
Tmem181a	104.442	1.2968	0.306899	4.22551	2.38402e-05	0.000295507
Psmb9	117.715	-1.16336	0.275443	-4.22361	2.40415e-05	0.00029781
Rassf1	234.099	1.40039	0.331594	4.22321	2.40847e-05	0.000298153
Slc29a1	1792.42	-1.33407	0.315961	-4.22225	2.41875e-05	0.000299232
Gm34267	5.5401	-4.34412	1.02904	-4.22154	2.42637e-05	0.000299891
Chpf	81.4695	1.57341	0.372717	4.22146	2.4272e-05	0.000299891
Nfix	773.791	-0.830592	0.19677	-4.22113	2.43078e-05	0.00030014
Abca5	75.5581	1.11555	0.264312	4.22057	2.43686e-05	0.000300698
Pdilt	82.9533	-2.02246	0.479368	-4.21902	2.4537e-05	0.000302581
Plekhm2	217.595	0.888938	0.210719	4.2186	2.45821e-05	0.000302906
Rab11fip4	136.207	1.18926	0.281915	4.21848	2.4595e-05	0.000302906
Tmem237	30.6955	1.22491	0.290533	4.21608	2.48587e-05	0.000305958
Traf3	164.006	0.767762	0.182115	4.21582	2.48874e-05	0.000306115
Shmt1	1261.51	-1.51664	0.359923	-4.21377	2.51138e-05	0.000308702
Dhx35	78.0476	0.695369	0.165071	4.21254	2.52517e-05	0.000310199
Tcn2	1063.32	-0.574453	0.136411	-4.21119	2.54031e-05	0.000311858
Igfbp2	5519.32	-1.24205	0.295037	-4.20981	2.55584e-05	0.000313565
Aco1	2161.19	-0.603314	0.143325	-4.20942	2.56027e-05	0.000313907
Nostrin	402.358	0.837951	0.199084	4.20904	2.5646e-05	0.000314237
Tgfbr1	249.51	0.792039	0.188204	4.20841	2.57178e-05	0.000314916
Cyp3a25	4431.95	-1.25309	0.297771	-4.20825	2.57357e-05	0.000314934
Nr2c1	136.836	-0.704358	0.167384	-4.20805	2.57586e-05	0.000315014
ENSMUSG00000124627	2.98308	-4.80789	1.14275	-4.2073	2.58443e-05	0.000315861
Coq8a	2394.56	-2.13083	0.506615	-4.206	2.59927e-05	0.000317472
ENSMUSG00000129856	5.95421	-2.67454	0.63594	-4.20565	2.60337e-05	0.00031777
Pou2af2	5.43268	-4.90775	1.16701	-4.20542	2.60603e-05	0.000317893
Arf2	173.395	0.794782	0.189004	4.2051	2.60967e-05	0.000318134
ENSMUSG00000127318	8.87772	-2.60922	0.620554	-4.20466	2.61476e-05	0.000318553
Impdh1	70.4441	1.06135	0.252559	4.20238	2.64119e-05	0.000321568
Ski	424.917	1.28591	0.306095	4.20103	2.65708e-05	0.000323297
Orc2	90.7961	0.857373	0.204094	4.20087	2.65895e-05	0.000323321
Actr6	97.8222	-0.885803	0.210967	-4.19877	2.68366e-05	0.000326118
Mreg	257.636	-1.66701	0.397092	-4.19804	2.6924e-05	0.000326973
ENSMUSG00000135566	5.42551	3.86425	0.920622	4.19743	2.69957e-05	0.000327637
Cad	244.711	1.04337	0.248728	4.19484	2.73067e-05	0.000331201
Tmem135	788.471	-0.559327	0.13336	-4.19411	2.73949e-05	0.000332062
Tcf12	233.719	0.754631	0.179967	4.19317	2.75087e-05	0.000333231
Dym	359.967	-0.541195	0.129077	-4.19282	2.75512e-05	0.000333535
Ubl4a	559.607	0.484959	0.115696	4.19167	2.76908e-05	0.000335013
Dap	4206.54	0.621799	0.148352	4.19137	2.7727e-05	0.00033524
Kdelr3	21.4355	2.38809	0.569893	4.19041	2.78451e-05	0.000336455
Trub1	176.351	-0.609353	0.145461	-4.18912	2.80038e-05	0.00033816
Ccng2	255.18	-0.889594	0.212456	-4.1872	2.8242e-05	0.000340822
Ahcyl1	1292.5	-0.308338	0.0736506	-4.1865	2.83292e-05	0.00034166
Yrdc	409.654	1.12356	0.268397	4.18617	2.83695e-05	0.00034184
Hnrnpa0	881.815	0.593012	0.141663	4.18609	2.83798e-05	0.00034184
Trib2	62.5854	1.95084	0.466157	4.18495	2.85228e-05	0.000343348
H2-T5	8.18614	-5.40259	1.29111	-4.18444	2.85864e-05	0.000343897
Ivd	2353.55	-0.929479	0.222163	-4.18377	2.86714e-05	0.000344544
Slfn5	117.29	-1.0546	0.252071	-4.18372	2.86774e-05	0.000344544
Mettl1	274.973	0.664077	0.158734	4.18359	2.8694e-05	0.000344544
Ddah1	1272.28	-1.39996	0.334656	-4.18328	2.87335e-05	0.000344802
Mup11	38515.9	-2.62668	0.628009	-4.18255	2.88253e-05	0.000345688
Kcnt2	21.7746	2.19354	0.524494	4.18221	2.88694e-05	0.000345776
C8g	4107.6	-1.05214	0.251577	-4.18218	2.88725e-05	0.000345776
Tmed3	548.004	0.885386	0.211712	4.18203	2.88923e-05	0.000345776
Tgtp2	39.2997	-2.16541	0.517803	-4.18193	2.89048e-05	0.000345776
Tln2	65.7181	-1.13855	0.272277	-4.18158	2.89486e-05	0.000346016
Gm37660	6.27222	3.49246	0.83522	4.18149	2.89609e-05	0.000346016
Rrp8	198.933	0.670036	0.160254	4.18107	2.90135e-05	0.000346429
Ptrh1	35.9499	1.58072	0.378158	4.18004	2.91456e-05	0.000347789
Mat1a	68932	1.17505	0.281139	4.17961	2.92009e-05	0.000348233
Pde12	219.087	0.802649	0.192099	4.17832	2.93675e-05	0.000350002
Srsf4	668.747	-0.515582	0.123401	-4.17811	2.93937e-05	0.000350097
Ccs	1775.25	-0.994536	0.238105	-4.17689	2.95526e-05	0.000351772
Klhl5	212.531	-0.807002	0.193221	-4.17657	2.9594e-05	0.000352046
Rnf123	621.828	-0.650685	0.155816	-4.17598	2.96707e-05	0.000352309
Slc2a2	1233.22	-1.89611	0.454054	-4.17596	2.96727e-05	0.000352309
Rfwd3	321.56	0.571272	0.136802	4.17591	2.96792e-05	0.000352309
Cfhr4	1800.79	-1.08295	0.259338	-4.17583	2.96896e-05	0.000352309
Inava	8.14511	3.1482	0.754289	4.17373	2.99649e-05	0.000355356
Azgp1	17197.3	-0.713301	0.170914	-4.17344	3.00035e-05	0.000355594
Gad2	4.57987	6.30422	1.51065	4.17318	3.00373e-05	0.000355775
Glyr1	1304.47	0.525852	0.126077	4.17087	3.03439e-05	0.000359185
Rnf169	554.963	-0.847153	0.203144	-4.17021	3.04315e-05	0.000359661
Cdk17	259.33	1.11715	0.267893	4.17016	3.04387e-05	0.000359661
B230208H11Rik	15.8867	2.5042	0.600507	4.17015	3.04404e-05	0.000359661
Crlf2	140.889	0.725701	0.174048	4.16954	3.05215e-05	0.000360398
Ifngr2	306.533	0.898691	0.215545	4.16939	3.05413e-05	0.00036041
ENSMUSG00000122396	16.2959	-3.31128	0.794258	-4.16902	3.05911e-05	0.000360776
Sf3b3	614.81	0.603	0.144644	4.16885	3.06137e-05	0.000360821
Acvr1b	254.263	1.48245	0.355687	4.16786	3.07468e-05	0.000362167
Pck1	44188.2	-1.13532	0.2725	-4.1663	3.09584e-05	0.000364435
Aldh6a1	2873.22	-0.884669	0.212347	-4.16616	3.09778e-05	0.00036444
Ap2a1	540.087	0.558758	0.134123	4.166	3.09994e-05	0.000364471
Ggact	637.458	-1.00842	0.242262	-4.16252	3.14752e-05	0.000369838
Dab1	5.98468	3.5473	0.852241	4.16232	3.15037e-05	0.000369947
Snhg5	172.495	1.34742	0.323741	4.16202	3.15445e-05	0.000369997
Mcee	506.849	-1.03952	0.249764	-4.162	3.15466e-05	0.000369997
Eef1akmt3	11.3965	3.02792	0.727615	4.16143	3.16255e-05	0.000370671
Elovl7	33.4931	2.89822	0.696468	4.16131	3.16427e-05	0.000370671
E130102H24Rik	330.57	-0.858577	0.206354	-4.16069	3.17284e-05	0.000371449
Alkbh2	111.664	0.838275	0.201563	4.15887	3.19821e-05	0.000374191
Tusc2	551.799	0.443448	0.106633	4.15864	3.20144e-05	0.00037434
Capg	44.2771	1.22367	0.29426	4.15844	3.20424e-05	0.00037444
Ajuba	166.549	1.53824	0.369946	4.15802	3.21011e-05	0.000374897
Gm47547	27.6639	2.62818	0.632104	4.15783	3.2129e-05	0.000374994
Cyp2c70	7616.27	-1.34885	0.324467	-4.15711	3.22304e-05	0.00037595
Gask1a	32.4859	-2.5434	0.611891	-4.15662	3.22995e-05	0.00037645
Prdx6	5055.01	-0.706601	0.169998	-4.15652	3.23125e-05	0.00037645
Gsk3b	374.484	0.896279	0.215815	4.153	3.28144e-05	0.000382065
Supt16	434.807	0.365691	0.0880912	4.15128	3.30615e-05	0.000384708
Abcc2	3651.44	-1.12087	0.270013	-4.15115	3.30815e-05	0.000384708
Trap1	2062.39	-0.472416	0.113808	-4.15098	3.31052e-05	0.00038475
ENSMUSG00000143631	8.06663	-2.89264	0.697047	-4.14985	3.32699e-05	0.000386219
Ankrd37	17.0632	3.38197	0.814966	4.14983	3.32718e-05	0.000386219
Ogfod1	183.844	0.549084	0.132343	4.14896	3.33995e-05	0.000387467
Dnajc16	200.766	0.545864	0.131583	4.14845	3.34729e-05	0.000388083
Nit1	1289.31	-0.469728	0.113244	-4.14795	3.35469e-05	0.000388707
Chpt1	1324.58	-0.919688	0.221825	-4.146	3.38331e-05	0.000391786
F2r	326.373	-0.982524	0.237082	-4.14423	3.4095e-05	0.000394581
Cxcl3	6.49866	5.35723	1.29303	4.14316	3.42558e-05	0.000396203
Wdr97	34.6221	-1.37478	0.33192	-4.14188	3.44463e-05	0.000398166
ENSMUSG00000131004	61.8293	-1.68837	0.407729	-4.14092	3.45918e-05	0.000399607
Ddx39a	312.255	0.71124	0.171819	4.13947	3.48107e-05	0.000401894
Ccdc88c	37.7021	2.35899	0.569977	4.13874	3.49217e-05	0.000402934
Gm11714	12.1594	2.78545	0.673199	4.13764	3.50903e-05	0.000404636
ENSMUSG00000122128	14.3505	6.75502	1.63286	4.13693	3.51986e-05	0.000405614
Amigo3	36.986	1.96884	0.475955	4.13661	3.52475e-05	0.000405614
D2hgdh	350.096	-0.859798	0.207855	-4.13653	3.52597e-05	0.000405614
Coq9	1025.55	-0.664114	0.160549	-4.13653	3.52598e-05	0.000405614
Gbp4	39.8371	-1.38787	0.335621	-4.13522	3.54612e-05	0.000407687
Rlim	591.798	0.846079	0.204749	4.13228	3.59177e-05	0.000412688
Arpin	113.909	0.894956	0.21663	4.13126	3.60777e-05	0.000414152
Lcat	6106.33	0.379179	0.0917844	4.13119	3.60888e-05	0.000414152
Gm32200	63.4025	-1.6526	0.400043	-4.13106	3.61099e-05	0.000414152
Mmab	310.667	-1.00966	0.244485	-4.12972	3.63202e-05	0.000416316
Fam167b	72.8664	-1.44899	0.350887	-4.1295	3.63551e-05	0.000416466
Med10	221.333	0.607417	0.147105	4.12914	3.64119e-05	0.000416868
ENSMUSG00000142738	26.2278	-2.34634	0.568309	-4.12864	3.64923e-05	0.000417506
Trim26	426.575	-0.592077	0.143412	-4.12852	3.65111e-05	0.000417506
Aak1	255.697	0.590351	0.14302	4.12775	3.6633e-05	0.000418651
Tbcb	424.191	0.634322	0.153686	4.12738	3.66918e-05	0.000419073
Zbtb42	74.2434	1.35799	0.329073	4.1267	3.67998e-05	0.000420057
Gabbr2	478.691	1.35481	0.328336	4.12628	3.68672e-05	0.000420575
Ntm	18.4709	-1.29236	0.313236	-4.12583	3.69402e-05	0.000421158
Serpinc1	24753.3	-0.454907	0.110269	-4.12542	3.70054e-05	0.000421651
Soat2	610.223	1.10895	0.268834	4.12505	3.7066e-05	0.00042209
Thoc3	387.41	0.503257	0.12202	4.1244	3.71708e-05	0.000423033
Gm56812	7.24512	2.37143	0.575012	4.12414	3.72126e-05	0.000423258
Rbm12	126.347	0.933818	0.226438	4.12395	3.72435e-05	0.000423358
Arhgap1	259.634	0.745942	0.180897	4.12358	3.73026e-05	0.000423778
Gimap6	116.025	-0.970741	0.23543	-4.12327	3.73524e-05	0.000424093
Cidea	5.74682	5.35351	1.29875	4.12204	3.75532e-05	0.000426121
Dipk1a	81.4133	-1.07481	0.260911	-4.11946	3.79764e-05	0.000430668
Ccdc9	386.807	0.994606	0.241469	4.11898	3.80551e-05	0.000431049
ENSMUSG00000126366	24.4265	2.38836	0.579856	4.11888	3.80712e-05	0.000431049
Kdelr1	1702.49	0.408262	0.0991204	4.11885	3.80774e-05	0.000431049
Fbxl20	317.75	-0.707356	0.171748	-4.11858	3.81221e-05	0.000431301
Mtmr12	112.697	0.870755	0.211502	4.11701	3.83824e-05	0.00043399
Fyn	83.0817	-0.943889	0.229315	-4.11611	3.85314e-05	0.000435391
Tfpi2	629.935	-1.22076	0.296593	-4.11594	3.85612e-05	0.000435391
Agmo	527.962	-0.89894	0.218409	-4.11586	3.85743e-05	0.000435391
Gba2	109.355	-1.029	0.250019	-4.11569	3.86023e-05	0.00043545
Ifi208	7.67411	-2.06025	0.500935	-4.11281	3.90873e-05	0.000440662
Dbn1	62.9479	1.54037	0.374811	4.10974	3.96108e-05	0.000446301
Sytl2	8.68225	-2.36663	0.575967	-4.10897	3.97425e-05	0.000447522
Zfp36l2	868.448	-1.01177	0.24628	-4.10819	3.9877e-05	0.000448536
Rad17	261.951	0.584194	0.142203	4.10818	3.98792e-05	0.000448536
Eif2ak4	111.446	1.01709	0.247587	4.10801	3.9909e-05	0.000448608
Adm2	3.8121	6.23333	1.51764	4.10726	4.00389e-05	0.000449602
Rmdn2	387.251	-0.787482	0.191731	-4.10722	4.00443e-05	0.000449602
Arpc4	800.752	0.370011	0.0901129	4.10608	4.02437e-05	0.000451577
Mup12	1063.46	-3.71122	0.904179	-4.10452	4.05157e-05	0.000454363
Cxcl9	67.5832	-1.76319	0.42976	-4.10273	4.08308e-05	0.000457629
Gm51425	47.3861	-1.23111	0.300098	-4.10234	4.08985e-05	0.000458049
Trim24	362.725	1.03599	0.252543	4.10225	4.0916e-05	0.000458049
Plod2	21.0205	2.15802	0.52611	4.10184	4.09877e-05	0.000458584
Mtbp	28.373	1.60261	0.390745	4.10141	4.10632e-05	0.000459161
Gm11266	12.9639	-2.40444	0.586415	-4.10025	4.12712e-05	0.000461219
9330133O14Rik	29.1117	2.35514	0.57445	4.09982	4.13464e-05	0.000461682
Slc25a24	41.2134	1.73307	0.422726	4.09974	4.13608e-05	0.000461682
Chpf2	519.914	0.930225	0.226968	4.09849	4.15849e-05	0.000463913
Urb1	71.4979	0.875787	0.213712	4.09799	4.16761e-05	0.000464661
Ppp2r1a	1112.29	0.68784	0.167905	4.09659	4.19273e-05	0.000467134
Galm	974.72	-1.37707	0.336158	-4.09649	4.19466e-05	0.000467134
Tmem263	217.767	1.0939	0.267087	4.09568	4.20935e-05	0.000468498
Fabp1	42456.1	-1.69534	0.413973	-4.09529	4.21646e-05	0.000469017
Tcerg1	279.829	0.941992	0.230112	4.09362	4.24687e-05	0.000472126
Srsf9	390.572	0.431682	0.1055	4.09178	4.28069e-05	0.00047561
Ly75	25.5711	1.51554	0.370423	4.09138	4.28821e-05	0.00047617
Gls	79.0547	1.44367	0.352898	4.09091	4.29689e-05	0.000476847
Nktr	743.659	0.728633	0.178116	4.09078	4.29928e-05	0.000476847
Zfp354a	55.3516	-0.950989	0.232482	-4.09059	4.30276e-05	0.000476861
2310040G24Rik	20.5802	-1.75491	0.429021	-4.0905	4.30437e-05	0.000476861
Pomgnt1	393.594	0.621025	0.151884	4.08881	4.33599e-05	0.000479931
Zkscan3	625.081	-0.904773	0.221284	-4.08875	4.33709e-05	0.000479931
Slc9a7	5.52066	3.00814	0.735874	4.08785	4.35398e-05	0.000481523
Dcp2	149.153	0.540439	0.132243	4.08672	4.37518e-05	0.000483589
Zrsr2-ps1	76.6632	-1.2149	0.297464	-4.08419	4.42306e-05	0.0004886
Ern1	502.759	-0.764338	0.187194	-4.08313	4.4434e-05	0.000490563
Fgf23	2.78556	5.93216	1.45312	4.08235	4.45827e-05	0.000491855
Plpp3	1044.65	-0.790518	0.193648	-4.08225	4.46022e-05	0.000491855
Abcd2	68.605	2.26112	0.554032	4.0812	4.48029e-05	0.000493784
Gmds	54.92	1.26701	0.310468	4.08095	4.48513e-05	0.000494033
Spred3	18.6221	2.30604	0.565106	4.08071	4.4898e-05	0.000494264
Csnk1g2	1210.48	0.656058	0.160784	4.08036	4.49654e-05	0.000494722
ENSMUSG00000121445	115.267	-1.1536	0.282764	-4.07974	4.50864e-05	0.00049577
Ahsg	157437	0.471726	0.115631	4.07958	4.51172e-05	0.000495824
E2f3	108.543	1.22356	0.299966	4.079	4.52294e-05	0.000496773
Slc22a21	17.7899	1.91125	0.468685	4.0779	4.54451e-05	0.000498856
Dhrs7	237.059	-0.754079	0.184975	-4.07665	4.56884e-05	0.00050124
Sirt3	644.591	-0.962255	0.236075	-4.07607	4.58039e-05	0.00050222
Slc27a4	611.899	0.809086	0.198559	4.0748	4.60548e-05	0.000504683
Copb2	2234.89	0.537277	0.13189	4.07369	4.6274e-05	0.000506795
Gmppb	538.554	1.03743	0.254692	4.0733	4.63526e-05	0.000507366
Kif5b	435.07	0.672074	0.165019	4.0727	4.64705e-05	0.000508367
Galnt7	46.8502	1.28285	0.315001	4.07254	4.65028e-05	0.000508431
Ugt2b5	6796.63	-1.27382	0.312823	-4.07201	4.66082e-05	0.000509293
Cd2bp2	507.229	0.511532	0.125643	4.07131	4.67495e-05	0.000510546
Mccc2	713.131	-0.81433	0.20004	-4.07083	4.68459e-05	0.000511307
Uggt1	1174.17	0.535854	0.131648	4.07036	4.69398e-05	0.000511815
Fbxl14	146.059	0.861041	0.211541	4.07033	4.69457e-05	0.000511815
Cmtm8	372.828	-0.842191	0.206929	-4.06996	4.70219e-05	0.000512354
Chmp6	217.005	0.486862	0.119628	4.06981	4.70509e-05	0.00051238
Akip1	183.426	-0.80519	0.197999	-4.06663	4.76972e-05	0.000519123
Atxn7l3	434.747	0.545545	0.134174	4.06596	4.78357e-05	0.000520325
Cd300c2	32.5209	-1.49945	0.368794	-4.06583	4.78619e-05	0.000520325
ENSMUSG00000143907	118.992	1.6882	0.415247	4.06553	4.79236e-05	0.000520701
Ptprd	645.968	-0.970193	0.238649	-4.06536	4.79581e-05	0.000520781
Zfp9	116.276	1.46837	0.361207	4.06519	4.79931e-05	0.000520866
Eif4h	2040.72	0.445292	0.109552	4.06467	4.81008e-05	0.00052174
Dock9	109.168	-0.614751	0.151254	-4.06437	4.81627e-05	0.000522116
Arhgap24	58.4717	-1.27405	0.313481	-4.06419	4.81991e-05	0.000522216
Igfbp7	958.88	-0.69137	0.170204	-4.06201	4.86518e-05	0.000526824
Col12a1	61.0168	1.43788	0.354016	4.06161	4.87345e-05	0.000527421
Rnf40	555.272	0.651158	0.160341	4.06109	4.88432e-05	0.000528258
Mtarc1	4524.17	-1.00729	0.248046	-4.06093	4.88785e-05	0.000528258
Gm16731	43.9687	-2.32003	0.571322	-4.06081	4.89034e-05	0.000528258
Gm57362	6.0374	4.79129	1.17991	4.06072	4.89219e-05	0.000528258
Colec11	269.142	-0.93092	0.22929	-4.06001	4.90702e-05	0.000529561
ENSMUSG00000141779	74.8245	2.41745	0.595461	4.0598	4.91147e-05	0.000529743
Mphosph10	210.099	0.6581	0.162114	4.05949	4.91793e-05	0.000530142
Zrsr2	145.583	0.627369	0.154565	4.05894	4.92966e-05	0.000531108
Ftsj3	857.601	0.447001	0.1102	4.05626	4.98654e-05	0.000536934
Snapin	234.848	-0.523649	0.129104	-4.05602	4.99164e-05	0.000537172
Rarres1	859.556	-2.37481	0.585521	-4.05589	4.99435e-05	0.000537172
C2cd2	1094	-1.03487	0.255182	-4.05543	5.00418e-05	0.000537929
Rint1	377.924	0.689869	0.170121	4.05517	5.00979e-05	0.00053823
Fech	1518.44	-0.51181	0.126217	-4.055	5.01344e-05	0.00053832
Gde1	1445.08	0.773803	0.190863	4.05423	5.02995e-05	0.000539791
Sav1	264.619	0.958667	0.236508	4.05342	5.04747e-05	0.000541164
Ctps1	162.203	1.43597	0.354264	4.05338	5.04838e-05	0.000541164
Podn	39.861	-1.38716	0.342296	-4.05251	5.0671e-05	0.000542867
Arih2	629.945	0.682008	0.16834	4.05137	5.09189e-05	0.000545219
Kctd11	42.9324	1.09312	0.269848	4.05088	5.10264e-05	0.000546065
Susd1	127.547	1.39039	0.343268	4.05046	5.11173e-05	0.000546733
Hspb6	151.316	-0.86516	0.213648	-4.04947	5.13344e-05	0.000548749
Prdm4	147.071	0.965071	0.238377	4.04851	5.15451e-05	0.000550614
Gys1	54.0605	1.27574	0.315122	4.04841	5.15663e-05	0.000550614
Cwf19l1	141.955	-0.623539	0.154039	-4.04793	5.16726e-05	0.000551261
Pdp2	437.345	-0.886651	0.219052	-4.04767	5.17304e-05	0.000551261
Armcx4	72.68	1.54529	0.381775	4.04764	5.17359e-05	0.000551261
Csrnp1	419.032	1.68952	0.417411	4.04762	5.17417e-05	0.000551261
Mmp24	5.73622	4.7038	1.16217	4.04743	5.17836e-05	0.000551401
ENSMUSG00000144089	3.69888	3.01563	0.745103	4.04727	5.18187e-05	0.000551468
Gm31522	36.972	-2.11769	0.52336	-4.04634	5.20247e-05	0.000553354
ENSMUSG00000134840	40.5843	1.63508	0.404117	4.04605	5.20882e-05	0.000553722
Mertk	199.719	-0.694333	0.171624	-4.04567	5.21737e-05	0.000554324
Snhg15	106.435	1.35716	0.335595	4.04403	5.25394e-05	0.000557773
1500005C15Rik	1.90201	4.97267	1.22965	4.04396	5.25564e-05	0.000557773
Bri3bp	329.293	-0.470253	0.116299	-4.0435	5.266e-05	0.000558562
Tollip	716.934	0.476647	0.117918	4.04221	5.29504e-05	0.000561332
ENSMUSG00000122717	3.78746	3.75036	0.927853	4.04198	5.30022e-05	0.000561572
Eno3	55.3853	-1.07235	0.265321	-4.0417	5.30646e-05	0.000561923
Alas2	1264.63	-1.07395	0.265793	-4.04053	5.33316e-05	0.000564438
Tmem185a	219.942	0.54971	0.136084	4.03949	5.3567e-05	0.000566617
Acsm2	17.0751	-1.70365	0.421826	-4.03875	5.37371e-05	0.000567889
Spin1	1433.51	0.654364	0.162023	4.03871	5.37464e-05	0.000567889
Oxsm	435.473	-0.566726	0.140346	-4.03808	5.38916e-05	0.000569109
Cltb	1384.36	0.488469	0.120972	4.03789	5.39352e-05	0.000569257
Cimip3	80.0907	-0.998799	0.247376	-4.03758	5.40053e-05	0.000569684
Gm1600	3.06705	-3.78776	0.938194	-4.03729	5.40716e-05	0.000570069
Pitpnm1	86.9245	1.04688	0.259312	4.03715	5.41049e-05	0.000570107
Mafb	532.22	-1.5068	0.373336	-4.03604	5.43613e-05	0.000572495
Dgka	109.633	-0.575192	0.142533	-4.03549	5.44883e-05	0.000573517
Gm53019	180.64	-2.12209	0.526059	-4.03395	5.48466e-05	0.000576972
Cdv3	1814.81	0.5145	0.127582	4.03269	5.51409e-05	0.000579567
Frat1	70.2304	0.800212	0.198434	4.03264	5.51537e-05	0.000579567
Chsy1	65.2857	0.913286	0.226497	4.03223	5.52509e-05	0.000580271
Hsd3b7	5662.67	-0.909184	0.225513	-4.03162	5.53935e-05	0.00058145
Tubb5	1403.1	0.853919	0.211817	4.0314	5.54461e-05	0.000581684
H3f3b	5765.13	1.3789	0.342143	4.03019	5.57328e-05	0.000584373
Hars2	301.571	-0.660053	0.163841	-4.02861	5.61079e-05	0.000587984
Prr3	138.214	0.956434	0.237452	4.0279	5.6277e-05	0.000589434
Ifit3b	26.6404	-1.95755	0.486054	-4.02742	5.63911e-05	0.000590307
Gm36908	25.4154	2.25373	0.559621	4.02724	5.64365e-05	0.00059046
Cnot9	289.969	0.36893	0.0916179	4.02684	5.65326e-05	0.000590953
Btg2	1809.23	2.19956	0.546233	4.02678	5.65452e-05	0.000590953
Ndufa9	1491.56	-0.498728	0.123954	-4.02349	5.73423e-05	0.000598958
Sdr9c7	504.269	-2.14741	0.533791	-4.02294	5.74763e-05	0.00060003
Dnmt1	120.612	1.04724	0.260357	4.02233	5.76251e-05	0.000601256
Gm10649	4.45291	-2.94042	0.731298	-4.02082	5.79959e-05	0.000604797
Anp32a	1232.17	-0.940544	0.23401	-4.01925	5.83845e-05	0.000608518
Prrg4	4.30065	4.57332	1.13795	4.01891	5.84689e-05	0.000608788
C030006K11Rik	261.451	-0.677901	0.168679	-4.01889	5.84739e-05	0.000608788
Stag1	317.279	0.496657	0.123609	4.01797	5.8702e-05	0.000610832
Cimap1b	105.075	-1.15244	0.286836	-4.01778	5.87496e-05	0.000610996
Tdrp	162.352	0.773199	0.192484	4.01696	5.89534e-05	0.000612783
Esrrg	10.0654	-3.30454	0.822719	-4.01661	5.90407e-05	0.000613359
Gng12	693.316	0.868986	0.216484	4.01408	5.96772e-05	0.000619635
Ralb	222.946	0.955545	0.238176	4.01193	6.02238e-05	0.000624972
Patj	146.502	0.466196	0.11621	4.01166	6.02944e-05	0.000625367
Rhbdf1	170.814	1.36248	0.33967	4.0112	6.04107e-05	0.000626183
Mthfd2	107.88	1.81329	0.45207	4.01109	6.04383e-05	0.000626183
D130020L05Rik	127.654	-1.29149	0.322029	-4.01049	6.05932e-05	0.000627448
Fmo1	1366.77	-1.39284	0.347325	-4.01018	6.06736e-05	0.000627942
Rab34	84.1989	1.04919	0.261653	4.00984	6.076e-05	0.000628264
Gm19345	2.44952	4.43885	1.107	4.0098	6.07702e-05	0.000628264
Gstz1	7632.35	-0.720867	0.179783	-4.00965	6.08084e-05	0.000628321
Ppard	242.451	-1.15216	0.287362	-4.00945	6.08614e-05	0.00062853
Mpst	1046.22	-1.15226	0.287407	-4.00916	6.09354e-05	0.000628956
Hcfc1r1	444.406	-1.03212	0.257459	-4.00887	6.10108e-05	0.000629395
Ptpn21	233.981	1.14949	0.286751	4.00867	6.10627e-05	0.000629592
Acd	195.875	0.674395	0.168284	4.00747	6.1373e-05	0.000632452
Rpn2	2851.51	0.325921	0.0813399	4.00691	6.15194e-05	0.00063362
Nip7	259.353	0.947489	0.236598	4.00464	6.21122e-05	0.000639382
Pgp	382.238	0.733135	0.183088	4.00429	6.22052e-05	0.000639996
Cln5	553.352	0.69634	0.173925	4.00367	6.23681e-05	0.000641329
F8a	98.4956	0.624637	0.156041	4.00302	6.25392e-05	0.000642744
Tram2	227.526	0.799024	0.199617	4.00279	6.25998e-05	0.000643022
Cd81	2628.18	-0.501851	0.125384	-4.00252	6.26713e-05	0.000643412
Itga3	134.27	1.14218	0.285457	4.00123	6.30153e-05	0.000646598
Ccm2	339.941	0.50643	0.126575	4.00104	6.30645e-05	0.000646757
Mlxipl	3067.61	-1.56485	0.391145	-4.0007	6.31563e-05	0.000647352
Anxa7	1776.33	0.837029	0.209233	4.00047	6.32167e-05	0.000647625
Cdk9	642.522	0.599386	0.149835	4.0003	6.32622e-05	0.000647745
Gm46133	69.4616	-1.23997	0.310011	-3.99976	6.34072e-05	0.0006488
ENSMUSG00000127564	117.677	1.7482	0.437087	3.99966	6.34328e-05	0.0006488
Brd7	470.048	-0.359175	0.089808	-3.99936	6.35127e-05	0.000649271
Amy1	2336.79	-0.917757	0.22956	-3.9979	6.3907e-05	0.000652954
Ecsit	540.665	-0.609628	0.152499	-3.99759	6.39918e-05	0.000653358
ENSMUSG00000135041	8.74851	-2.25078	0.563048	-3.9975	6.40146e-05	0.000653358
Slc35f5	689.744	0.779544	0.195017	3.99732	6.4065e-05	0.000653524
Hgh1	81.1782	0.864843	0.216378	3.9969	6.41767e-05	0.000654166
Syt1	87.7219	-1.45006	0.362803	-3.99682	6.41987e-05	0.000654166
Manf	4107.22	1.20521	0.30155	3.99671	6.42302e-05	0.000654166
Zfp330	324.606	0.784041	0.196243	3.99525	6.46259e-05	0.000657848
Entr1	711.161	0.31745	0.0794606	3.99506	6.46766e-05	0.000658014
Pcid2	268.702	0.907654	0.227201	3.99493	6.47135e-05	0.000658041
S100a4	36.4977	2.76021	0.69107	3.99412	6.49354e-05	0.000659947
Tmem82	693.604	0.546228	0.136764	3.99396	6.49801e-05	0.000660052
Ehmt1	255.881	-0.514088	0.128744	-3.9931	6.52162e-05	0.0006621
Abcd4	194.123	-0.653606	0.163691	-3.99292	6.52651e-05	0.000662245
Vps37a	524.905	-0.443205	0.111061	-3.99064	6.58957e-05	0.000668291
ENSMUSG00000130505	11.557	-2.78486	0.697913	-3.99027	6.59977e-05	0.000668972
Gm56999	36.2215	-1.20662	0.302437	-3.98965	6.61702e-05	0.000670367
Chsy3	87.7674	1.48084	0.371208	3.98924	6.62856e-05	0.000670896
Cmtr2	43.9861	0.991467	0.248538	3.9892	6.62951e-05	0.000670896
Prrc1	721.89	0.690968	0.173214	3.98909	6.63273e-05	0.000670896
Smarcc1	309.508	0.434778	0.109033	3.98759	6.67477e-05	0.000674792
Spp2	965.13	-1.36686	0.342923	-3.98592	6.72189e-05	0.000679197
Ice2	128.865	-0.609991	0.153047	-3.98565	6.72967e-05	0.000679626
Gm35287	21.3447	-2.23291	0.560279	-3.98536	6.73788e-05	0.000680097
Mfhas1	206.322	-0.826739	0.207469	-3.98489	6.75123e-05	0.000681027
Mup22	70043.2	-1.64539	0.412925	-3.98471	6.75636e-05	0.000681027
Arhgef2	95.4287	1.47734	0.370758	3.98466	6.75774e-05	0.000681027
Ppie	190.042	0.500041	0.125515	3.98391	6.77893e-05	0.000682804
Rhbg	105.038	-1.69005	0.424291	-3.98323	6.79859e-05	0.000684425
Rbm15b	219.362	0.525207	0.131866	3.98289	6.80808e-05	0.000685021
Gpr162	7.69587	-2.40048	0.602774	-3.98239	6.82252e-05	0.000686114
Cald1	3222.57	0.778866	0.195597	3.982	6.83389e-05	0.000686897
Comt	10761	-1.06612	0.267804	-3.98097	6.86334e-05	0.000689496
Morc2a	311.971	0.655929	0.164859	3.97873	6.92843e-05	0.000695671
Add3	95.7377	-0.81389	0.204688	-3.97625	7.00113e-05	0.000702603
Cers4	42.1658	-0.907498	0.2283	-3.97503	7.03715e-05	0.000705849
H2-Ea	36.001	-9.59335	2.41361	-3.9747	7.04693e-05	0.00070646
Pcbd2	190.618	-0.780174	0.196305	-3.9743	7.05856e-05	0.000707257
Sf3b4	331.669	0.522477	0.131518	3.97268	7.10689e-05	0.000711728
Slc30a1	434.066	0.935871	0.235704	3.97054	7.17101e-05	0.000717774
Ncoa2	339.613	0.822186	0.207147	3.96911	7.21431e-05	0.000721731
ENSMUSG00000135327	4.28009	4.64559	1.17075	3.96805	7.24627e-05	0.000724551
ENSMUSG00000123412	10.7879	-2.92166	0.736347	-3.96777	7.25478e-05	0.000725024
St6gal1	1065.91	1.09637	0.27641	3.96647	7.29455e-05	0.00072862
Eef2kmt	125.228	0.546741	0.137858	3.96597	7.30974e-05	0.000729757
Nudt18	322.737	1.01564	0.256142	3.96515	7.33491e-05	0.000731793
Cd59a	586.567	-0.916635	0.231178	-3.96506	7.33776e-05	0.000731793
Fam83d	6.50938	3.21478	0.810871	3.9646	7.35195e-05	0.000732827
Ankrd52	217.012	0.987805	0.24922	3.96359	7.38306e-05	0.000735546
Zfp641	13.1328	2.30896	0.582609	3.96313	7.39728e-05	0.00073658
Gm11695	87.6502	3.36733	0.849818	3.96242	7.41953e-05	0.000738412
Klk1b4	20.2748	-1.56273	0.394468	-3.96161	7.44457e-05	0.00074052
ENSMUSG00000130203	50.0224	3.60276	0.909561	3.96099	7.46398e-05	0.000742066
Polr3h	138.948	0.78786	0.19892	3.96068	7.47354e-05	0.00074229
Slc3a2	878.804	1.08689	0.274421	3.96067	7.47397e-05	0.00074229
Ddb1	2682.65	0.50477	0.127454	3.9604	7.48229e-05	0.000742732
Plet1os	18.849	-1.58277	0.399684	-3.96006	7.49324e-05	0.000743435
Ap5s1	279.487	0.895487	0.226138	3.95991	7.49771e-05	0.000743494
D030028A08Rik	17.2781	1.74071	0.439625	3.95952	7.50996e-05	0.000744058
Klhl22	135.222	-0.741697	0.187322	-3.95949	7.51115e-05	0.000744058
Cacna1b	30.9268	7.56316	1.91076	3.9582	7.55173e-05	0.000747691
Nckap1	1298.31	0.338472	0.0855495	3.95645	7.60729e-05	0.000752804
Mbnl1	676.685	-0.773289	0.195464	-3.95617	7.61615e-05	0.000753292
Pxn	695.156	0.784978	0.198463	3.95529	7.64406e-05	0.000755304
Rnf13	1194.39	-0.583673	0.14757	-3.95524	7.64587e-05	0.000755304
Rnd2	182.859	0.922009	0.233115	3.95516	7.6483e-05	0.000755304
Chic2	362.749	1.31067	0.331488	3.95391	7.68852e-05	0.000758885
Endou	4.58392	-2.97191	0.751749	-3.95333	7.70717e-05	0.000760335
Fcgr2b	443.517	-1.28002	0.323845	-3.95256	7.73205e-05	0.000762119
Nol6	384.669	0.638554	0.16156	3.95243	7.73627e-05	0.000762119
Rrp12	173.559	0.900917	0.227942	3.9524	7.73717e-05	0.000762119
Pms1	47.805	-0.907135	0.229536	-3.95204	7.74876e-05	0.000762869
Wdr74	392.061	0.464437	0.117543	3.9512	7.77594e-05	0.000765152
Smim1	44.8744	-1.34285	0.339916	-3.95055	7.79732e-05	0.000766863
D7Bwg0826e	7.10548	3.73633	0.945992	3.94964	7.8269e-05	0.000769377
Tdo2	19456	-1.30749	0.331244	-3.94721	7.90673e-05	0.000776827
Ing4	407.268	-0.529574	0.134177	-3.94683	7.91939e-05	0.000777672
Cradd	164.274	-0.688336	0.174435	-3.94609	7.94393e-05	0.000779684
Gm26967	30.5481	-2.69435	0.68286	-3.94568	7.95743e-05	0.000780483
4933405D12Rik	5.94409	-2.35969	0.598058	-3.9456	7.96021e-05	0.000780483
Gm50321	11.3716	3.33037	0.844134	3.94531	7.96952e-05	0.00078061
Mgam	945.342	-0.564765	0.143148	-3.94531	7.96964e-05	0.00078061
P2rx3	10.9602	-1.65445	0.41939	-3.9449	7.98345e-05	0.000781564
Irak1bp1	23.079	1.31432	0.33324	3.94405	8.01158e-05	0.000783917
Sufu	77.1362	0.630936	0.159993	3.94353	8.0292e-05	0.000785241
Tbc1d20	586.219	0.566173	0.143591	3.94296	8.04828e-05	0.000786706
Ddx49	402.867	0.533276	0.135271	3.94227	8.07143e-05	0.000788567
Dmac2	408.688	-0.858322	0.217746	-3.94185	8.08542e-05	0.000789532
Gm56860	60.0489	1.43589	0.364333	3.94115	8.10924e-05	0.000791455
Plcl2	150.239	0.881409	0.22369	3.94032	8.1374e-05	0.0007938
Slc9a9	30.3693	-1.4503	0.368133	-3.93962	8.16101e-05	0.000795699
Sh3pxd2b	39.3376	1.92154	0.487791	3.93926	8.17334e-05	0.000796496
Clint1	793.451	0.740929	0.188099	3.93904	8.18094e-05	0.000796832
Agt	11325.6	1.09699	0.278508	3.9388	8.18909e-05	0.000797221
Myo16	5.01525	5.29627	1.34487	3.93812	8.21228e-05	0.000799073
Zfp703	99.0367	0.840047	0.213381	3.93685	8.25588e-05	0.000802909
Aldoa	2205.4	0.863417	0.219366	3.93597	8.28609e-05	0.000805438
Slc2a5	25.6106	-2.13357	0.542111	-3.93568	8.2963e-05	0.00080585
Flvcr1	62.4502	0.938257	0.238402	3.93561	8.29873e-05	0.00080585
Gfpt1	534.409	0.780187	0.198247	3.93543	8.30487e-05	0.000806039
Atg16l1	518.75	0.853123	0.216828	3.93457	8.33464e-05	0.000808412
Nme6	316.42	1.01031	0.256784	3.93448	8.33775e-05	0.000808412
Gpx6	5.33712	-2.89209	0.735106	-3.93425	8.34559e-05	0.000808699
Pcmtd2	248.593	-0.850358	0.216148	-3.93415	8.34914e-05	0.000808699
Gm20559	48.824	-1.17242	0.298071	-3.93336	8.37669e-05	0.000810958
Adam8	30.5086	2.09081	0.531584	3.93317	8.38335e-05	0.000811193
Rsl24d1	359.496	0.464955	0.118244	3.93215	8.41886e-05	0.000813824
Cdc42se2	204.415	0.866585	0.220385	3.93215	8.41901e-05	0.000813824
Pspc1	153.676	1.34142	0.341189	3.9316	8.43838e-05	0.000815285
Mup3	115139	-1.87678	0.47741	-3.93117	8.45343e-05	0.000816328
Rapgef2	220.408	0.853306	0.217085	3.93074	8.46841e-05	0.000817363
Taldo1	1612.1	-0.458435	0.116679	-3.92903	8.52884e-05	0.000822782
Calm1	3476.32	0.462644	0.117773	3.92826	8.55619e-05	0.000825006
M6pr	1620.23	0.379298	0.0965737	3.92755	8.58146e-05	0.000827027
Eif1ad	402.73	0.740759	0.188676	3.9261	8.63353e-05	0.00083148
Astn2	12.0514	-1.50722	0.383906	-3.92602	8.63633e-05	0.00083148
Pgm5	9.91135	-2.41809	0.61623	-3.92401	8.70872e-05	0.000838028
Ppme1	362.783	0.462708	0.117972	3.92218	8.77509e-05	0.000843992
Nadk2	1057.85	-0.875257	0.223206	-3.92129	8.80746e-05	0.000846681
Adh6-ps1.1	362.782	-1.92542	0.491056	-3.92098	8.81901e-05	0.000847129
Tcea3	591.28	-1.45798	0.371851	-3.92086	8.8233e-05	0.000847129
Sec22b	1252.44	0.75657	0.192963	3.92081	8.82537e-05	0.000847129
[truncated: 76,299 more rows]

## Sheet: ko_6h_vs_ko_0h
	baseMean	log2FoldChange	lfcSE	stat	pvalue	padj
Syt12	901.116	7.3752	0.315971	23.3414	1.68559e-120	3.23431e-116
Itih4	82070.7	2.7497	0.166618	16.503	3.48977e-61	3.34808e-57
Gpat3	293.267	3.98695	0.249946	15.9513	2.7914e-57	1.78538e-53
Lcn2	54335.3	7.61408	0.47813	15.9247	4.26933e-57	2.048e-53
Ralgapa2	828.524	2.26219	0.144624	15.6418	3.77777e-55	1.44976e-51
Acot5	59.5965	26.7699	1.88769	14.1813	1.19535e-45	3.82274e-42
Gfra1	4743.49	1.84693	0.1335	13.8347	1.57484e-43	4.31685e-40
Slc22a5	959.376	2.84438	0.208532	13.64	2.31407e-42	5.5503e-39
Nrg4	605.997	4.59771	0.338022	13.6018	3.90771e-42	8.33124e-39
Galnt2	798.787	1.80679	0.134973	13.3863	7.27477e-41	1.39588e-37
Hpx	202843	2.31204	0.176403	13.1066	3.01886e-39	5.26599e-36
Tnfrsf1a	2106.09	1.66583	0.128578	12.9559	2.17679e-38	3.48069e-35
Gnat1	304.669	4.03721	0.318559	12.6733	8.31017e-37	1.22658e-33
Lrg1	37069.6	2.51915	0.202777	12.4232	1.95577e-35	2.68053e-32
Rpl3-ps1	865.932	4.37592	0.353267	12.387	3.07402e-35	3.93228e-32
ENSMUSG00000128022	549.578	6.73278	0.559317	12.0375	2.25635e-33	2.633e-30
Lpgat1	3966.47	2.22659	0.185013	12.0348	2.33276e-33	2.633e-30
Hp	183259	2.41166	0.204967	11.7661	5.8363e-32	6.2215e-29
ENSMUSG00000140105	341.66	6.81209	0.5807	11.7308	8.85948e-32	8.94715e-29
Synpo	351.951	3.32714	0.284073	11.7123	1.10305e-31	1.05826e-28
Slc41a2	2335.17	2.45662	0.212277	11.5727	5.66706e-31	5.17807e-28
Serpina3n	55891.6	3.80733	0.331063	11.5003	1.31427e-30	1.14628e-27
Rhbdd2	501.713	2.05752	0.1797	11.4497	2.35863e-30	1.96772e-27
Hacd3	2945.11	1.16836	0.102561	11.3918	4.59189e-30	3.67121e-27
Bmper	155.835	7.3835	0.652965	11.3077	1.20264e-29	9.23053e-27
Ube2h	902.423	-1.07622	0.0962121	-11.186	4.77721e-29	3.52558e-26
Por	7702.16	2.01408	0.184217	10.9332	7.99883e-28	5.6845e-25
Hes6	680.418	-2.17213	0.200599	-10.8282	2.53063e-27	1.73421e-24
ENSMUSG00000123750	4921.33	3.83172	0.354427	10.811	3.05296e-27	2.02001e-24
Gm56555	5694.45	2.86736	0.26585	10.7857	4.02378e-27	2.57361e-24
Tsc22d1	459.24	-2.47236	0.229549	-10.7705	4.74415e-27	2.93647e-24
Etnk2	8836.07	2.56965	0.238811	10.7602	5.30628e-27	3.15952e-24
Pik3ap1	1783.53	2.22182	0.206528	10.758	5.43383e-27	3.15952e-24
Afdn	858.739	1.19365	0.112209	10.6377	1.98961e-26	1.1186e-23
Fn1	26235.3	1.63921	0.154141	10.6345	2.05957e-26	1.1186e-23
Cers6	259.733	2.86547	0.269495	10.6327	2.0987e-26	1.1186e-23
Nup50	569.172	1.00327	0.0945088	10.6157	2.52003e-26	1.30688e-23
Marveld3	104.095	2.78006	0.263059	10.5682	4.18337e-26	2.11238e-23
Ddx28	622.898	2.16889	0.205448	10.5568	4.72246e-26	2.32345e-23
Serpina3m	18951.4	3.21266	0.305362	10.5208	6.92785e-26	3.32329e-23
Saa1	181144	5.03878	0.482138	10.4509	1.45137e-25	6.7924e-23
ENSMUSG00000123342	12034.4	4.21767	0.404941	10.4155	2.10678e-25	9.62499e-23
Aqp8	561.262	-3.56218	0.343785	-10.3617	3.70475e-25	1.65318e-22
ENSMUSG00000135102	22577.3	6.35762	0.614695	10.3427	4.51496e-25	1.96893e-22
Tmtc2	97.8886	1.99009	0.19324	10.2985	7.15601e-25	3.05132e-22
Dst	1018.98	1.26044	0.122587	10.282	8.49577e-25	3.54384e-22
Ccng2	255.18	-2.10412	0.206326	-10.1981	2.02238e-24	8.25646e-22
Saa2	210380	6.71393	0.658512	10.1956	2.0745e-24	8.29282e-22
Apcs	10335.8	3.532	0.34692	10.181	2.40973e-24	9.43631e-22
Tmem120a	1444.27	1.82582	0.18007	10.1395	3.68869e-24	1.41557e-21
Npas2	74.4914	-6.4456	0.640066	-10.0702	7.48246e-24	2.81517e-21
Arl15	265.277	1.501	0.149131	10.065	7.88908e-24	2.91107e-21
Dbp	168.35	5.06812	0.504705	10.0417	9.98897e-24	3.61638e-21
Fgl1	23635	2.50111	0.249422	10.0276	1.15255e-23	4.09541e-21
Coq8a	2394.56	-4.78385	0.47728	-10.0232	1.20585e-23	4.20688e-21
Cidec	999.402	6.32435	0.631589	10.0134	1.33099e-23	4.56053e-21
Tspan4	1106.06	2.2288	0.222846	10.0015	1.50096e-23	5.05269e-21
Pzp	70470.5	1.14667	0.114965	9.97405	1.97988e-23	6.54999e-21
ENSMUSG00000134910	109.136	4.9801	0.501609	9.92825	3.13715e-23	1.02027e-20
C3	151327	1.40183	0.143024	9.80142	1.11016e-22	3.55029e-20
Tmem87b	849.823	2.3493	0.240585	9.76495	1.59194e-22	5.00756e-20
Mreg	257.636	-3.71135	0.382441	-9.70438	2.88822e-22	8.93857e-20
Eya3	323.344	1.02813	0.10617	9.68385	3.53172e-22	1.07566e-19
Mfsd2a	2491.08	4.68725	0.484227	9.67986	3.67208e-22	1.10093e-19
Wdr91	175.391	-2.10901	0.218074	-9.67108	4.00149e-22	1.16955e-19
Slc30a5	1096.2	1.58646	0.164051	9.67053	4.02284e-22	1.16955e-19
Grn	6089.74	1.86711	0.195102	9.56995	1.06959e-21	3.06318e-19
ENSMUSG00000134447	201.446	5.09567	0.533488	9.55162	1.27688e-21	3.60304e-19
Mapk15	100.796	-3.55324	0.373721	-9.50775	1.94826e-21	5.41786e-19
2010003K11Rik	1050.81	3.80918	0.401017	9.49879	2.12342e-21	5.82061e-19
Itga2	41.3935	4.93818	0.520856	9.48088	2.5214e-21	6.81418e-19
Ung	260.706	2.80901	0.296793	9.46454	2.94851e-21	7.85779e-19
Mat1a	68932	2.49398	0.263732	9.4565	3.18424e-21	8.36975e-19
Ttpal	584.919	1.48705	0.159387	9.32981	1.06062e-20	2.75017e-18
Ip6k2	733.229	-1.93744	0.207759	-9.32538	1.10583e-20	2.82915e-18
Enc1	414.731	4.06901	0.437152	9.30801	1.30254e-20	3.28857e-18
Bok	130.3	-1.92161	0.206703	-9.29648	1.45177e-20	3.61773e-18
Pde9a	206.185	-2.05225	0.22092	-9.28958	1.54895e-20	3.81041e-18
Gm36264	61.1502	-5.88322	0.634193	-9.2767	1.74803e-20	4.24572e-18
Fga	255735	1.92496	0.207662	9.26965	1.86757e-20	4.47936e-18
Fgb	237239	1.78394	0.192593	9.26275	1.99239e-20	4.71974e-18
Ctif	540.033	1.59085	0.172063	9.24575	2.33601e-20	5.46627e-18
Tbl2	370.499	1.28136	0.139292	9.19906	3.61094e-20	8.34781e-18
Tgm1	566.943	3.46511	0.377054	9.18998	3.92919e-20	8.97538e-18
P3h1	485.803	1.93534	0.210697	9.18542	4.09914e-20	9.25344e-18
Farp1	563.579	1.68918	0.184144	9.17315	4.59387e-20	1.02497e-17
Adck5	412.598	-1.46478	0.159899	-9.16069	5.15646e-20	1.13727e-17
Gde1	1445.08	1.63872	0.178974	9.15616	5.37787e-20	1.17244e-17
ENSMUSG00000143906	89.2095	4.65275	0.508222	9.15495	5.43815e-20	1.17244e-17
Orm2	9770.26	4.49672	0.491487	9.14923	5.73411e-20	1.22251e-17
Rwdd4a	386.417	1.08806	0.119395	9.11311	8.00565e-20	1.68805e-17
Plin2	22863.9	2.82965	0.312496	9.05499	1.36575e-19	2.84848e-17
Rnf181	1244.52	-1.08566	0.119978	-9.04882	1.44527e-19	2.98192e-17
Atxn7l1	96.9274	-1.5044	0.166309	-9.04577	1.48612e-19	3.03359e-17
Eppk1	1241.89	3.09671	0.347309	8.91628	4.82228e-19	9.73998e-17
Cd4	27.4052	-4.25995	0.47794	-8.91316	4.96002e-19	9.91384e-17
Plpp5	635.071	1.50475	0.168957	8.9061	5.28611e-19	1.04567e-16
Flot1	796.476	2.25729	0.253882	8.89112	6.04979e-19	1.18453e-16
Serpine1	1571.74	9.01291	1.01392	8.88916	6.15719e-19	1.19338e-16
Itih3	45533.8	1.67744	0.188996	8.8755	6.96221e-19	1.33591e-16
Hip1r	1230.47	2.11627	0.239624	8.83164	1.0315e-18	1.95965e-16
Psd3	298.689	-1.49207	0.169572	-8.79903	1.38004e-18	2.5961e-16
Usp36	333.075	1.40978	0.160256	8.79705	1.40464e-18	2.61671e-16
Rbbp4	1178.04	-0.982086	0.111718	-8.79078	1.48528e-18	2.74033e-16
Saa3	3814.56	6.23923	0.711391	8.77047	1.77924e-18	3.25144e-16
ENSMUSG00000139891	87587.7	3.46173	0.394834	8.76755	1.82589e-18	3.30521e-16
Ftsj3	857.601	0.90412	0.1033	8.75233	2.08987e-18	3.7477e-16
Aass	12247.1	2.49821	0.285531	8.74936	2.14566e-18	3.81213e-16
Ethe1	821.23	-1.91872	0.219706	-8.73314	2.47706e-18	4.36054e-16
Lars1	601.291	1.11835	0.128242	8.72061	2.76708e-18	4.8268e-16
Rab30	448.703	3.08735	0.355316	8.68903	3.65554e-18	6.31914e-16
Zfp9	116.276	2.97091	0.342045	8.68572	3.76337e-18	6.44746e-16
Foxn3	470.908	-1.62444	0.187278	-8.67395	4.17399e-18	7.08766e-16
Tjp3	270.977	-2.89413	0.33387	-8.66845	4.38027e-18	7.37269e-16
Col27a1	361.258	-2.62591	0.303193	-8.66085	4.68275e-18	7.81327e-16
Gm48633	329.65	-3.55842	0.413096	-8.61402	7.05422e-18	1.16686e-15
Sc5d	3312.44	-1.77744	0.207462	-8.56755	1.05713e-17	1.73369e-15
Bhlha15	134.335	5.02889	0.587283	8.56297	1.09993e-17	1.7886e-15
Caskin2	347.774	1.63549	0.191203	8.55367	1.19234e-17	1.92258e-15
Zfhx4	109.815	-1.9414	0.227676	-8.52702	1.5017e-17	2.40121e-15
Rad17	261.951	1.12707	0.132858	8.48324	2.18999e-17	3.47285e-15
Gm34911	42.0475	-7.22533	0.853406	-8.46646	2.52962e-17	3.97856e-15
Hdac5	288.158	-1.91725	0.226495	-8.46489	2.5639e-17	3.99969e-15
Ttc39c	3296.49	-2.26248	0.267344	-8.46282	2.60986e-17	4.03854e-15
Ciart	143.392	5.65102	0.668221	8.45681	2.74786e-17	4.21807e-15
Adcy1	235.046	4.40881	0.523182	8.42692	3.54881e-17	5.40433e-15
Nrep	95.593	-3.95288	0.469628	-8.41706	3.86052e-17	5.83273e-15
Plce1	198.865	1.60416	0.191065	8.39587	4.62473e-17	6.93276e-15
Bet1l	500.952	1.28135	0.153196	8.36417	6.05386e-17	9.00476e-15
Gm52969	122.743	-2.97605	0.356011	-8.35944	6.30186e-17	9.30155e-15
Apoa4	29012.2	3.63032	0.434564	8.35392	6.60332e-17	9.6721e-15
Apol7a	593.091	-3.00654	0.360144	-8.34817	6.93294e-17	1.0078e-14
Litaf	2701.08	1.7516	0.210073	8.33805	7.55248e-17	1.0896e-14
Dock8	194.406	-1.6102	0.193344	-8.32816	8.2109e-17	1.17575e-14
Kdm4a	669.043	0.957608	0.115451	8.29452	1.09021e-16	1.54956e-14
Btg3	761.703	3.33143	0.401727	8.29277	1.10639e-16	1.56099e-14
Arfgap3	311.496	2.21103	0.266802	8.28717	1.15975e-16	1.62433e-14
St3gal5	4674.56	2.27968	0.275385	8.27817	1.25078e-16	1.73913e-14
Tead1	267.567	3.14823	0.380854	8.26623	1.38259e-16	1.89606e-14
Nnmt	9176.26	2.68882	0.32528	8.26616	1.38341e-16	1.89606e-14
Gm56730	4581.79	2.65365	0.321586	8.25176	1.56076e-16	2.12356e-14
Gm31583	414.962	-5.70193	0.691064	-8.25094	1.57153e-16	2.12356e-14
Ypel2	353.177	-2.37874	0.289087	-8.22846	1.89637e-16	2.54458e-14
Ppard	242.451	-2.26087	0.274865	-8.22537	1.94592e-16	2.59293e-14
Mvp	1436.45	1.99004	0.242105	8.21975	2.0392e-16	2.69849e-14
Champ1	150.413	1.23491	0.150279	8.21748	2.07825e-16	2.73133e-14
ENSMUSG00000127740	514.027	8.2152	1.00122	8.20517	2.30269e-16	3.00572e-14
Ccdc120	149.257	3.57856	0.436329	8.20153	2.37345e-16	3.07715e-14
Gm17276	81.8745	5.04416	0.615212	8.19906	2.42273e-16	3.11995e-14
Cgref1	128.093	4.3695	0.535966	8.15257	3.56258e-16	4.55725e-14
Ncdn	300.492	1.77858	0.218242	8.14959	3.65162e-16	4.64022e-14
Jak3	285.782	1.5988	0.1963	8.14471	3.80195e-16	4.79947e-14
Tcp11l2	350.889	-1.29385	0.15911	-8.13184	4.22839e-16	5.3029e-14
Rrp1b	127.983	2.00543	0.246674	8.1299	4.29662e-16	5.35347e-14
Abhd14b	1656.51	-1.56627	0.192706	-8.12778	4.37224e-16	5.41255e-14
Slc39a1	1636.11	0.980574	0.120859	8.1134	4.92227e-16	6.0544e-14
Agpat2	2736.88	-0.777663	0.0958833	-8.11052	5.04036e-16	6.16016e-14
Sec61a1	4132.05	0.94047	0.115974	8.10934	5.08975e-16	6.16607e-14
1200007C13Rik	62.5754	4.07204	0.502171	8.10887	5.10947e-16	6.16607e-14
Gbp10	69.5831	-5.84829	0.722618	-8.0932	5.81173e-16	6.96972e-14
ENSMUSG00000130235	1306.2	3.95343	0.490629	8.05787	7.76362e-16	9.25269e-14
Cyb561	366.131	1.93651	0.240391	8.05568	7.90407e-16	9.36193e-14
Jrk	37.148	2.83526	0.352438	8.04471	8.64469e-16	1.01763e-13
Rps18-ps6	354.865	-6.58487	0.818768	-8.04241	8.80893e-16	1.03064e-13
Nrn1	2460.09	-2.06278	0.256687	-8.03619	9.26717e-16	1.07769e-13
Ifitm2	4801.36	1.23449	0.153692	8.03225	9.5702e-16	1.10622e-13
Tmt1a	2334.71	-2.22857	0.277563	-8.02908	9.82026e-16	1.12833e-13
Dpy19l1	1184.46	1.52375	0.189802	8.0281	9.89974e-16	1.13069e-13
Slc46a3	281.663	-2.38784	0.298502	-7.99941	1.25022e-15	1.41948e-13
Zfp324	72.8882	1.98737	0.248671	7.99197	1.32803e-15	1.49896e-13
Gas6	1005.88	1.77564	0.22268	7.97393	1.53705e-15	1.72474e-13
Lipg	115.162	2.75162	0.345481	7.96462	1.65738e-15	1.84894e-13
Slc25a22	6360.68	1.86782	0.234682	7.95894	1.73525e-15	1.92462e-13
Gosr2	1173.6	0.93001	0.11698	7.95016	1.86269e-15	2.05409e-13
Hsd3b2	417.923	-5.81579	0.731949	-7.94562	1.93225e-15	2.11863e-13
Ppp1r1b	54.8147	-2.77559	0.349754	-7.93582	2.09108e-15	2.27975e-13
Fndc3b	694.599	2.16798	0.273308	7.93235	2.15041e-15	2.33119e-13
Nceh1	654.633	1.99445	0.251908	7.9174	2.42534e-15	2.61446e-13
Fgg	195501	1.67782	0.212104	7.91037	2.56622e-15	2.75087e-13
Coq8b	1185.11	3.23446	0.409712	7.89449	2.91512e-15	3.10752e-13
Ubxn1	1647.48	-0.908006	0.115039	-7.89303	2.9493e-15	3.12658e-13
Snx10	863.847	1.74635	0.221599	7.88065	3.25672e-15	3.43351e-13
Actg1	9187.68	3.30606	0.420466	7.86285	3.755e-15	3.93721e-13
Map3k6	151.358	2.85509	0.363206	7.86081	3.81669e-15	3.96358e-13
Gm12191	192.332	24.1923	3.07765	7.86065	3.82146e-15	3.96358e-13
Shank2	134.738	-2.75274	0.351049	-7.84148	4.45259e-15	4.59335e-13
Nop2	350.765	1.16194	0.148418	7.82881	4.92501e-15	5.05353e-13
Sult1a1	7783.43	1.6899	0.216428	7.80817	5.80245e-15	5.92221e-13
Gfpt1	534.409	1.44825	0.18611	7.78167	7.15722e-15	7.26628e-13
Lepr	349.892	4.39239	0.564574	7.78001	7.25185e-15	7.32361e-13
Gm26684	42.2433	-3.18546	0.410266	-7.76437	8.20514e-15	8.24295e-13
Gm31522	36.972	-4.63885	0.599292	-7.74056	9.89805e-15	9.89186e-13
Depp1	778.765	-3.64124	0.470582	-7.73774	1.01199e-14	1.00612e-12
Sox5	93.4265	-1.79157	0.23172	-7.73163	1.06178e-14	1.04659e-12
Mirt2	55.6225	2.74552	0.355113	7.73141	1.0636e-14	1.04659e-12
Mthfd1l	73.6465	3.40579	0.440581	7.73021	1.07366e-14	1.05109e-12
Sigmar1	1827.05	-1.20048	0.155389	-7.72564	1.11296e-14	1.08403e-12
Golt1b	184.02	1.97221	0.25538	7.72264	1.13944e-14	1.10423e-12
Slc13a5	227.859	4.72054	0.61184	7.71532	1.20677e-14	1.16359e-12
Dgkh	48.5559	1.93634	0.251336	7.70417	1.31692e-14	1.26345e-12
Garem1	272.927	1.75829	0.228312	7.70126	1.34731e-14	1.28618e-12
Tacc2	1391.67	2.34352	0.304384	7.69921	1.36907e-14	1.30048e-12
Orm1	69444.6	2.26985	0.294862	7.69802	1.38192e-14	1.30622e-12
Bri3bp	329.293	-0.864272	0.112395	-7.68963	1.4756e-14	1.38793e-12
Gm7694	281.17	2.45249	0.319082	7.68607	1.51725e-14	1.42015e-12
Sar1a	1503.63	0.878562	0.114345	7.68347	1.54841e-14	1.44228e-12
Qsox1	12442.2	1.22414	0.159369	7.68115	1.57664e-14	1.46147e-12
Ptov1	506.868	-0.856216	0.111481	-7.6804	1.58587e-14	1.46297e-12
Sdc1	6764.19	1.88099	0.245408	7.66476	1.79163e-14	1.64487e-12
Cpne8	258.809	3.03406	0.396774	7.64683	2.05995e-14	1.87969e-12
Dnajc12	354.608	2.7234	0.356168	7.64639	2.06699e-14	1.87969e-12
Prkaca	709.494	-0.794988	0.104108	-7.63619	2.23742e-14	2.02508e-12
Dhrs3	1324.5	-2.97017	0.389259	-7.63032	2.34165e-14	2.10947e-12
ENSMUSG00000128928	114.33	7.32988	0.964178	7.6022	2.91129e-14	2.61037e-12
Mmp14	810.243	1.94006	0.255265	7.60017	2.95738e-14	2.63935e-12
Utp20	226.546	0.981435	0.129171	7.59793	3.0091e-14	2.67308e-12
Enpp5	278.262	-1.53745	0.202475	-7.59329	3.11874e-14	2.75771e-12
Hsp90ab1	10246.4	-1.23331	0.162486	-7.59029	3.192e-14	2.80955e-12
Hyi	405.053	-1.56341	0.206153	-7.58374	3.35728e-14	2.94152e-12
Slc35e1	1043.12	1.16397	0.153856	7.56535	3.86835e-14	3.3739e-12
Spon2	136.663	-3.09702	0.409762	-7.5581	4.09008e-14	3.55115e-12
Mcc	266.204	-2.49866	0.330721	-7.55518	4.18266e-14	3.61518e-12
Ltbr	1451.48	0.744375	0.0985595	7.55255	4.26831e-14	3.67266e-12
Amigo3	36.986	3.35946	0.445221	7.5456	4.50207e-14	3.8565e-12
Map2k6	26.7607	-2.79421	0.370432	-7.54311	4.589e-14	3.9135e-12
Fam83a	111.046	5.48913	0.72804	7.5396	4.714e-14	4.00231e-12
ENSMUSG00000123981	12.0948	6.93281	0.920201	7.53402	4.92029e-14	4.15905e-12
Pes1	501.883	0.795297	0.105945	7.5067	6.06367e-14	5.10306e-12
ENSMUSG00000121505	206.245	-3.58586	0.477953	-7.50252	6.26016e-14	5.24541e-12
Cisd1	1201.73	-1.49314	0.19907	-7.50057	6.35388e-14	5.30079e-12
Hsd3b5	1443.25	-6.83237	0.91129	-7.49747	6.50612e-14	5.40431e-12
Mapk9	526.479	-0.638656	0.0853464	-7.4831	7.25878e-14	6.00351e-12
Supt5	1224.71	0.778897	0.104233	7.47266	7.85876e-14	6.47184e-12
Alpk1	228.26	3.97047	0.531895	7.46476	8.34528e-14	6.84313e-12
Cyb5r3	4247	-0.894683	0.119918	-7.46077	8.60207e-14	7.02368e-12
Rint1	377.924	1.18499	0.158886	7.45807	8.77995e-14	7.13854e-12
Golga3	417.741	0.981097	0.131645	7.4526	9.15173e-14	7.40583e-12
Bysl	342.132	0.904013	0.12131	7.45211	9.18588e-14	7.40583e-12
Gm19522	19.8661	-3.29167	0.442178	-7.44421	9.75247e-14	7.82972e-12
Abcf1	1065.29	0.611686	0.0822065	7.44085	1.00041e-13	7.9983e-12
Dsg2	587.264	-1.47715	0.198554	-7.43953	1.01041e-13	8.0447e-12
Hsd3b7	5662.67	-1.57177	0.211734	-7.42329	1.14242e-13	9.05817e-12
Tmem39a	276.652	1.40127	0.18894	7.4165	1.20257e-13	9.49586e-12
Ltv1	365.537	1.10497	0.149373	7.39742	1.38852e-13	1.09192e-11
Dtx4	230.106	-1.4814	0.200574	-7.38577	1.51574e-13	1.1871e-11
Bco2	177.372	-2.33529	0.31643	-7.38011	1.58153e-13	1.23359e-11
Acy3	673.77	-1.54542	0.209455	-7.37827	1.60357e-13	1.24572e-11
Zfp1003	1518.22	1.8188	0.246781	7.3701	1.70499e-13	1.31917e-11
Ern1	502.759	-1.30015	0.17647	-7.36751	1.73842e-13	1.33963e-11
Entpd7	86.0044	1.90083	0.2581	7.36469	1.77558e-13	1.36279e-11
Smagp	357.581	-0.923123	0.125877	-7.33351	2.24201e-13	1.71393e-11
Msrb3	230.624	1.08736	0.14829	7.33265	2.25647e-13	1.71814e-11
Fh1	5638.18	1.59256	0.217288	7.32924	2.31455e-13	1.7554e-11
Cda	240.24	2.35403	0.321613	7.31943	2.49029e-13	1.88125e-11
Ggnbp1	148.233	-1.7505	0.239492	-7.30922	2.68698e-13	2.02187e-11
Ldha	19171	1.37642	0.188363	7.30729	2.72575e-13	2.04304e-11
Haus4	96.7835	-1.47844	0.202557	-7.29888	2.90168e-13	2.16644e-11
Blzf1	212.523	1.06936	0.146533	7.29774	2.92636e-13	2.17639e-11
Tubb6	553.294	3.45023	0.472891	7.29603	2.96383e-13	2.19575e-11
Tmie	113.898	-3.36369	0.461556	-7.28771	3.15262e-13	2.32663e-11
Ssbp3	442.263	-1.67021	0.22926	-7.28522	3.21148e-13	2.36099e-11
Calu	2370.25	1.03708	0.142446	7.28047	3.32656e-13	2.43626e-11
Tgm2	6230.47	2.46797	0.339526	7.26887	3.62515e-13	2.64484e-11
Eif6	1470.08	1.73479	0.2388	7.26465	3.74015e-13	2.71841e-11
Car8	469.202	-1.9758	0.272212	-7.25832	3.91927e-13	2.83785e-11
Lrrc59	2543.45	1.39238	0.191935	7.25442	4.03384e-13	2.90982e-11
Kif3b	181.477	1.22451	0.168982	7.24641	4.27958e-13	3.07553e-11
Oplah	2182.22	1.2568	0.173514	7.24321	4.38194e-13	3.13734e-11
Pawr	109.7	2.10941	0.291367	7.23969	4.49703e-13	3.20777e-11
Acp6	458.289	-0.779037	0.107619	-7.23887	4.52451e-13	3.21057e-11
Fbxl20	317.75	-1.17973	0.162979	-7.23857	4.53441e-13	3.21057e-11
Megf9	390.446	-1.31441	0.181753	-7.23182	4.7655e-13	3.36178e-11
Cyp2u1	341.253	-2.12169	0.293553	-7.22761	4.91555e-13	3.45493e-11
Osbpl8	240.768	-0.871222	0.120577	-7.22541	4.99579e-13	3.49851e-11
Fkbp5	1720.03	1.81374	0.251046	7.22474	5.02073e-13	3.50319e-11
Bcl2l14	23.6184	3.64047	0.503959	7.22375	5.05738e-13	3.51598e-11
Tdg-ps2	64.4205	2.44986	0.339851	7.20865	5.65109e-13	3.91455e-11
Grk5	135.012	-1.90895	0.265093	-7.20106	5.97473e-13	4.12385e-11
Gm30117	15.2029	-3.72684	0.517788	-7.19763	6.12675e-13	4.21362e-11
Acat3	4283.57	-1.19111	0.165508	-7.19671	6.16806e-13	4.22688e-11
Tmed5	1313.37	1.55249	0.215835	7.19298	6.33912e-13	4.32865e-11
Pgm3	584.425	1.61241	0.224267	7.18969	6.49406e-13	4.41873e-11
Tbl1xr1	900.539	1.51258	0.210486	7.18613	6.66548e-13	4.51934e-11
Slc20a1	1219.79	3.22572	0.449489	7.17641	7.15677e-13	4.83536e-11
Tmem150a	1316.91	-2.17487	0.303085	-7.17577	7.19034e-13	4.84099e-11
Heatr1	438.873	1.64492	0.229336	7.17254	7.36199e-13	4.93923e-11
Deptor	974.862	-1.59082	0.221903	-7.16897	7.55665e-13	5.05216e-11
Zfp746	355.25	1.24426	0.173694	7.16354	7.86211e-13	5.23813e-11
Tbc1d10a	146.409	1.42698	0.199533	7.15159	8.57794e-13	5.69528e-11
Spin1	1433.51	1.08679	0.152033	7.1484	8.77954e-13	5.80903e-11
Fam149a	215.769	-1.50558	0.210648	-7.14739	8.84452e-13	5.82668e-11
Specc1	77.9056	3.15382	0.441276	7.14704	8.86696e-13	5.82668e-11
Cd28	46.3945	5.23034	0.732025	7.14503	8.9978e-13	5.89248e-11
Klf12	70.078	-2.86781	0.40149	-7.14293	9.13645e-13	5.96293e-11
Pdcd11	390.296	0.906098	0.127066	7.13095	9.96794e-13	6.48355e-11
Atp6v0a4	18.4332	4.57053	0.641292	7.12706	1.02532e-12	6.6466e-11
Map7d1	970.404	0.962273	0.13505	7.12532	1.03842e-12	6.70577e-11
Bco1	272.494	1.99261	0.279668	7.12492	1.04144e-12	6.70577e-11
Dnajc10	570.515	1.20167	0.168697	7.12327	1.054e-12	6.76391e-11
Slc39a7	2037.97	0.983695	0.138251	7.11529	1.11681e-12	7.13124e-11
Pfkfb2	245.929	1.40985	0.19815	7.11506	1.11867e-12	7.13124e-11
Cutal	463.067	-1.38081	0.194141	-7.11243	1.14018e-12	7.24431e-11
Rrp9	151.432	1.10846	0.155994	7.10573	1.19685e-12	7.57926e-11
Ints5	224.758	1.08073	0.152224	7.09961	1.25113e-12	7.89694e-11
Gm56936	324.186	-1.07263	0.151116	-7.09802	1.26558e-12	7.94364e-11
Slc35e2	552.947	-1.58115	0.222763	-7.09788	1.26681e-12	7.94364e-11
Lasp1	1603.07	-1.05428	0.148632	-7.09327	1.30977e-12	8.1863e-11
Nsd3	751.221	-1.08903	0.153708	-7.08504	1.39003e-12	8.65971e-11
Nr3c2	66.9713	-1.90969	0.26978	-7.07869	1.45528e-12	9.03685e-11
Gm8883	886.503	1.35667	0.19181	7.07299	1.51635e-12	9.38573e-11
Unc93b1	441.942	-0.735267	0.103972	-7.07177	1.52971e-12	9.43794e-11
Ppl	459.545	3.47323	0.491329	7.06905	1.55993e-12	9.59357e-11
Mon2	759.879	0.566008	0.0800854	7.06755	1.57694e-12	9.6672e-11
Sucnr1	132.433	-3.12315	0.441934	-7.06701	1.58307e-12	9.67388e-11
Fat1	496.183	0.913683	0.129328	7.06486	1.60781e-12	9.79386e-11
Spryd4	555.271	0.733418	0.103896	7.05917	1.67494e-12	1.01705e-10
Txndc11	672.109	1.14885	0.16305	7.04603	1.84094e-12	1.11432e-10
Gjb2	5975.06	1.12613	0.159903	7.04256	1.88736e-12	1.13883e-10
Sfxn5	219.492	-1.58252	0.224928	-7.03567	1.98302e-12	1.1928e-10
Arfgap1	578.925	1.04323	0.148321	7.03358	2.01296e-12	1.20702e-10
Pprc1	343.489	1.65947	0.236175	7.02646	2.11833e-12	1.26624e-10
Trub2	253.598	1.39575	0.19904	7.0124	2.34256e-12	1.39594e-10
Stat5b	520.335	-1.11803	0.159454	-7.01164	2.35542e-12	1.39925e-10
Flot2	753.444	1.2838	0.183113	7.01099	2.36629e-12	1.40137e-10
Gabbr2	478.691	2.16569	0.309054	7.00748	2.42654e-12	1.43263e-10
Tle2	135.696	-2.14162	0.305814	-7.00301	2.50516e-12	1.47451e-10
Tom1l2	438.691	0.81416	0.1163	7.00054	2.54983e-12	1.49621e-10
Acot2	160.042	2.80745	0.401121	6.99901	2.57781e-12	1.50802e-10
Sco2	767.529	-1.37145	0.196221	-6.9893	2.76253e-12	1.61117e-10
ENSMUSG00000144135	31.309	2.00699	0.287283	6.98612	2.82598e-12	1.64318e-10
Sec24d	1358.14	1.29648	0.185631	6.9842	2.86494e-12	1.6608e-10
Amdhd1	2187.73	-1.42105	0.203643	-6.97816	2.99062e-12	1.72843e-10
Pithd1	253.407	-0.954101	0.13686	-6.97139	3.13834e-12	1.80836e-10
Gpatch4	264.441	1.07874	0.154818	6.96778	3.21988e-12	1.84979e-10
Slc16a5	265.034	3.89219	0.558829	6.96491	3.28616e-12	1.88223e-10
Trmt61b	63.9232	2.16177	0.3104	6.96447	3.29634e-12	1.88245e-10
Dera	669.867	-0.735446	0.105643	-6.96163	3.36356e-12	1.91513e-10
Urb1	71.4979	1.42661	0.205047	6.95747	3.46443e-12	1.96673e-10
Fdx1	783.531	-0.966227	0.138942	-6.9542	3.54568e-12	2.00635e-10
Ypel3	475.793	-1.34434	0.193324	-6.95382	3.55513e-12	2.00635e-10
Cltb	1384.36	0.789741	0.113696	6.9461	3.75525e-12	2.11307e-10
Bbc3	107.902	-1.97128	0.283888	-6.94388	3.81478e-12	2.14029e-10
Pros1	1344.9	1.15685	0.16662	6.94303	3.8378e-12	2.14693e-10
Trak2	335.919	1.09447	0.15779	6.93624	4.02672e-12	2.24607e-10
Tnfaip1	744.852	1.07475	0.15496	6.93566	4.04329e-12	2.24877e-10
Slc41a3	87.3983	2.92307	0.421552	6.93408	4.08863e-12	2.26741e-10
Thumpd1	385.108	0.874386	0.126199	6.92861	4.25004e-12	2.35013e-10
Serpina10	6463.52	1.77695	0.25659	6.92523	4.35277e-12	2.40003e-10
Myo18a	1305.58	0.959399	0.138556	6.92427	4.38226e-12	2.40937e-10
Asb1	87.5487	1.26551	0.182905	6.91897	4.54951e-12	2.49417e-10
Ppp1r3b	1466.86	-2.75216	0.397801	-6.91845	4.566e-12	2.49608e-10
Khnyn	549.474	-1.54761	0.223844	-6.91376	4.71964e-12	2.57274e-10
Myh9	2684.81	1.6069	0.232709	6.90518	5.01385e-12	2.72537e-10
Zfp106	928.724	0.722954	0.104717	6.90388	5.06009e-12	2.74274e-10
Sh3glb2	236.93	-1.05182	0.152521	-6.89621	5.34068e-12	2.88668e-10
Gm34235	31.6108	-2.99464	0.434296	-6.89539	5.37164e-12	2.89525e-10
Lppos	143.089	-1.79789	0.260773	-6.89448	5.40618e-12	2.90571e-10
Akr1d1	903.262	-1.7599	0.255294	-6.89362	5.4392e-12	2.91529e-10
Cntnap1	191.728	3.75772	0.54534	6.89061	5.55555e-12	2.96936e-10
Nat8f5	202.128	-2.71557	0.394281	-6.8874	5.68212e-12	3.02857e-10
Il13ra1	956.19	1.48731	0.216092	6.88276	5.87028e-12	3.12019e-10
Ddx19b	310.214	0.926436	0.134647	6.88047	5.96558e-12	3.16209e-10
Rce1	119.598	-0.97882	0.142431	-6.87225	6.31993e-12	3.34068e-10
Rpap3	310.227	1.80746	0.263111	6.86956	6.43994e-12	3.39477e-10
Irf5	193.886	-1.18126	0.171978	-6.86867	6.48034e-12	3.4067e-10
Clu	37924.9	0.90675	0.132201	6.85888	6.94015e-12	3.63846e-10
Srebf1	968.015	-1.54049	0.224654	-6.8572	7.0225e-12	3.6716e-10
Sanbr	180.733	0.805899	0.11756	6.85524	7.11929e-12	3.71209e-10
Elovl3	6989.27	-4.14584	0.604935	-6.85337	7.21324e-12	3.75088e-10
Ggact	637.458	-1.56075	0.228052	-6.84381	7.71129e-12	3.99903e-10
Tnfrsf12a	1074.08	3.33429	0.487416	6.84074	7.87859e-12	4.07478e-10
Kansl1l	94.6068	-1.48229	0.216918	-6.83342	8.29132e-12	4.27672e-10
Cdk7	230.141	0.956496	0.140086	6.8279	8.61676e-12	4.43267e-10
Clec2h	58.1972	-5.24789	0.768656	-6.82736	8.64929e-12	4.4375e-10
Lmo4	309.929	1.6339	0.239392	6.82521	8.77973e-12	4.49232e-10
Preb	2509.8	1.10072	0.161281	6.82483	8.80297e-12	4.49232e-10
Ppdpf	850.876	-0.954623	0.139929	-6.82218	8.96692e-12	4.56385e-10
Psat1	177.688	5.04129	0.740637	6.80669	9.98689e-12	5.06954e-10
Mpv17l	215.475	-1.16862	0.17172	-6.80536	1.00799e-11	5.10324e-10
Septin9	704.687	-1.13502	0.16715	-6.79039	1.11833e-11	5.647e-10
Ets2	918.59	2.39218	0.352424	6.78778	1.13874e-11	5.72396e-10
Dexi	220.794	-1.36252	0.200734	-6.78768	1.13954e-11	5.72396e-10
Nfxl1	272.626	1.82572	0.269391	6.7772	1.22531e-11	6.13869e-10
Rufy3	509.211	-0.972472	0.143551	-6.77441	1.24913e-11	6.24174e-10
Yap1	996.464	0.832891	0.122989	6.77205	1.26969e-11	6.32799e-10
Sik1	2847.1	4.00855	0.592885	6.76109	1.36956e-11	6.80808e-10
Mettl13	150.743	1.11666	0.165364	6.75271	1.4511e-11	7.17627e-10
Itih2	22152.8	1.44033	0.213297	6.75271	1.45111e-11	7.17627e-10
Ptpn1	554.327	1.52719	0.226683	6.73713	1.61551e-11	7.96872e-10
Epb41	3188.84	2.23879	0.33237	6.73584	1.62985e-11	8.01885e-10
Atg101	343.036	-0.880186	0.130773	-6.73064	1.68924e-11	8.28979e-10
Adra1b	588.39	-3.13968	0.467006	-6.723	1.78016e-11	8.71372e-10
Lcat	6106.33	0.578291	0.0861464	6.71289	1.9081e-11	9.31617e-10
Pcx	6853.61	1.06946	0.159403	6.70917	1.95731e-11	9.53222e-10
Lrrc75a	37.6924	2.92443	0.436855	6.69428	2.16731e-11	1.05282e-09
Pelo	355.142	0.82863	0.123906	6.68756	2.26921e-11	1.09712e-09
Inhbe	910.06	2.30161	0.344165	6.68751	2.26994e-11	1.09712e-09
9630013D21Rik	88.3598	-1.53858	0.230183	-6.68416	2.32251e-11	1.11971e-09
Mt2	26230.3	4.78149	0.715866	6.67931	2.4007e-11	1.1545e-09
Eprs1	1686.9	0.565287	0.0846393	6.67878	2.40945e-11	1.15581e-09
Rrp12	173.559	1.4245	0.21335	6.67682	2.44188e-11	1.16845e-09
Crybb3	157.532	3.74329	0.56099	6.67265	2.51233e-11	1.19917e-09
Fam89a	29.7511	-3.59789	0.539618	-6.66747	2.60244e-11	1.2391e-09
Zfp871	507.753	-0.849433	0.127473	-6.66363	2.67139e-11	1.26878e-09
Mphosph10	210.099	1.00206	0.150433	6.66118	2.71632e-11	1.28693e-09
Dcaf10	386.556	0.868473	0.130447	6.65769	2.78166e-11	1.31464e-09
Plekhf1	110.744	-1.78209	0.267776	-6.65515	2.83015e-11	1.33427e-09
Slc19a2	974.852	-1.38039	0.207712	-6.64568	3.01817e-11	1.41943e-09
Slc36a4	133.708	1.41398	0.212951	6.63994	3.13802e-11	1.47219e-09
Irak1bp1	23.079	1.94487	0.293028	6.63715	3.19812e-11	1.49672e-09
Sorl1	68.2325	-1.90914	0.287705	-6.63576	3.22832e-11	1.50718e-09
ENSMUSG00000143678	22.4716	-2.57497	0.388224	-6.63269	3.29613e-11	1.5351e-09
Gprin3	34.8002	-3.13003	0.472048	-6.63075	3.33977e-11	1.55166e-09
Arhgap42	585.121	-1.097	0.165611	-6.62394	3.49743e-11	1.62098e-09
Fam20b	266.673	0.965187	0.14575	6.62222	3.53838e-11	1.63395e-09
Mid1ip1	286.704	-1.76811	0.267003	-6.62205	3.54243e-11	1.63395e-09
Gm55330	19.451	4.0356	0.609573	6.62036	3.58314e-11	1.64641e-09
Ncoa3	270.923	-0.697593	0.105373	-6.62022	3.58662e-11	1.64641e-09
Ppm1l	245.133	1.24411	0.188056	6.61562	3.69995e-11	1.6938e-09
4933421A08Rik	23.2764	4.04508	0.611471	6.61532	3.70751e-11	1.6938e-09
Lbp	3425.56	1.21905	0.184304	6.61434	3.73215e-11	1.70101e-09
Nol6	384.669	1.00228	0.151555	6.61329	3.75861e-11	1.70901e-09
A2m	150.643	5.92829	0.89667	6.61145	3.8057e-11	1.72633e-09
Gm45051	25.5768	-2.37514	0.359593	-6.6051	3.9726e-11	1.79779e-09
Trip11	396.503	0.807939	0.122427	6.59934	4.12986e-11	1.86456e-09
Slc35a4	301.877	1.00072	0.151701	6.59666	4.20522e-11	1.89413e-09
Neurl3	78.9184	-1.80627	0.273834	-6.59622	4.21781e-11	1.89535e-09
Gbp6	187.305	-3.23895	0.491095	-6.59537	4.24196e-11	1.90174e-09
Mrps23	402.541	0.623904	0.0947054	6.58784	4.46262e-11	1.99601e-09
Pacsin3	807.671	0.720818	0.10949	6.58344	4.597e-11	2.05133e-09
Tafazzin	399.152	-0.965793	0.146719	-6.58258	4.6234e-11	2.05832e-09
Emc9	202.113	-1.57828	0.239854	-6.58017	4.69907e-11	2.08717e-09
Trmt61a	141.169	1.64955	0.250876	6.57517	4.85965e-11	2.15085e-09
Prrc1	721.89	1.06946	0.162655	6.57501	4.86486e-11	2.15085e-09
Rsrp1	6113.2	-1.15268	0.175384	-6.57231	4.95415e-11	2.18332e-09
Kif21a	655.163	1.1149	0.169641	6.5721	4.96105e-11	2.18332e-09
Glyr1	1304.47	0.778621	0.118482	6.57165	4.97598e-11	2.18488e-09
Gm45837	55.294	20.8688	3.1783	6.56603	5.16748e-11	2.26378e-09
Psen2	2159.61	-1.57176	0.239522	-6.56206	5.30708e-11	2.31964e-09
Tada2b	333.663	0.779884	0.118893	6.55954	5.39725e-11	2.35369e-09
Cnp	166.905	-1.64724	0.251136	-6.55915	5.41142e-11	2.35452e-09
Tymp	370.76	-1.93777	0.295595	-6.55547	5.54657e-11	2.40786e-09
Hnf1aos1	56.5749	-2.92406	0.446324	-6.55142	5.69922e-11	2.46855e-09
Rab24	550.807	-0.574437	0.0876939	-6.55048	5.73524e-11	2.47855e-09
Nadk2	1057.85	-1.37555	0.210053	-6.54856	5.80936e-11	2.50494e-09
Prkaa2	392.059	-0.994949	0.15195	-6.54786	5.83675e-11	2.51111e-09
Slc35f6	342.61	0.579872	0.0886052	6.54445	5.97156e-11	2.56336e-09
Tmem165	168.602	1.03431	0.158135	6.54067	6.12435e-11	2.62308e-09
Bmal1	251.623	-2.78054	0.425493	-6.53488	6.36626e-11	2.72062e-09
Slc13a2	25.2075	-3.1576	0.483383	-6.53229	6.47709e-11	2.76183e-09
Derl1	2415.46	0.562298	0.0862685	6.51799	7.12552e-11	3.03158e-09
Sh3bp5	388.921	-1.20424	0.184878	-6.5137	7.33218e-11	3.11261e-09
Dusp8	109.527	2.8015	0.430188	6.51228	7.40188e-11	3.13526e-09
Pnpla2	1680.31	1.36158	0.20938	6.50294	7.8767e-11	3.32574e-09
ENSMUSG00000140149	8.03132	-4.75234	0.730819	-6.50275	7.88625e-11	3.32574e-09
Tmem214	1295.48	0.749158	0.115305	6.49718	8.18394e-11	3.44372e-09
Itpr1	565.765	0.840716	0.129466	6.49372	8.374e-11	3.51598e-09
Fkbp4	1738.85	-2.06809	0.318599	-6.49121	8.51505e-11	3.5674e-09
Srp54c	653.923	1.06834	0.164884	6.47933	9.21299e-11	3.8506e-09
Car14	522.709	-2.4432	0.377093	-6.47903	9.23117e-11	3.8506e-09
Slc10a3	96.2629	1.72112	0.265934	6.47197	9.67303e-11	4.02616e-09
Ing4	407.268	-0.822291	0.127187	-6.46523	1.01145e-10	4.20079e-09
Gm34719	132.721	-2.24088	0.346849	-6.46068	1.0423e-10	4.31959e-09
Nek6	1345.25	0.935532	0.144847	6.45875	1.05573e-10	4.3658e-09
Sec23ip	388.085	0.795368	0.123157	6.45817	1.05978e-10	4.37315e-09
Zfyve16	95.8518	1.00109	0.155061	6.45612	1.07422e-10	4.42319e-09
Pnkd	1102.94	-2.35002	0.364042	-6.45537	1.07955e-10	4.43563e-09
Scara5	879.646	1.67411	0.259351	6.45498	1.08231e-10	4.43746e-09
Pomgnt1	393.594	0.920429	0.14273	6.44874	1.1278e-10	4.61413e-09
Psmb9	117.715	-1.69091	0.262349	-6.44528	1.15386e-10	4.71069e-09
Rab33b	166.343	0.94308	0.146374	6.44295	1.17171e-10	4.77342e-09
Pmf1	158.941	-1.1891	0.184672	-6.43897	1.2029e-10	4.89008e-09
Suco	294.434	1.57585	0.244876	6.43528	1.23245e-10	4.99963e-09
Paxx	240.738	-1.32728	0.206482	-6.42804	1.29257e-10	5.23246e-09
Osmr	226.761	2.19704	0.341861	6.42669	1.3041e-10	5.26802e-09
BC024386	3241.2	-3.0834	0.479879	-6.42536	1.31554e-10	5.30305e-09
Commd7	248.239	-0.997224	0.155284	-6.42195	1.34539e-10	5.41201e-09
Gm38416	44.7057	-2.73971	0.426681	-6.42098	1.35403e-10	5.43539e-09
ENSMUSG00000121779	269.993	-3.40046	0.529623	-6.42053	1.35799e-10	5.43989e-09
Srp68	1006.88	0.799185	0.124522	6.41803	1.38046e-10	5.5184e-09
Ankrd2	19.6295	3.1298	0.487792	6.41626	1.39661e-10	5.57135e-09
Steap3	251.173	-1.66829	0.260101	-6.414	1.41747e-10	5.64282e-09
Polr3d	261.757	1.39277	0.21739	6.40678	1.48621e-10	5.89581e-09
Prg4	1145.89	1.6725	0.261055	6.40669	1.48717e-10	5.89581e-09
Clpx	2606.08	-1.73069	0.270173	-6.40587	1.49517e-10	5.91534e-09
Klhl24	560.569	-1.29038	0.201459	-6.40519	1.50182e-10	5.92939e-09
Steap4	10368.6	3.18722	0.497712	6.40375	1.51606e-10	5.97332e-09
Pabpc4	683.322	1.07915	0.169049	6.38366	1.72906e-10	6.79862e-09
Tlcd1	329.236	-1.27478	0.200188	-6.36789	1.91644e-10	7.51075e-09
Tpst2	405.88	-0.91001	0.142909	-6.36777	1.918e-10	7.51075e-09
Abtb1	317.865	-0.726393	0.114122	-6.36504	1.95234e-10	7.62962e-09
Helb	206.279	1.13738	0.178737	6.36344	1.97291e-10	7.69434e-09
Qsox2	125.906	1.29322	0.203298	6.36122	2.00163e-10	7.77548e-09
Selenoi	598.436	-1.10577	0.17383	-6.3612	2.00182e-10	7.77548e-09
Hspa13	604.711	1.18478	0.186309	6.35923	2.02767e-10	7.86e-09
Smyd5	295.423	1.12593	0.17708	6.35829	2.04011e-10	7.89226e-09
Lactb2	2769.54	-1.36728	0.215368	-6.34859	2.17292e-10	8.38913e-09
Cpt1a	4707.79	1.11422	0.175545	6.34719	2.19283e-10	8.44901e-09
ENSMUSG00000139942	10.1359	-6.64071	1.04719	-6.34147	2.27588e-10	8.75141e-09
Tmem248	1446.16	0.943448	0.148888	6.33662	2.34854e-10	9.01275e-09
1110020A21Rik	24.7695	-2.16313	0.341571	-6.33288	2.40622e-10	9.21569e-09
Gm20186	7719	1.68241	0.265787	6.32992	2.45296e-10	9.37597e-09
Akr7a5	1763.29	-0.718934	0.113598	-6.32877	2.47127e-10	9.42717e-09
Zfp251	40.9114	1.58645	0.25086	6.32404	2.5482e-10	9.70135e-09
4933439C10Rik	60.69	-1.59726	0.252684	-6.32119	2.59561e-10	9.8623e-09
Ormdl1	226.424	-1.30178	0.206068	-6.31723	2.66293e-10	1.00981e-08
ENSMUSG00000131612	45.4308	2.75933	0.436865	6.31623	2.68029e-10	1.01403e-08
Slc10a2	604.838	1.98142	0.313716	6.31597	2.68464e-10	1.01403e-08
Pld1	198.57	1.02959	0.163077	6.31352	2.72757e-10	1.02822e-08
Gm47547	27.6639	4.15469	0.658369	6.31057	2.7801e-10	1.04597e-08
Irak4	163.682	0.796711	0.126305	6.30783	2.82967e-10	1.06254e-08
Dut	78.1795	-1.50164	0.238213	-6.30379	2.90446e-10	1.08849e-08
ENSMUSG00000134867	30.9043	6.65909	1.05679	6.30125	2.95251e-10	1.10434e-08
Plec	1392.14	1.30038	0.206442	6.29903	2.99513e-10	1.1181e-08
Tmem263	217.767	1.5878	0.252238	6.29483	3.07735e-10	1.14657e-08
Sirt4	103.545	-1.27461	0.202946	-6.28054	3.374e-10	1.25466e-08
Phospho1	170.199	-1.85338	0.295159	-6.27928	3.40146e-10	1.26006e-08
Pnrc1	1761.17	-1.90766	0.303803	-6.27927	3.40167e-10	1.26006e-08
Tspan9	714.966	1.41427	0.225252	6.27864	3.41547e-10	1.26274e-08
Alkbh2	111.664	1.207	0.192272	6.27756	3.43928e-10	1.26768e-08
Ddx1	1336.65	0.74913	0.119337	6.27743	3.44205e-10	1.26768e-08
ENSMUSG00000143161	3346.68	1.23551	0.196863	6.27598	3.47435e-10	1.27712e-08
Ccdc149	103.698	1.74682	0.278654	6.2688	3.63832e-10	1.33484e-08
Acot3	56.6266	4.28825	0.684136	6.26813	3.65414e-10	1.33808e-08
Trmt6	285.046	1.22189	0.195074	6.26369	3.75983e-10	1.37417e-08
1810055G02Rik	1007.4	1.7467	0.278899	6.26284	3.78025e-10	1.379e-08
Lama3	60.8892	-2.58629	0.412994	-6.2623	3.79335e-10	1.38115e-08
Scamp2	368.164	0.524159	0.0837904	6.2556	3.95992e-10	1.43907e-08
Il1r1	3400.85	1.89332	0.302938	6.24985	4.10846e-10	1.49023e-08
Gpx3	296.569	2.25904	0.361524	6.24866	4.13995e-10	1.49882e-08
Sf3a3	320.741	0.659888	0.105616	6.248	4.15736e-10	1.50229e-08
Slc25a21	96.0428	-1.41107	0.225879	-6.24704	4.18307e-10	1.50874e-08
Serpina9	26.8981	-3.87759	0.62074	-6.24672	4.19168e-10	1.50901e-08
Gm26967	30.5481	-4.29906	0.688328	-6.24565	4.22038e-10	1.51649e-08
Gm31717	10.2601	-4.20847	0.67391	-6.24486	4.24176e-10	1.52133e-08
Lonrf3	20.8086	-3.02508	0.484505	-6.24365	4.27485e-10	1.52791e-08
Pfkm	144.413	-1.28883	0.206424	-6.2436	4.27606e-10	1.52791e-08
Srprb	803.868	1.16528	0.186827	6.23723	4.45379e-10	1.58846e-08
Elp3	427.923	0.829066	0.132936	6.23659	4.47199e-10	1.592e-08
Pcsk5	237.71	1.08365	0.173817	6.23446	4.53348e-10	1.6109e-08
Creb3l2	657.65	1.42326	0.228324	6.23349	4.56158e-10	1.61789e-08
Irf2bp2	1309.42	-1.3166	0.211304	-6.2308	4.64062e-10	1.64288e-08
Trabd	1814.54	0.907331	0.145767	6.22452	4.83021e-10	1.70685e-08
Cd82	767.295	-0.74404	0.119542	-6.22411	4.8429e-10	1.70819e-08
Gm36041	70.2979	-3.75364	0.60364	-6.21834	5.02433e-10	1.76885e-08
Srpra	3500.95	0.839994	0.135089	6.21806	5.03331e-10	1.76885e-08
ENSMUSG00000123988	7.68073	-6.65295	1.0702	-6.21653	5.08255e-10	1.78289e-08
Tmem50a	1035.7	-0.644645	0.103752	-6.21332	5.18753e-10	1.81639e-08
Tm4sf20	32.6674	6.79212	1.09344	6.21168	5.24207e-10	1.83214e-08
Gcc2	292.319	0.83531	0.134521	6.20953	5.31429e-10	1.85143e-08
Tk1	125.171	-2.52874	0.40724	-6.20946	5.31655e-10	1.85143e-08
Ahcyl1	1292.5	-0.432084	0.0696384	-6.20468	5.48077e-10	1.90516e-08
Hdhd3	188.434	-1.69606	0.273661	-6.19766	5.73087e-10	1.9885e-08
Syt3	41.294	-2.39444	0.386371	-6.19727	5.74504e-10	1.98982e-08
Tns2	994.334	1.36883	0.221146	6.18974	6.02625e-10	2.08345e-08
Rrp8	198.933	0.925055	0.149486	6.18826	6.08318e-10	2.09935e-08
Cdc42se1	360.397	1.09051	0.1764	6.18203	6.32844e-10	2.18007e-08
Neu1	511.046	-0.629876	0.101956	-6.1779	6.49579e-10	2.23372e-08
Tmem82	693.604	0.793767	0.128506	6.17688	6.53801e-10	2.24386e-08
Polr1e	117.125	1.08816	0.176174	6.17662	6.54868e-10	2.24386e-08
Chchd4	235.105	0.953169	0.154367	6.17468	6.62974e-10	2.26758e-08
Gckr	1853.21	-0.811707	0.131475	-6.17387	6.66396e-10	2.27523e-08
Kng2	5886.32	1.14595	0.185752	6.16926	6.86105e-10	2.33836e-08
Gm11695	87.6502	5.06124	0.820614	6.16762	6.93248e-10	2.35852e-08
Cimap1b	105.075	-1.69841	0.275393	-6.1672	6.95084e-10	2.36058e-08
Prkra	150.633	-1.04052	0.168748	-6.16611	6.99901e-10	2.37274e-08
Arhgap24	58.4717	-1.90664	0.309541	-6.15958	7.29364e-10	2.46826e-08
Arfip2	410.048	1.21494	0.197297	6.15791	7.37111e-10	2.49009e-08
Rnf185	677.56	0.88284	0.143382	6.15727	7.40077e-10	2.49423e-08
Twf1	925.021	0.538742	0.0874994	6.15709	7.40938e-10	2.49423e-08
Gm19619	48.7251	2.29027	0.372047	6.15586	7.46718e-10	2.50929e-08
Ddc	902.787	-2.98253	0.484817	-6.15187	7.6575e-10	2.56874e-08
Fbxo3	854.122	-0.825892	0.134289	-6.1501	7.74335e-10	2.59301e-08
Sap30bp	319.991	0.735358	0.119581	6.14947	7.77403e-10	2.59875e-08
Srgap3	30.1999	-3.31315	0.538829	-6.1488	7.80699e-10	2.60523e-08
Snip1	215.018	0.731378	0.118978	6.14717	7.88771e-10	2.62759e-08
Hdac11	254.316	-1.97498	0.321303	-6.1468	7.90609e-10	2.62915e-08
Gm7160	36.6965	-2.10106	0.341906	-6.14515	7.989e-10	2.6484e-08
Bmp2k	111.806	1.57577	0.256427	6.14509	7.99158e-10	2.6484e-08
Apoa5	27737.1	0.896523	0.1459	6.14476	8.00821e-10	2.64934e-08
Stat3	2690.31	1.13382	0.184553	6.1436	8.06727e-10	2.66428e-08
Slc25a51	2626.92	1.52854	0.248842	6.14261	8.11752e-10	2.67627e-08
Tmem14c	1255.59	-1.10766	0.180393	-6.14025	8.23919e-10	2.71173e-08
Wdr43	441.586	1.1247	0.183579	6.12651	8.98282e-10	2.95141e-08
Pum3	437.744	0.591853	0.096691	6.12108	9.29458e-10	3.04862e-08
Dynll2	1483.84	-1.48152	0.242269	-6.11518	9.64497e-10	3.15815e-08
C2cd2l	723.955	1.32927	0.217386	6.11479	9.66866e-10	3.16051e-08
Tlcd2	761.717	-1.89015	0.309222	-6.11261	9.80156e-10	3.19851e-08
Dnajb1	293.722	-0.987337	0.1616	-6.10975	9.97846e-10	3.25071e-08
Per1	549.411	2.6322	0.430879	6.10891	1.00315e-09	3.26244e-08
Adh6-ps1.1	362.782	-2.82017	0.461727	-6.10786	1.00973e-09	3.27829e-08
Arl2bp	199.898	1.80687	0.295909	6.10616	1.02054e-09	3.30778e-08
Sumo3	1014.66	-0.493923	0.0809002	-6.10533	1.02587e-09	3.31946e-08
Gmppb	538.554	1.45459	0.238338	6.10306	1.04059e-09	3.36143e-08
ENSMUSG00000122428	29.8661	-2.42736	0.397886	-6.10065	1.0564e-09	3.40674e-08
Glo1-ps	111.826	-5.0174	0.823327	-6.09406	1.1008e-09	3.53883e-08
Mmadhc	1292.91	1.02806	0.168703	6.0939	1.10192e-09	3.53883e-08
Lipa	2003.03	-1.08667	0.178325	-6.09376	1.10289e-09	3.53883e-08
Dhdh	1185.35	-1.58869	0.260903	-6.08919	1.13485e-09	3.63531e-08
Irf6	550.015	-1.34842	0.221661	-6.08326	1.17762e-09	3.76602e-08
Nifk	479.929	0.853725	0.140349	6.08285	1.18064e-09	3.76704e-08
Slc37a3	399.472	0.81479	0.133952	6.08269	1.18186e-09	3.76704e-08
Plxnb1	813.38	1.03909	0.171003	6.07645	1.2287e-09	3.90521e-08
Gpr107	317.242	0.672399	0.110658	6.07638	1.22928e-09	3.90521e-08
Atl2	2095.29	1.00965	0.166198	6.07495	1.2403e-09	3.93369e-08
Sgpl1	588.196	-0.807345	0.132919	-6.07396	1.2479e-09	3.95128e-08
Gstp1	38123.6	-1.22187	0.201313	-6.06948	1.28326e-09	4.05653e-08
Anp32a	1232.17	-1.33408	0.220084	-6.06167	1.34718e-09	4.25158e-08
Fbxo4	236.614	0.896482	0.148172	6.05029	1.44582e-09	4.55334e-08
Nos1ap	18.3911	3.51877	0.581606	6.0501	1.44754e-09	4.55334e-08
Tardbp	1275.91	-0.76674	0.126761	-6.0487	1.46017e-09	4.58554e-08
Timeless	59.3536	1.30451	0.215679	6.04838	1.46309e-09	4.58723e-08
Cyp17a1	758.141	4.24254	0.701537	6.0475	1.47113e-09	4.6049e-08
Slc12a4	495.09	1.44721	0.239534	6.04179	1.52413e-09	4.76236e-08
Wdr74	392.061	0.666959	0.110395	6.04155	1.5264e-09	4.76236e-08
Alg8	178.493	0.747356	0.123766	6.03848	1.55574e-09	4.84602e-08
Rcbtb1	869.598	0.67591	0.112077	6.03076	1.63194e-09	5.07514e-08
Erp27	18.6575	3.73835	0.620087	6.02876	1.65222e-09	5.12991e-08
Dnaja4	99.6519	-0.979822	0.162761	-6.02002	1.74396e-09	5.40599e-08
Cog3	355.804	1.03231	0.171538	6.01798	1.76607e-09	5.46571e-08
Wfs1	288.074	1.44986	0.240996	6.01612	1.78646e-09	5.5199e-08
2310040G24Rik	20.5802	-2.54796	0.423624	-6.01468	1.80246e-09	5.56039e-08
Gnl3l	236.635	0.892307	0.148386	6.0134	1.8167e-09	5.59533e-08
Wdr3	235.821	0.845143	0.140683	6.00744	1.88475e-09	5.7956e-08
Lrrc20	105.893	1.32297	0.220428	6.00185	1.95087e-09	5.98932e-08
Tram2	227.526	1.12763	0.187952	5.99959	1.97821e-09	6.06356e-08
1700066M21Rik	196.102	-1.39482	0.232732	-5.99326	2.05676e-09	6.29429e-08
Slc37a1	239.792	2.54416	0.424682	5.99074	2.08888e-09	6.38238e-08
Usp22	345.336	1.06301	0.177468	5.98987	2.10005e-09	6.40633e-08
Fhad1	54.3333	1.25699	0.209866	5.98948	2.10512e-09	6.41158e-08
Sec23a	979.189	0.864922	0.14442	5.98894	2.11208e-09	6.42258e-08
Adamts15	32.8671	2.63099	0.439331	5.98864	2.11604e-09	6.42445e-08
Abce1	1320.06	0.635902	0.106237	5.9857	2.15465e-09	6.53135e-08
Madd	178.082	-1.12553	0.188056	-5.98507	2.16294e-09	6.5402e-08
Ccdc141	83.5984	-1.6717	0.279317	-5.98496	2.16439e-09	6.5402e-08
Nat8f1	1256.3	-1.67905	0.280673	-5.98223	2.20101e-09	6.64039e-08
St3gal1	2300.81	0.809245	0.135304	5.98094	2.21856e-09	6.68285e-08
Rras2	400.667	1.24123	0.207616	5.97851	2.25182e-09	6.77239e-08
Pcp4l1	51.632	-2.73556	0.457769	-5.97586	2.28885e-09	6.873e-08
Ccne1	59.097	3.22879	0.540501	5.9737	2.31939e-09	6.95382e-08
Rpa1	264.972	-0.855143	0.143215	-5.97105	2.35736e-09	7.05662e-08
Cimip3	80.0907	-1.44319	0.241805	-5.96842	2.39557e-09	7.15985e-08
Gm36435	36.4669	-3.2488	0.544372	-5.96797	2.40229e-09	7.16875e-08
Gm30262	462.921	-1.71881	0.288127	-5.96545	2.43966e-09	7.26897e-08
Gpr12	4.74412	-5.94503	0.996805	-5.96409	2.46002e-09	7.31827e-08
AU040320	383.611	0.775597	0.130061	5.96333	2.47149e-09	7.34101e-08
Tef	651.598	2.10481	0.352994	5.96272	2.48067e-09	7.35689e-08
Cobl	380.761	1.60187	0.268671	5.96222	2.48832e-09	7.36818e-08
Qars1	846.903	0.674075	0.113102	5.9599	2.52392e-09	7.46208e-08
Cdc14b	196.989	-1.03253	0.173266	-5.95919	2.53488e-09	7.48296e-08
Rps18-ps5	29.9834	-5.01531	0.841669	-5.95876	2.54153e-09	7.48581e-08
Nol8	232.189	1.10882	0.186087	5.95863	2.54364e-09	7.48581e-08
Adrb3	73.9173	-3.32386	0.558024	-5.95647	2.57739e-09	7.57349e-08
Crybg1	345.901	1.27914	0.215072	5.94751	2.72249e-09	7.98763e-08
Arhgef16	38.71	-1.83732	0.30899	-5.94621	2.74423e-09	8.03913e-08
Tcirg1	538.809	-0.891245	0.149988	-5.9421	2.81399e-09	8.23092e-08
Edem3	461.927	0.834504	0.140505	5.93932	2.8621e-09	8.35891e-08
Gin1	219.589	-1.1047	0.186007	-5.93906	2.86656e-09	8.35919e-08
Slc22a15	126.907	-0.864726	0.145679	-5.93582	2.92386e-09	8.51335e-08
Ube2r2	1380.81	-0.539987	0.0910459	-5.93093	3.01231e-09	8.74815e-08
Zfp330	324.606	1.09295	0.184289	5.93064	3.01763e-09	8.74815e-08
Cd300ld	61.7997	-2.04659	0.345089	-5.93061	3.01817e-09	8.74815e-08
Txlna	560.651	0.931653	0.157225	5.92559	3.11171e-09	9.00566e-08
Nup42	83.4027	1.00773	0.170102	5.92425	3.13721e-09	9.06578e-08
Elp1	204.253	0.892477	0.150756	5.92	3.21932e-09	9.28907e-08
Eif4a2	2853.65	-0.60588	0.102351	-5.91962	3.22678e-09	9.29462e-08
Aagab	315.428	-0.820529	0.138617	-5.91941	3.23093e-09	9.29462e-08
Cry1	171.736	-1.36129	0.229984	-5.91909	3.23731e-09	9.29901e-08
Abtb2	182.309	-1.61592	0.27307	-5.91761	3.26663e-09	9.36922e-08
ENSMUSG00000143615	3.78434	5.78996	0.978589	5.91664	3.28587e-09	9.41034e-08
Tbrg1	1207.89	1.34146	0.226773	5.91542	3.31023e-09	9.46599e-08
Rhou	1593.36	1.06417	0.180016	5.91152	3.38964e-09	9.67863e-08
Gabarapl1	2775.31	-1.34262	0.227153	-5.91065	3.40758e-09	9.7154e-08
Heatr3	358.32	0.602917	0.102018	5.9099	3.42309e-09	9.74513e-08
Atp10d	164.898	1.67333	0.283222	5.90819	3.45878e-09	9.83215e-08
4931408D14Rik	152.283	2.88326	0.488249	5.90531	3.51989e-09	9.99108e-08
Mfsd13a	63.9121	-1.29628	0.21963	-5.90211	3.58887e-09	1.01718e-07
2900026A02Rik	976.899	1.38339	0.234472	5.90002	3.63456e-09	1.02861e-07
ENSMUSG00000095041	2784.56	-1.44475	0.24495	-5.89815	3.6761e-09	1.03884e-07
Cep44	109.829	-0.765888	0.129864	-5.8976	3.68816e-09	1.04071e-07
Mfhas1	206.322	-1.1609	0.196858	-5.89715	3.69841e-09	1.04207e-07
Zfp862-ps.1	44.5727	1.98368	0.336834	5.8892	3.88076e-09	1.09134e-07
Repin1	498.811	-0.99324	0.168659	-5.88903	3.88463e-09	1.09134e-07
Dnajb9	1435.48	1.50041	0.254864	5.88709	3.93048e-09	1.10174e-07
Nrdc	1147.5	0.420779	0.0714763	5.88698	3.93313e-09	1.10174e-07
Myo1c	658.201	1.24544	0.211588	5.88617	3.95254e-09	1.10538e-07
Copg1	1619.08	0.631167	0.107233	5.88595	3.95768e-09	1.10538e-07
Eif2b4	704.511	0.96972	0.164812	5.8838	4.00958e-09	1.11825e-07
9130016M20Rik	576.734	-2.29265	0.389732	-5.88262	4.03811e-09	1.1233e-07
Cyp4v3	4954.3	-1.21149	0.205945	-5.88257	4.03938e-09	1.1233e-07
Alyref	229.575	1.00736	0.17144	5.87592	4.20506e-09	1.16768e-07
Ccdc186	153.443	0.849536	0.144597	5.87518	4.22388e-09	1.17121e-07
Copa	2916.63	0.593339	0.101073	5.87039	4.34781e-09	1.20383e-07
Gm17167	62.9447	1.7209	0.293195	5.86948	4.37168e-09	1.2087e-07
Gjb1	7179.4	-0.768758	0.131109	-5.8635	4.5322e-09	1.24986e-07
Ptprd	645.968	-1.31692	0.224599	-5.86345	4.53357e-09	1.24986e-07
Gtf2e1	194.471	1.00493	0.171436	5.86183	4.57786e-09	1.26026e-07
AA986860	104.968	2.21605	0.378316	5.85766	4.69444e-09	1.2905e-07
Tspan33	198.846	-1.33777	0.228518	-5.85411	4.79582e-09	1.31648e-07
Ifit3b	26.6404	-2.88563	0.493235	-5.85042	4.90326e-09	1.34405e-07
Tmem41a	184.546	1.64502	0.281248	5.849	4.94527e-09	1.35364e-07
A530020G20Rik	22.9928	-3.83977	0.656633	-5.84767	4.98518e-09	1.36262e-07
BC004004	1124.25	-0.875522	0.14973	-5.84734	4.99508e-09	1.36338e-07
Wdr36	366.604	0.729378	0.124782	5.84523	5.05867e-09	1.37877e-07
Rnf125	95.4351	-1.96136	0.335582	-5.84464	5.07674e-09	1.38174e-07
Cmtm6	1185.39	-0.972418	0.166445	-5.84227	5.14929e-09	1.3995e-07
Nop58	594.785	1.42644	0.244297	5.83896	5.25272e-09	1.42447e-07
Tmem234	736.41	-0.493487	0.0845178	-5.83886	5.25603e-09	1.42447e-07
Tmem218	41.4094	-1.68329	0.288421	-5.83621	5.34002e-09	1.44519e-07
Gm4952	634.654	-2.82299	0.483799	-5.83506	5.37726e-09	1.45322e-07
Gm48199	769.212	2.25659	0.387144	5.8288	5.58267e-09	1.50639e-07
Syne1	143.027	-1.46315	0.25103	-5.82859	5.58969e-09	1.50639e-07
Erc1	364.829	0.68129	0.116941	5.82591	5.68008e-09	1.5286e-07
Tmem106c	176.936	-0.79656	0.136757	-5.82465	5.7231e-09	1.53802e-07
Eif2ak3	306.987	1.25641	0.215727	5.82405	5.74371e-09	1.53926e-07
Slc6a8	188.48	1.69538	0.2911	5.82405	5.74376e-09	1.53926e-07
ENSMUSG00000125315	19.4174	-4.29394	0.73745	-5.82268	5.79099e-09	1.54975e-07
Serpina11	1470.98	0.693364	0.119122	5.8206	5.86362e-09	1.56701e-07
Cyp2d22	2435.51	-0.958108	0.164651	-5.81904	5.91877e-09	1.57955e-07
Tln2	65.7181	-1.52869	0.26289	-5.81494	6.06548e-09	1.61645e-07
Faap20	219.998	0.740726	0.127467	5.81114	6.20488e-09	1.65131e-07
Srp54a	1074.11	0.756629	0.130341	5.80501	6.43621e-09	1.70958e-07
Ddx49	402.867	0.738417	0.127207	5.80487	6.44167e-09	1.70958e-07
Gm56906	1338.89	1.49819	0.258163	5.80327	6.5035e-09	1.72361e-07
Saal1	88.2492	0.777948	0.134059	5.80303	6.51278e-09	1.72369e-07
Usp16	498.237	0.744882	0.128398	5.80136	6.57794e-09	1.73853e-07
ENSMUSG00000141779	74.8245	3.25333	0.56082	5.80103	6.59106e-09	1.73961e-07
Oxld1	72.1553	-1.59828	0.275589	-5.79949	6.65157e-09	1.75316e-07
Uap1	657.109	0.870646	0.150147	5.79861	6.68669e-09	1.76e-07
Abcf3	831.87	0.625162	0.107852	5.79648	6.77227e-09	1.78009e-07
Cdca7	28.3642	1.72841	0.298249	5.7952	6.82406e-09	1.79125e-07
Grhl1	37.2258	2.52486	0.435704	5.79489	6.83645e-09	1.79205e-07
Skic3	200.774	0.942838	0.16273	5.79389	6.87762e-09	1.80038e-07
Pars2	42.6362	1.24514	0.214956	5.79255	6.93257e-09	1.81229e-07
Rrp15	192.936	1.10156	0.190263	5.7897	7.05118e-09	1.84079e-07
Ehd4	195.719	1.44236	0.249389	5.78357	7.31339e-09	1.90665e-07
Dhrs7l	294.685	-3.31341	0.573046	-5.78211	7.37697e-09	1.92062e-07
Mov10	245.957	-1.02958	0.178181	-5.77826	7.54769e-09	1.9624e-07
Abcb10	291.717	-1.11741	0.193421	-5.7771	7.60012e-09	1.97336e-07
Atg7	377.94	-0.633189	0.109611	-5.77669	7.6185e-09	1.97546e-07
Trim39	453.708	1.06599	0.18458	5.77521	7.68589e-09	1.99024e-07
Sash1	309.755	-1.04244	0.180542	-5.77397	7.74264e-09	2.00223e-07
Gimap6	116.025	-1.28272	0.222374	-5.76829	8.00781e-09	2.06548e-07
ENSMUSG00000126941	16.9896	3.60062	0.62421	5.76827	8.00875e-09	2.06548e-07
Rdh9	1270.9	1.74906	0.303278	5.7672	8.05993e-09	2.07589e-07
Kdelr2	2101.51	0.923296	0.160174	5.76434	8.19773e-09	2.10855e-07
Acsl1	7744.68	-1.91764	0.332882	-5.76072	8.37541e-09	2.15137e-07
Armcx3	302.245	1.30247	0.226106	5.76043	8.39005e-09	2.15177e-07
Foxo3	445.472	-1.07597	0.186793	-5.76024	8.39938e-09	2.15177e-07
Tsr1	463.702	1.18747	0.206177	5.75947	8.43777e-09	2.15872e-07
Vrk3	452.71	0.543795	0.0944729	5.75609	8.60837e-09	2.19943e-07
Fmo1	1366.77	-1.876	0.325985	-5.75486	8.67128e-09	2.21256e-07
Ctbs	172.206	1.00269	0.174241	5.75461	8.68412e-09	2.21289e-07
Mybbp1a	939.517	1.11173	0.193199	5.75432	8.69936e-09	2.21384e-07
Eps15	552.644	0.723863	0.125813	5.75351	8.74116e-09	2.21968e-07
Efhd2	1176.09	1.77097	0.307812	5.75342	8.74544e-09	2.21968e-07
ENSMUSG00000136036	7.27537	6.46804	1.12435	5.75267	8.78429e-09	2.22659e-07
Glo1	6276.48	-1.40248	0.243835	-5.75175	8.83227e-09	2.2358e-07
Supt3	77.4969	-1.08988	0.18963	-5.74739	9.06329e-09	2.29126e-07
Camk1d	428.15	-2.01543	0.350781	-5.74555	9.16253e-09	2.3133e-07
Lrit1	85.2866	-2.38858	0.415847	-5.74388	9.25315e-09	2.33311e-07
Akap11	343.902	1.03905	0.181045	5.73919	9.51296e-09	2.39547e-07
Prxl2a	715.082	-0.744338	0.129912	-5.72955	1.00699e-08	2.5324e-07
ENSMUSG00000121760	24.2971	3.12719	0.546	5.72746	1.01948e-08	2.55906e-07
Lrrfip1	522.886	0.935873	0.163405	5.72733	1.02026e-08	2.55906e-07
Clca3a1	154.866	1.38791	0.242535	5.72252	1.04952e-08	2.62902e-07
Rabep2	157.582	-0.996155	0.174167	-5.71953	1.06818e-08	2.67225e-07
Ldhd	4404.47	0.837711	0.146477	5.71908	1.07104e-08	2.67593e-07
Mmab	310.667	-1.32017	0.230855	-5.71862	1.07393e-08	2.67967e-07
Fan1	25.1633	1.59829	0.279607	5.71621	1.08924e-08	2.71432e-07
Pspc1	153.676	1.83119	0.320494	5.71366	1.10575e-08	2.74857e-07
Ren1	6.17114	5.5827	0.977083	5.71364	1.10585e-08	2.74857e-07
Rhbdd3	141.816	-1.07168	0.18774	-5.70831	1.14102e-08	2.83233e-07
Ang	6343.84	1.32808	0.232683	5.7077	1.14513e-08	2.83605e-07
Gm11843	102.982	2.98987	0.523844	5.70756	1.14606e-08	2.83605e-07
Bcl6	360.722	-2.27012	0.397749	-5.70743	1.14696e-08	2.83605e-07
ENSMUSG00000127564	117.677	2.37277	0.415827	5.70614	1.1557e-08	2.854e-07
Sgf29	176.683	-0.848747	0.148769	-5.70512	1.16262e-08	2.86739e-07
Chka	2627.65	-1.96926	0.345513	-5.69952	1.20144e-08	2.95933e-07
Aen	359.789	0.870301	0.15275	5.69757	1.21528e-08	2.98689e-07
Lmna	934.038	0.819852	0.143897	5.6975	1.21574e-08	2.98689e-07
Rffl	372.785	0.926405	0.162612	5.69703	1.2191e-08	2.99131e-07
Eogt	113.501	1.13842	0.199901	5.69491	1.23434e-08	3.02484e-07
9130401M01Rik	280.08	0.83755	0.147227	5.68886	1.27894e-08	3.13013e-07
St13	1472.42	-1.01661	0.178808	-5.68549	1.30434e-08	3.18825e-07
Pwp1	252.421	0.839369	0.147646	5.685	1.30815e-08	3.19348e-07
Mt1	39066.4	4.43701	0.780731	5.68315	1.32234e-08	3.22402e-07
Vps37c	385.527	1.04964	0.184713	5.68252	1.32727e-08	3.23194e-07
Trmt2a	322.015	0.652833	0.114917	5.68093	1.33967e-08	3.25799e-07
Ifit3	113.674	-1.86446	0.328295	-5.67923	1.35303e-08	3.28633e-07
Snx21	82.7055	-0.921525	0.162286	-5.6784	1.35959e-08	3.29809e-07
Pla2g12a	372.916	1.22627	0.215965	5.67808	1.36215e-08	3.30012e-07
Aco1	2161.19	-0.764676	0.134681	-5.6777	1.36517e-08	3.30327e-07
Sned1	123.677	-1.64	0.288891	-5.67688	1.37175e-08	3.31499e-07
Rtf2	1267.62	0.578839	0.101974	5.67633	1.37614e-08	3.32143e-07
Gucy2c	63.0315	4.51112	0.79478	5.67593	1.37935e-08	3.32306e-07
Sdsl	807.819	1.99155	0.350884	5.67582	1.38028e-08	3.32306e-07
Inhba	70.4327	-1.84872	0.325775	-5.67482	1.38832e-08	3.33822e-07
Grwd1	191.437	0.932378	0.164326	5.67397	1.39527e-08	3.35075e-07
Nostrin	402.358	1.06267	0.187316	5.67313	1.40216e-08	3.36308e-07
Supt16	434.807	0.476055	0.0839239	5.67245	1.40766e-08	3.37205e-07
Mlx	658.137	0.630035	0.111094	5.67118	1.4182e-08	3.39306e-07
Irgq	334.531	1.09987	0.194028	5.66864	1.43934e-08	3.43936e-07
Gm57195	35.9072	-3.28657	0.579862	-5.66784	1.44607e-08	3.45114e-07
Sdad1	252.484	1.33988	0.23659	5.66331	1.48478e-08	3.53913e-07
Uhmk1	609.13	0.652679	0.115252	5.66305	1.48707e-08	3.54018e-07
Tbc1d24	335.703	1.02614	0.181277	5.66061	1.50836e-08	3.58642e-07
Tm9sf2	2433.78	0.716505	0.126622	5.65861	1.52601e-08	3.62389e-07
Alg2	318.911	1.14329	0.202059	5.65818	1.52991e-08	3.62866e-07
Armt1	266.408	0.844104	0.149285	5.6543	1.56478e-08	3.70679e-07
Cdv3	1814.81	0.67709	0.119763	5.65357	1.57145e-08	3.718e-07
Rbm47	595.904	-1.10299	0.195172	-5.65135	1.5919e-08	3.76175e-07
9430015G10Rik	52.8351	-1.45607	0.257785	-5.64838	1.61962e-08	3.82255e-07
Myo6	484.769	-0.602616	0.106734	-5.64594	1.64283e-08	3.87257e-07
Limd2	97.1819	-1.28371	0.227451	-5.64388	1.66255e-08	3.91424e-07
Kifc2	92.3979	-2.12402	0.376368	-5.64346	1.66665e-08	3.91909e-07
Tox4	582.48	0.679919	0.120518	5.64164	1.68442e-08	3.95603e-07
Per3	53.727	3.21169	0.569391	5.64058	1.69481e-08	3.97555e-07
Tmem135	788.471	-0.710156	0.125951	-5.63834	1.71701e-08	4.02272e-07
Mndal	101.264	-1.50042	0.266124	-5.63806	1.71977e-08	4.02427e-07
Pak2	470.431	0.783959	0.139078	5.63683	1.73206e-08	4.04808e-07
ENSMUSG00000142402	8.58045	-5.78786	1.02711	-5.6351	1.74957e-08	4.08403e-07
Vkorc1l1	769.236	0.685473	0.12166	5.63434	1.75733e-08	4.09716e-07
Slc39a6	62.8565	1.45531	0.25839	5.63221	1.77917e-08	4.14304e-07
1700113A16Rik	33.3958	-1.88804	0.335246	-5.63181	1.7833e-08	4.14304e-07
Trit1	175.757	-0.79662	0.141451	-5.63179	1.78348e-08	4.14304e-07
Tprkb	1178.98	-0.745769	0.132572	-5.6254	1.85077e-08	4.29133e-07
Ddx39a	312.255	0.914394	0.16255	5.62531	1.85179e-08	4.29133e-07
Etf1	1589.25	0.772552	0.137357	5.6244	1.86157e-08	4.30879e-07
ENSMUSG00000130203	50.0224	5.10337	0.907567	5.62314	1.87522e-08	4.33515e-07
Cyb5b	3538.81	-1.05138	0.186995	-5.62248	1.88234e-08	4.34637e-07
C2cd2	1094	-1.34797	0.239819	-5.62078	1.90098e-08	4.38413e-07
Sec14l2	6448.39	-1.28825	0.229313	-5.61786	1.93337e-08	4.44932e-07
Ptms	6748.12	-1.36245	0.242523	-5.61781	1.93388e-08	4.44932e-07
Scamp1	749.045	0.823436	0.14663	5.61576	1.95705e-08	4.491e-07
Slc25a25	3669.06	2.07632	0.369735	5.61569	1.95775e-08	4.491e-07
Rfc3	66.474	-1.13214	0.201606	-5.61558	1.95902e-08	4.491e-07
Dgcr6	440.228	-0.675066	0.120296	-5.61171	2.00336e-08	4.58716e-07
Sptbn1	963.787	0.868973	0.154945	5.60828	2.04351e-08	4.67352e-07
Shmt2	2466.6	-0.957856	0.170901	-5.60474	2.08566e-08	4.76424e-07
Slc26a2	76.6762	1.4835	0.264736	5.60371	2.09812e-08	4.787e-07
Uso1	1869.71	0.785232	0.140155	5.60259	2.11172e-08	4.81231e-07
Xdh	1789.88	1.0293	0.183776	5.60087	2.13279e-08	4.84709e-07
Slc50a1	130.14	-0.977636	0.174557	-5.60065	2.13547e-08	4.84709e-07
Slc39a14	6916.64	1.74458	0.311498	5.60063	2.13572e-08	4.84709e-07
Imp4	472.694	0.668346	0.119336	5.60052	2.13709e-08	4.84709e-07
Atf6	886.682	0.641259	0.11454	5.59858	2.16117e-08	4.89592e-07
Plpp2	522.185	1.65431	0.29567	5.59514	2.20447e-08	4.98812e-07
Mrtfa	200.069	1.08867	0.194631	5.59352	2.22517e-08	5.02905e-07
Gbp4	39.8371	-1.81029	0.323706	-5.59241	2.23945e-08	5.05224e-07
Gpt2	8407.69	1.29304	0.231218	5.59231	2.2407e-08	5.05224e-07
Gm49336	283.982	0.848491	0.151778	5.59034	2.26629e-08	5.09843e-07
Prox1	978.435	1.27582	0.228227	5.59014	2.26882e-08	5.09843e-07
Psen1	594.293	0.619338	0.110792	5.59012	2.26916e-08	5.09843e-07
Cacybp	370.672	-1.27486	0.228123	-5.58851	2.29033e-08	5.13997e-07
Rasgrp3	46.9764	-2.05769	0.368477	-5.58432	2.34623e-08	5.25927e-07
Car2	39.4734	-1.40435	0.251634	-5.58092	2.39255e-08	5.35684e-07
Csgalnact2	161.921	1.10684	0.198562	5.57428	2.48559e-08	5.55869e-07
Slc30a7	430.708	1.21793	0.218576	5.57209	2.51703e-08	5.62243e-07
Ints7	223.25	0.67162	0.12058	5.56991	2.5487e-08	5.68656e-07
Ppp2r5c	843.227	0.615202	0.110509	5.56698	2.59197e-08	5.77639e-07
Xpo4	132.546	0.908419	0.163243	5.56484	2.62397e-08	5.84092e-07
Mpp4	41.6895	-3.15196	0.566877	-5.56022	2.69429e-08	5.99049e-07
Ces3b	5470.82	-1.83413	0.329982	-5.55829	2.72434e-08	6.05031e-07
Rab18	1438.91	0.809949	0.145816	5.55461	2.78237e-08	6.17205e-07
C2cd5	144.607	1.16887	0.210458	5.55393	2.79324e-08	6.18898e-07
Dclk3	16.7552	-3.0218	0.544203	-5.55269	2.81299e-08	6.22557e-07
Ugp2	2344.71	-1.00497	0.181005	-5.55216	2.82159e-08	6.2374e-07
Gm12718	46.2878	-2.83468	0.510899	-5.54841	2.88272e-08	6.36521e-07
Ccdc71l	96.4779	1.54685	0.279078	5.54273	2.9779e-08	6.56781e-07
Micall1	237.716	0.926912	0.167259	5.54177	2.99429e-08	6.59637e-07
Gas7	20.078	-2.21448	0.399613	-5.54156	2.9979e-08	6.59675e-07
Sult1b1	234.771	-1.49734	0.270304	-5.53948	3.03377e-08	6.66804e-07
Lsm10	88.993	-1.10597	0.199665	-5.53912	3.03999e-08	6.67406e-07
Abcb1a	130.216	3.48576	0.629401	5.53822	3.05562e-08	6.6937e-07
Dhx40	606.942	0.605413	0.109316	5.5382	3.05591e-08	6.6937e-07
Fyco1	378.97	-0.852498	0.15398	-5.5364	3.08744e-08	6.75505e-07
Cep76	75.2277	0.92521	0.167134	5.53573	3.09932e-08	6.77333e-07
Usp49	70.4325	1.19287	0.215676	5.53086	3.18668e-08	6.95632e-07
Prdx6	5055.01	-0.881942	0.159566	-5.52714	3.25484e-08	7.09704e-07
ENSMUSG00000135796	8.90775	-3.84931	0.69675	-5.52466	3.30127e-08	7.1901e-07
Sec23b	1076.7	1.08064	0.195626	5.524	3.31373e-08	7.20904e-07
Cfh	11074.1	0.999913	0.18107	5.52224	3.34697e-08	7.27313e-07
Plin4	498.037	2.80143	0.507446	5.52064	3.37763e-08	7.33144e-07
Gm57165	14.4832	5.43935	0.985856	5.51738	3.44084e-08	7.4602e-07
Shb	1071.43	1.12103	0.203233	5.51597	3.46868e-08	7.50918e-07
Dhx58	137.78	-1.37849	0.249916	-5.51584	3.47126e-08	7.50918e-07
Tuba4a	2579.18	-0.906017	0.16434	-5.51306	3.52641e-08	7.61991e-07
Ndrg1	257.342	-1.84495	0.334692	-5.51238	3.54012e-08	7.64092e-07
Golga2	678.688	0.810245	0.147024	5.51098	3.5684e-08	7.69331e-07
BB123696	13.2663	2.86873	0.520746	5.50889	3.61101e-08	7.77644e-07
B3gntl1	40.351	1.22183	0.221808	5.5085	3.61903e-08	7.78496e-07
Tmed9	1894.61	0.758712	0.137797	5.50602	3.6703e-08	7.88643e-07
Thra	116.083	-1.18702	0.215595	-5.5058	3.67504e-08	7.88778e-07
Prune1	350.341	1.23863	0.225112	5.50228	3.74915e-08	8.03656e-07
Cmtr1	466.994	-0.491688	0.0893636	-5.50211	3.75274e-08	8.03656e-07
Copb2	2234.89	0.680424	0.123726	5.49944	3.81003e-08	8.15015e-07
Gm12406	8.82415	-3.76184	0.684128	-5.49874	3.82514e-08	8.17336e-07
Sufu	77.1362	0.835886	0.152028	5.49823	3.83615e-08	8.18777e-07
Rps23rg1	9.70427	-5.02173	0.913415	-5.49775	3.84675e-08	8.20127e-07
Pdgfra	104.806	1.18744	0.216056	5.49599	3.88526e-08	8.27417e-07
Ring1	283.859	-0.813979	0.148135	-5.49486	3.91025e-08	8.31818e-07
Tpd52	532.791	1.4847	0.270303	5.4927	3.95825e-08	8.41096e-07
Aig1	260.8	1.01036	0.184017	5.49056	4.00665e-08	8.4939e-07
Keg1	1369.36	-4.52102	0.823418	-5.49055	4.00685e-08	8.4939e-07
ENSMUSG00000125050	10.1986	5.45233	0.993068	5.49039	4.01057e-08	8.4939e-07
Tor3a	166.002	1.7433	0.317597	5.48903	4.04139e-08	8.54975e-07
Unc45a	281.614	0.78237	0.142605	5.48627	4.10508e-08	8.67493e-07
Nol10	146.716	0.999351	0.182214	5.48449	4.1467e-08	8.74914e-07
9030622O22Rik	234.122	-2.89363	0.527614	-5.48438	4.14932e-08	8.74914e-07
Eif4b	2158.22	-0.53005	0.0966688	-5.48315	4.17807e-08	8.80009e-07
Mios	183.674	1.02446	0.186878	5.48196	4.2063e-08	8.84984e-07
Tollip	716.934	0.608867	0.111116	5.47955	4.2641e-08	8.96162e-07
Stx18	369.44	0.932947	0.170339	5.477	4.32603e-08	9.08182e-07
Tubg1	393.504	-0.90397	0.165055	-5.47678	4.33132e-08	9.083e-07
Nipa2	442.313	0.70502	0.128752	5.47579	4.35575e-08	9.11437e-07
Ntpcr	74.0124	-0.975034	0.178063	-5.47578	4.35578e-08	9.11437e-07
Ago2	412.619	1.44373	0.263734	5.4742	4.39503e-08	9.18648e-07
Gm33447	12.123	5.72253	1.04556	5.47317	4.4206e-08	9.22987e-07
Zfp280c	81.4898	0.99586	0.181995	5.47193	4.45173e-08	9.28475e-07
Afg2a	79.3851	1.20051	0.21941	5.47152	4.4618e-08	9.29566e-07
Abca1	2355.27	1.57482	0.287952	5.46905	4.5245e-08	9.41607e-07
Gm20547	18.9122	-27.8709	5.09721	-5.46787	4.55476e-08	9.46877e-07
Akr1b7	306.105	5.51967	1.00972	5.46655	4.58879e-08	9.52487e-07
Acp5	1274.17	-0.861904	0.157672	-5.46644	4.59168e-08	9.52487e-07
Klhl17	87.435	-1.14901	0.210329	-5.46294	4.68307e-08	9.69774e-07
Aldh5a1	635.601	-0.618344	0.11319	-5.46286	4.68512e-08	9.69774e-07
Dlc1	280.325	-1.21675	0.222911	-5.45847	4.8026e-08	9.93021e-07
Gm7334	17.2208	7.77288	1.42413	5.45797	4.81602e-08	9.94724e-07
Sntg2	146.449	-1.73616	0.31814	-5.45724	4.836e-08	9.97776e-07
Rasgef1b	498.143	1.82567	0.334854	5.45213	4.97699e-08	1.02467e-06
Hspb8	4995.13	1.3688	0.251058	5.45213	4.97703e-08	1.02467e-06
Ubn1	406.333	0.503285	0.0923136	5.4519	4.98332e-08	1.02486e-06
Derl2	1334.52	-0.725471	0.133117	-5.44989	5.03996e-08	1.0354e-06
ENSMUSG00000127797	47.1664	-1.30794	0.240047	-5.4487	5.07391e-08	1.04126e-06
Rfc5	72.526	-1.22212	0.224365	-5.44702	5.12204e-08	1.05002e-06
Izumo4	93.8617	-1.75588	0.322611	-5.44272	5.24742e-08	1.07457e-06
Epop	77.5664	1.55849	0.286401	5.44163	5.27959e-08	1.08001e-06
Gpr137	317.322	-1.01809	0.187107	-5.4412	5.29234e-08	1.08146e-06
Orc2	90.7961	1.0545	0.19381	5.44091	5.30101e-08	1.08208e-06
Slc31a2	105.615	-0.948259	0.174353	-5.43872	5.36661e-08	1.09431e-06
Cptp	252.289	0.634985	0.116775	5.43768	5.39775e-08	1.09949e-06
Cys1	49.2947	-2.37659	0.437126	-5.43685	5.4231e-08	1.10348e-06
Cpsf2	325.572	0.5481	0.100849	5.43488	5.48345e-08	1.11458e-06
Ppp2r5a	1657.63	-1.06001	0.195152	-5.43172	5.58148e-08	1.13331e-06
Nid2	96.7945	-1.65837	0.305334	-5.43134	5.59334e-08	1.13451e-06
Srxn1	1380.38	1.7792	0.327616	5.43074	5.61206e-08	1.13711e-06
Hspa4l	229.036	-1.34296	0.247334	-5.42974	5.64373e-08	1.14202e-06
Slc5a6	125.821	2.01924	0.371895	5.4296	5.64819e-08	1.14202e-06
Atg13	948.339	0.771816	0.142252	5.42569	5.77302e-08	1.16529e-06
Bhlhe41	27.5235	2.69774	0.497222	5.42562	5.77545e-08	1.16529e-06
Zfp40	66.1049	1.89441	0.34938	5.4222	5.88684e-08	1.18652e-06
E2f4	365.377	0.725432	0.133835	5.42033	5.94885e-08	1.19776e-06
Ccl27a	71.9745	-1.17552	0.216917	-5.41922	5.9858e-08	1.20394e-06
Magix	123.655	-2.038	0.376116	-5.41853	6.00908e-08	1.20709e-06
Arcn1	2611.06	0.679548	0.125415	5.41838	6.01405e-08	1.20709e-06
C9orf72	502.769	1.57893	0.291433	5.41783	6.03267e-08	1.20956e-06
Ddb1	2682.65	0.647711	0.119647	5.41354	6.17904e-08	1.23761e-06
Atp6v0a2	480.344	0.599998	0.110854	5.41253	6.21411e-08	1.24334e-06
Slc35c1	415.021	1.10946	0.205033	5.41114	6.26246e-08	1.25171e-06
Gm20400	89.4689	3.0552	0.56479	5.40945	6.32193e-08	1.26228e-06
ENSMUSG00000136255	42.4491	-6.81721	1.26058	-5.40798	6.37401e-08	1.27136e-06
Atp6v0c-ps2	43.1782	-4.2614	0.788146	-5.40687	6.41366e-08	1.27794e-06
Gm16793	8.71968	-3.26364	0.603645	-5.40656	6.4246e-08	1.27795e-06
Alkbh7	114.25	-1.34837	0.249399	-5.40649	6.42703e-08	1.27795e-06
Trafd1	546.505	-0.749795	0.138706	-5.40564	6.45763e-08	1.2827e-06
Sidt2	1840.2	0.623773	0.115447	5.40312	6.54908e-08	1.29952e-06
Asb8	323.525	0.589111	0.109037	5.40284	6.55926e-08	1.3002e-06
Tmco4	173.546	0.973205	0.180136	5.40262	6.56727e-08	1.30044e-06
Galt	753.807	-0.737304	0.136485	-5.40209	6.58671e-08	1.30295e-06
Sgk3	134.202	1.12081	0.207493	5.40169	6.60157e-08	1.30454e-06
Plk5	13.0875	-2.56296	0.474564	-5.40066	6.63952e-08	1.31069e-06
Susd1	127.547	1.75582	0.325248	5.39841	6.72328e-08	1.32586e-06
Thumpd3	285.886	0.618996	0.114731	5.39518	6.84536e-08	1.34734e-06
Nudt13	150.71	-1.08856	0.201766	-5.39516	6.84624e-08	1.34734e-06
Macrod1	281.547	-1.13086	0.209653	-5.39393	6.89326e-08	1.3552e-06
4930458D05Rik	11.3768	4.98844	0.924967	5.39311	6.925e-08	1.36005e-06
Prxl2c	812.298	-0.704727	0.130681	-5.3927	6.94049e-08	1.3617e-06
Spata22	31.452	-2.19919	0.407846	-5.3922	6.96015e-08	1.36416e-06
Cnnm3	177.944	-1.09148	0.202526	-5.38935	7.07128e-08	1.38453e-06
Oser1	394.401	-0.697967	0.129526	-5.38864	7.09919e-08	1.38841e-06
Adgre4	21.8165	-2.16373	0.40155	-5.38845	7.1068e-08	1.38841e-06
Gm40264	21.9542	-2.30495	0.427769	-5.3883	7.11284e-08	1.38841e-06
Tssc4	350.319	0.836771	0.155397	5.38472	7.25591e-08	1.4149e-06
Spryd3	372.682	0.822829	0.152845	5.38343	7.30802e-08	1.42362e-06
Slc25a15	7543.3	1.17621	0.218495	5.38324	7.31572e-08	1.42367e-06
Cldn1	674.487	-1.61089	0.299405	-5.38032	7.43525e-08	1.44514e-06
ENSMUSG00000142901	247.15	-3.88276	0.721699	-5.38002	7.44769e-08	1.44514e-06
Kcp	85.9235	-1.28552	0.238944	-5.38	7.44863e-08	1.44514e-06
A2ml1	577.532	1.54355	0.286925	5.37962	7.46441e-08	1.44674e-06
Zfyve1	510.633	-0.938781	0.174623	-5.37605	7.61395e-08	1.47423e-06
Gm56768	323.592	1.38866	0.258336	5.37542	7.64038e-08	1.47786e-06
Phka2	158.835	-1.16435	0.216731	-5.37232	7.77318e-08	1.50203e-06
Cfap410	61.4016	-0.998574	0.185921	-5.37096	7.83191e-08	1.51186e-06
Ammecr1	30.4286	1.27916	0.238225	5.36956	7.89299e-08	1.52197e-06
Ranbp2	1020.09	0.901627	0.16792	5.36939	7.90015e-08	1.52197e-06
Gemin5	139.351	0.721383	0.134462	5.36496	8.09667e-08	1.55718e-06
Plin5	1417.54	1.19733	0.22318	5.36487	8.10075e-08	1.55718e-06
Wdr5	469.703	0.64758	0.120711	5.36472	8.10729e-08	1.55718e-06
ENSMUSG00000127617	11.2567	5.57385	1.0391	5.36411	8.13515e-08	1.56097e-06
Hsd17b2	1962.28	-1.51325	0.282368	-5.35915	8.36133e-08	1.60277e-06
Yipf5	905.786	0.853492	0.159308	5.3575	8.43795e-08	1.61584e-06
Lrrc8a	522.971	1.09153	0.203817	5.35541	8.53638e-08	1.63306e-06
Il33	52.1854	2.42762	0.453339	5.35497	8.55716e-08	1.63541e-06
Rnf144b	463.083	-1.62559	0.303699	-5.35261	8.66925e-08	1.65518e-06
Sugp1	280.144	0.662396	0.123768	5.3519	8.70346e-08	1.66006e-06
Snapin	234.848	-0.656286	0.122643	-5.35119	8.73773e-08	1.66494e-06
Surf4	5209.48	0.532625	0.0996005	5.34761	8.91208e-08	1.69615e-06
Ccdc30	29.6727	-1.91757	0.358594	-5.34747	8.91918e-08	1.69615e-06
Aaas	111.022	-0.772814	0.144532	-5.34702	8.94144e-08	1.69759e-06
Ubiad1	159.563	0.840693	0.157228	5.34696	8.94447e-08	1.69759e-06
Ctps1	162.203	1.78077	0.333099	5.34607	8.98821e-08	1.70421e-06
Gstt1	1936.32	-0.895748	0.167589	-5.34492	9.04591e-08	1.71346e-06
Tifa	1020.86	3.81523	0.713848	5.3446	9.06166e-08	1.71474e-06
Avpr1a	449.191	-1.52636	0.285607	-5.34426	9.07867e-08	1.71523e-06
Loxl4	81.0189	-2.88289	0.539443	-5.34419	9.08211e-08	1.71523e-06
Nit1	1289.31	-0.569662	0.106608	-5.34351	9.11622e-08	1.71998e-06
Gm10734	48.1218	1.43667	0.269049	5.33983	9.30353e-08	1.75206e-06
Fyn	83.0817	-1.17959	0.220905	-5.33981	9.30452e-08	1.75206e-06
Ankrd52	217.012	1.25143	0.234488	5.33688	9.45596e-08	1.77883e-06
1810059H22Rik	32.8316	-2.45177	0.459544	-5.33523	9.54237e-08	1.79333e-06
H2ax	185.465	0.853319	0.159947	5.33501	9.55398e-08	1.79376e-06
Rabl3	222.802	0.715392	0.134153	5.33264	9.67933e-08	1.81551e-06
Evi5	1058.52	-0.740593	0.13901	-5.32764	9.94995e-08	1.86445e-06
Ogfod1	183.844	0.666239	0.125094	5.3259	1.00454e-07	1.8805e-06
Cpd	342.786	0.83737	0.157246	5.32524	1.00821e-07	1.88553e-06
Dglucy	271.534	-1.23264	0.231647	-5.32122	1.03075e-07	1.92581e-06
Zcchc2	323.598	-0.99523	0.187089	-5.31955	1.04025e-07	1.94167e-06
Tor1b	719.554	0.890507	0.167446	5.31818	1.04811e-07	1.95444e-06
Ssx2ip	141.882	1.4266	0.268265	5.31789	1.04979e-07	1.95568e-06
Urb2	121.817	0.772916	0.14537	5.31688	1.0556e-07	1.96458e-06
5031439G07Rik	461.972	0.930389	0.175006	5.31631	1.05891e-07	1.96883e-06
Gnl2	791.667	1.29782	0.244247	5.31354	1.07516e-07	1.99712e-06
Ghr	3630.88	-1.39164	0.262005	-5.31151	1.08722e-07	2.0167e-06
Vxn	9.46405	5.34775	1.00684	5.31141	1.0878e-07	2.0167e-06
Sp1	432.425	0.45578	0.0858701	5.30779	1.10964e-07	2.05518e-06
Trim24	362.725	1.25461	0.236477	5.30544	1.12402e-07	2.07967e-06
Apol9b	1022.43	-2.40751	0.453795	-5.30528	1.12502e-07	2.07967e-06
Chic1	44.8429	-1.53084	0.288603	-5.3043	1.13105e-07	2.0888e-06
Zfp810	128.791	1.43435	0.270438	5.30382	1.13402e-07	2.09226e-06
Esf1	187.378	0.764277	0.144105	5.3036	1.13538e-07	2.09276e-06
Trp53i11	72.9174	-1.59973	0.301755	-5.30141	1.14911e-07	2.11604e-06
L3hypdh	143.223	-1.35871	0.256315	-5.30095	1.15203e-07	2.11894e-06
Lilra5	24.3453	-1.79079	0.337843	-5.30067	1.15378e-07	2.11894e-06
Snhg11	88.7089	-2.00986	0.379174	-5.30064	1.154e-07	2.11894e-06
Setx	255.135	1.03223	0.194807	5.29873	1.16608e-07	2.13908e-06
Gm43305	4765.4	2.08627	0.394186	5.2926	1.20589e-07	2.21e-06
Serping1	13570.8	0.62624	0.118364	5.29078	1.21797e-07	2.23e-06
Nras	452.025	0.951787	0.179926	5.28988	1.22396e-07	2.23884e-06
Mknk2	2089.75	0.997051	0.188543	5.28818	1.2354e-07	2.25761e-06
Nucks1	1419	0.685328	0.129688	5.28443	1.26095e-07	2.30211e-06
Slc35f5	689.744	0.970814	0.183825	5.28118	1.28355e-07	2.34114e-06
Ocel1	94.7859	-0.764553	0.144831	-5.27893	1.29942e-07	2.36783e-06
Dapk1	498.775	-1.54059	0.291906	-5.2777	1.30815e-07	2.38148e-06
Ccm2	339.941	0.630755	0.119527	5.27708	1.31259e-07	2.3873e-06
Wdr73	206.535	0.821281	0.155687	5.27521	1.32602e-07	2.40943e-06
Gldc	2075.06	-1.15799	0.219561	-5.27413	1.33386e-07	2.42139e-06
Kcnk10	5.25643	-5.55184	1.05315	-5.27167	1.35188e-07	2.45179e-06
Tecr	2220.54	-0.512516	0.0972393	-5.27067	1.35928e-07	2.46287e-06
Ddx21	681.877	0.969993	0.184047	5.27037	1.36151e-07	2.46386e-06
Sult1c2	11.9737	-2.46833	0.468353	-5.27025	1.36239e-07	2.46386e-06
Dipk1a	81.4133	-1.31618	0.249879	-5.26728	1.38461e-07	2.50169e-06
Ecsit	540.665	-0.757087	0.143749	-5.26675	1.38862e-07	2.50657e-06
Sirt7	555.207	-0.901444	0.171166	-5.2665	1.39048e-07	2.50757e-06
Gm40438	73.0392	-1.92056	0.364721	-5.26584	1.39548e-07	2.51387e-06
Tnrc6c	199.936	0.648116	0.123083	5.2657	1.3966e-07	2.51387e-06
Zc3h7a	966.062	0.99444	0.188907	5.26417	1.40823e-07	2.53244e-06
Piga	162.993	1.23328	0.23429	5.26391	1.41022e-07	2.53364e-06
Ccdc134	126.987	1.37773	0.261779	5.26297	1.41748e-07	2.54431e-06
Heg1	237.518	0.995706	0.189242	5.26155	1.4285e-07	2.56168e-06
Cmtm8	372.828	-1.02855	0.195548	-5.25983	1.44191e-07	2.58332e-06
Sel1l3	278.718	0.92919	0.176729	5.25773	1.45847e-07	2.61056e-06
Ppp1r8	190.421	0.80884	0.153847	5.25743	1.46082e-07	2.61233e-06
Tpm1	1091.76	1.1985	0.227997	5.25667	1.4669e-07	2.62075e-06
Tsen34	291.351	-0.526038	0.100091	-5.25558	1.47556e-07	2.63361e-06
Tert	44.4268	-1.89675	0.360913	-5.25542	1.47684e-07	2.63361e-06
Phaf1	819.642	-0.941044	0.179192	-5.25159	1.50795e-07	2.68658e-06
Ccdc86	252.382	1.06411	0.202642	5.25119	1.51121e-07	2.6899e-06
Mtor	433.038	0.595333	0.113388	5.25043	1.51746e-07	2.69728e-06
Zc2hc1c	36.7699	-1.48685	0.283191	-5.25034	1.51817e-07	2.69728e-06
Ammecr1l	355.701	0.784727	0.149503	5.2489	1.53008e-07	2.71593e-06
Prnp	346.935	-0.77872	0.148458	-5.24538	1.5596e-07	2.76577e-06
Kcnt2	21.7746	2.49594	0.475892	5.24476	1.56489e-07	2.77259e-06
Hook1	660.81	0.856403	0.163309	5.24407	1.57073e-07	2.78036e-06
Cpq	631.575	-0.603156	0.115028	-5.24356	1.57507e-07	2.78547e-06
Epas1	1915.37	1.05296	0.200855	5.24237	1.58528e-07	2.80017e-06
Cadps2	163.263	0.708875	0.135227	5.24209	1.58764e-07	2.80017e-06
Tspyl5	13.6355	3.10726	0.592754	5.24208	1.58775e-07	2.80017e-06
Tmem14a	37.1741	-1.945	0.371076	-5.24153	1.59253e-07	2.806e-06
Mrtfb	314.533	-0.96443	0.1841	-5.23862	1.61783e-07	2.84797e-06
1700086O06Rik	59.3195	1.1707	0.223593	5.23585	1.64227e-07	2.88836e-06
Pde4c	168.958	-1.7983	0.343586	-5.2339	1.6597e-07	2.91634e-06
Pknox1	184.183	0.684318	0.130788	5.23226	1.67447e-07	2.93959e-06
Angptl8	382.084	-3.02473	0.578184	-5.23142	1.68212e-07	2.95032e-06
Gm29899	11.8578	-3.1453	0.601283	-5.23099	1.68607e-07	2.95455e-06
Gpr39	140.076	1.22709	0.234599	5.23058	1.68975e-07	2.95829e-06
Chmp4b	1459.28	1.06596	0.203892	5.22806	1.71296e-07	2.99171e-06
Prpsap1	586.461	-0.875431	0.167449	-5.22804	1.71315e-07	2.99171e-06
Rnf40	555.272	0.789147	0.150946	5.228	1.71351e-07	2.99171e-06
Rif1	80.1294	0.837502	0.160221	5.22716	1.72136e-07	3.00268e-06
Creb3	668.467	0.766461	0.146691	5.22501	1.74142e-07	3.0349e-06
Vangl1	139.342	0.905256	0.173281	5.22419	1.74915e-07	3.04562e-06
Slc17a8	102.804	-3.06235	0.586618	-5.22034	1.78591e-07	3.1068e-06
Kctd17	182.607	1.41865	0.271841	5.21868	1.80203e-07	3.13201e-06
Slc22a21	17.7899	2.52535	0.484027	5.21737	1.81477e-07	3.1513e-06
Atrip	129.943	0.805252	0.154385	5.21587	1.82953e-07	3.17406e-06
Sdr9c7	504.269	-2.61094	0.50104	-5.21105	1.87776e-07	3.25478e-06
Exosc5	343.653	-0.760422	0.145942	-5.21044	1.88398e-07	3.26262e-06
Mgat2	617.577	0.841859	0.161616	5.20902	1.8984e-07	3.28462e-06
Psme3ip1	403.547	0.454943	0.0873674	5.20723	1.91676e-07	3.31341e-06
Hexim1	512.609	-1.02853	0.197555	-5.20631	1.92637e-07	3.32702e-06
Gask1a	32.4859	-3.05443	0.587426	-5.19968	1.99632e-07	3.44474e-06
Gm10680	29.1296	4.1008	0.789376	5.19498	2.04739e-07	3.52967e-06
Necab1	374.05	-1.25068	0.240974	-5.19012	2.10154e-07	3.61979e-06
Inf2	662.049	0.875071	0.168716	5.18666	2.14103e-07	3.6845e-06
Daglb	289.247	-0.755918	0.145776	-5.18547	2.15468e-07	3.70466e-06
Mief2	239.95	-0.965978	0.186293	-5.18526	2.15718e-07	3.70563e-06
H3f3b	5765.13	1.66447	0.321015	5.18503	2.15984e-07	3.7069e-06
Foxq1	654.883	-2.38776	0.460545	-5.18464	2.16431e-07	3.70877e-06
ENSMUSG00000141530	9.60065	-3.51346	0.677673	-5.1846	2.1648e-07	3.70877e-06
Gm48558	3.7641	5.54104	1.06888	5.18395	2.1723e-07	3.7183e-06
Rps6kc1	139.07	0.979003	0.188884	5.18311	2.18221e-07	3.73192e-06
Sf3b3	614.81	0.706727	0.136391	5.1816	2.19985e-07	3.75874e-06
Ddhd2	237.669	0.965205	0.186292	5.18115	2.20527e-07	3.76403e-06
Tmem65	103.514	1.0065	0.194267	5.18101	2.20686e-07	3.76403e-06
Eif4g1	5041.17	0.610623	0.11797	5.17609	2.26584e-07	3.85912e-06
Ctsl	14335.3	1.04652	0.202186	5.17602	2.26664e-07	3.85912e-06
Amz2	215.567	0.53224	0.10288	5.1734	2.29876e-07	3.91034e-06
Rab6a	1066.9	0.821985	0.158956	5.17116	2.32642e-07	3.94828e-06
Ippk	177.245	0.807697	0.156193	5.17116	2.32648e-07	3.94828e-06
Lifr	3575.07	-1.41961	0.274529	-5.1711	2.32724e-07	3.94828e-06
ENSMUSG00000125261	5.20251	5.86148	1.1338	5.16975	2.34412e-07	3.97341e-06
Phlda1	1438.51	-2.12609	0.411306	-5.16911	2.35211e-07	3.98343e-06
Isyna1	317.401	2.02686	0.392338	5.16611	2.39013e-07	4.04426e-06
Gm39318	16.1364	-2.95845	0.572725	-5.16556	2.39719e-07	4.05263e-06
Urgcp	381.638	0.757648	0.14669	5.16494	2.40511e-07	4.06243e-06
Scfd2	148.951	0.882022	0.170831	5.16314	2.42845e-07	4.09824e-06
Spag7	378.314	-0.510605	0.0989097	-5.16233	2.43897e-07	4.1083e-06
Cgn	439.308	-1.12738	0.21839	-5.16224	2.44013e-07	4.1083e-06
Nubp2	351.918	-0.629541	0.121952	-5.16219	2.44083e-07	4.1083e-06
Slc38a10	1628.91	0.720412	0.139581	5.16126	2.45288e-07	4.12497e-06
2510002D24Rik	171.146	-0.9775	0.1894	-5.16102	2.45606e-07	4.1267e-06
Tpm4	726.753	1.32621	0.256991	5.16053	2.46253e-07	4.13394e-06
Ing2	135.034	-0.852889	0.165308	-5.1594	2.47738e-07	4.15525e-06
Herc1	368.106	0.680972	0.13201	5.1585	2.48937e-07	4.17171e-06
Atp9b	460.177	0.534144	0.103562	5.15771	2.49984e-07	4.1856e-06
Cwf19l1	141.955	-0.763816	0.148117	-5.15683	2.51169e-07	4.20105e-06
N4bp2l1	450.724	-1.67191	0.324222	-5.1567	2.51345e-07	4.20105e-06
Nfix	773.791	-0.953561	0.185022	-5.15377	2.55296e-07	4.26337e-06
Gm56556	5.15089	-6.0342	1.17129	-5.15177	2.58044e-07	4.30552e-06
C330013E15Rik	22.6523	-1.52907	0.296823	-5.15144	2.58493e-07	4.30926e-06
Rps2-ps6	17.6086	-6.29315	1.22168	-5.15122	2.58797e-07	4.31059e-06
Ralgps1	54.9526	-1.51509	0.294329	-5.1476	2.63838e-07	4.39074e-06
ENSMUSG00000143494	23.2275	-2.42702	0.471517	-5.14725	2.64331e-07	4.39513e-06
Cnot8	529.17	-0.603992	0.117352	-5.14684	2.64916e-07	4.39888e-06
Klhl5	212.531	-0.936413	0.181942	-5.14677	2.65015e-07	4.39888e-06
Parp16	260.734	-1.75813	0.341734	-5.14473	2.67905e-07	4.44301e-06
Ctnnal1	65.31	1.16452	0.22647	5.14203	2.71788e-07	4.50352e-06
Fem1a	456.565	0.594017	0.115526	5.14186	2.72035e-07	4.50371e-06
Sptlc2	567.375	1.48361	0.288583	5.14102	2.73252e-07	4.51997e-06
Mgst3	163.721	-1.92767	0.374976	-5.14079	2.73581e-07	4.52104e-06
Rfwd3	321.56	0.665062	0.129373	5.14065	2.73788e-07	4.52104e-06
Ubr5	979.937	0.527343	0.102594	5.14012	2.74563e-07	4.52993e-06
Tcea3	591.28	-1.79514	0.349255	-5.13993	2.74845e-07	4.53069e-06
Tdrd7	305.332	-0.759572	0.147806	-5.13899	2.76213e-07	4.54933e-06
Agps	185.717	0.5328	0.103765	5.13466	2.82651e-07	4.65137e-06
Rad51d	101.753	-0.816044	0.158947	-5.13406	2.83559e-07	4.66232e-06
Ssr3	5481.2	0.809111	0.157636	5.13278	2.85497e-07	4.69017e-06
Tanc2	83.9814	1.35397	0.263963	5.12939	2.90677e-07	4.77118e-06
Svil	165.775	-0.926333	0.180644	-5.12795	2.92909e-07	4.80371e-06
Sds	6101.03	1.84165	0.359267	5.12614	2.95741e-07	4.846e-06
4933405D12Rik	5.94409	-3.54614	0.691976	-5.12466	2.98071e-07	4.88002e-06
Tm7sf3	1110.7	0.716322	0.139787	5.12439	2.98507e-07	4.88299e-06
Ppcdc	236.666	-0.891438	0.173972	-5.12404	2.99053e-07	4.88776e-06
Sybu	19.129	4.96211	0.968593	5.12301	3.00696e-07	4.90659e-06
Reg3b	51.6166	8.01109	1.56375	5.123	3.00716e-07	4.90659e-06
Slc29a1	1792.42	-1.51936	0.296638	-5.12192	3.02436e-07	4.93045e-06
Mcm7	185.19	-0.710972	0.138923	-5.11773	3.09233e-07	5.03698e-06
Cpb2	8786.82	1.0952	0.214051	5.11656	3.11153e-07	5.06396e-06
Gmppa	596.782	0.757136	0.147987	5.11625	3.11672e-07	5.0681e-06
Morf4l2	2464.96	0.833199	0.162871	5.11571	3.12563e-07	5.07829e-06
Fam151b	32.2304	-1.27768	0.249774	-5.11535	3.13155e-07	5.0836e-06
Celsr1	103.495	-2.06376	0.403463	-5.11511	3.1356e-07	5.08587e-06
2310001H17Rik	226.364	-2.42938	0.475018	-5.11429	3.14919e-07	5.1036e-06
Mppe1	212.181	0.980798	0.19181	5.11338	3.16447e-07	5.12404e-06
Sgms1	314.247	1.82084	0.356128	5.11289	3.17274e-07	5.1331e-06
4930581F22Rik	299.406	-1.15243	0.225439	-5.11195	3.18851e-07	5.15263e-06
Get1	55.8084	1.1082	0.21679	5.11185	3.19019e-07	5.15263e-06
Borcs7	149.761	0.722301	0.141361	5.10961	3.22832e-07	5.20984e-06
ENSMUSG00000143468	32.8563	3.33992	0.653697	5.10927	3.23398e-07	5.21458e-06
Ubox5	94.4628	0.883172	0.172869	5.10891	3.24018e-07	5.22019e-06
Dnph1	65.0161	-1.28636	0.251999	-5.10463	3.31442e-07	5.33532e-06
Pml	185.978	-0.827102	0.162038	-5.10437	3.31907e-07	5.33833e-06
Amn1	115.984	-0.886567	0.173975	-5.09596	3.46983e-07	5.57613e-06
Cyth1	573.954	0.753223	0.147817	5.09565	3.47542e-07	5.58045e-06
ENSMUSG00000121497	3095.65	-2.53056	0.496732	-5.09442	3.49812e-07	5.6122e-06
Hapln4	409.663	1.10578	0.217131	5.09271	3.52984e-07	5.65836e-06
Cog6	389.217	0.645076	0.126697	5.09148	3.55274e-07	5.69032e-06
Bcl7c	326.035	-1.07292	0.210753	-5.09088	3.56405e-07	5.70367e-06
Golga4	771.896	0.568639	0.111705	5.09052	3.57088e-07	5.70984e-06
Lysmd3	315.751	1.06259	0.208798	5.08911	3.59749e-07	5.74652e-06
Rasal2	111.754	-1.2969	0.254844	-5.08899	3.59981e-07	5.74652e-06
Tasp1	118.614	0.844276	0.16593	5.08815	3.61572e-07	5.76712e-06
Mapre2	131.875	-0.975555	0.191779	-5.08686	3.64041e-07	5.80167e-06
Pom121	271.963	0.818596	0.16093	5.08666	3.64418e-07	5.80286e-06
Inpp5e	91.1147	-1.02249	0.201075	-5.08513	3.67378e-07	5.84515e-06
Cs	1509.33	-0.626513	0.123235	-5.08389	3.69774e-07	5.8784e-06
Slc35b2	353.242	-0.613494	0.120845	-5.0767	3.84049e-07	6.10027e-06
Foxn2	141.668	0.837728	0.165083	5.07458	3.88344e-07	6.16339e-06
Gbp8	27.4809	-1.60615	0.316533	-5.07419	3.89149e-07	6.17107e-06
ENSMUSG00000134796	1911.06	1.39208	0.274366	5.07379	3.89966e-07	6.17892e-06
Pwp2	235.943	0.841165	0.165845	5.07201	3.93643e-07	6.23203e-06
Stip1	1078.24	-1.24964	0.246407	-5.07144	3.94816e-07	6.24518e-06
Msh5	23.7278	-2.89531	0.570921	-5.07129	3.95125e-07	6.24518e-06
Cdc25a	88.1836	1.51455	0.298688	5.07066	3.96433e-07	6.2607e-06
Rab11bos1	79.7634	-1.15977	0.228763	-5.06973	3.98389e-07	6.28642e-06
Irs1	143.848	-1.60295	0.316224	-5.06905	3.99799e-07	6.30348e-06
Ankrd49	114.518	0.736119	0.145304	5.06606	4.06142e-07	6.39552e-06
Zfp275	134.486	0.857209	0.169209	5.06598	4.06303e-07	6.39552e-06
Tbl1x	430.582	-0.689182	0.136053	-5.06554	4.0725e-07	6.40517e-06
Acvr1b	254.263	1.69415	0.334523	5.06437	4.0975e-07	6.43921e-06
Hsd3b3	1742.56	-3.4864	0.688532	-5.06352	4.11577e-07	6.46263e-06
Zfp692	107.31	-1.43778	0.283963	-5.06326	4.12152e-07	6.46637e-06
Hcar2	92.4991	4.52139	0.893019	5.06304	4.12616e-07	6.46836e-06
Gm56824	17.5923	-2.23822	0.4421	-5.0627	4.13355e-07	6.47466e-06
Ermardl2	117.098	-1.60955	0.317986	-5.06172	4.15497e-07	6.5029e-06
Atp13a2	172.806	-0.954811	0.188669	-5.06077	4.17577e-07	6.53013e-06
Gm16551	232.36	-2.89304	0.571821	-5.05935	4.20678e-07	6.57326e-06
Tmed3	548.004	1.0039	0.198447	5.05876	4.21986e-07	6.58834e-06
A230045G11Rik	105.813	-0.914391	0.180787	-5.05783	4.2405e-07	6.61518e-06
Tbc1d32	47.8627	-1.4005	0.276912	-5.05759	4.24597e-07	6.61681e-06
Rapgef2	220.408	1.03618	0.204881	5.05748	4.24844e-07	6.61681e-06
Rps6ka3	212.498	1.36318	0.269586	5.05656	4.26888e-07	6.63874e-06
AW209491	236.111	0.709438	0.140301	5.05653	4.26944e-07	6.63874e-06
Gm45769	140.92	-0.762463	0.1508	-5.05614	4.27838e-07	6.64279e-06
Sptlc1	400.442	0.533736	0.105563	5.05611	4.27897e-07	6.64279e-06
Cat	24828	-1.67931	0.332238	-5.05454	4.31425e-07	6.69215e-06
Gnl1	449.219	0.97056	0.192121	5.05183	4.37606e-07	6.77919e-06
Dcxr	938.663	-0.935631	0.185209	-5.05177	4.37743e-07	6.77919e-06
Bloc1s5	249.633	-0.657624	0.130234	-5.04955	4.42849e-07	6.84788e-06
Adarb1	191.784	1.20356	0.23835	5.04953	4.42893e-07	6.84788e-06
Ifi213	11.978	-2.52893	0.500942	-5.04834	4.45661e-07	6.88514e-06
Sesn3	213.247	-0.910203	0.180311	-5.04797	4.46534e-07	6.89186e-06
Creb3l3	6370.59	0.681648	0.135037	5.04785	4.46814e-07	6.89186e-06
Dyrk1b	114.255	-1.20519	0.238787	-5.04712	4.48522e-07	6.91265e-06
Srp72	1624.52	0.436287	0.0864519	5.04659	4.49773e-07	6.92636e-06
Parp10	353.422	0.782733	0.155193	5.0436	4.56859e-07	7.02984e-06
Gm17830	16.6393	-4.30827	0.854436	-5.04224	4.60102e-07	7.07408e-06
Zfp788	56.0798	1.00085	0.1985	5.04206	4.6055e-07	7.07528e-06
Gbp2b	10.099	-3.88572	0.770979	-5.03998	4.65578e-07	7.14681e-06
Samd4b	390.48	0.843392	0.16737	5.03908	4.67769e-07	7.1747e-06
D130020L05Rik	127.654	-1.53229	0.304154	-5.03789	4.70701e-07	7.21391e-06
Ddx24	649.548	0.586679	0.116478	5.0368	4.73368e-07	7.24899e-06
Rbm15b	219.362	0.626652	0.12445	5.03537	4.76917e-07	7.29752e-06
Ell	704.611	0.957266	0.190164	5.03389	4.80619e-07	7.34831e-06
Gm20319	931.03	-1.64054	0.326018	-5.03204	4.8528e-07	7.40645e-06
Kctd7	52.5563	1.28452	0.255274	5.03192	4.8558e-07	7.40645e-06
Itpkc	227.089	2.11346	0.420019	5.03183	4.8583e-07	7.40645e-06
Eif4a1	6217.24	0.684876	0.13611	5.03177	4.85966e-07	7.40645e-06
Arsg	404.182	0.972575	0.193334	5.03054	4.89098e-07	7.44826e-06
Ddx18	309.405	0.745161	0.148174	5.02897	4.93131e-07	7.50373e-06
Ndufs7	992.203	-0.786509	0.156608	-5.02217	5.10914e-07	7.76816e-06
Rmdn2	387.251	-0.9089	0.181015	-5.02112	5.13709e-07	7.80447e-06
Tnfaip6	11.607	3.44944	0.687111	5.02021	5.16162e-07	7.83223e-06
Atp6v1c1	519.997	0.381324	0.0759589	5.02013	5.16352e-07	7.83223e-06
Pcbp4	237.392	-1.05718	0.210698	-5.01751	5.23466e-07	7.93386e-06
6030458C11Rik	230.233	0.591034	0.117823	5.01626	5.26859e-07	7.97898e-06
Mrap	3560.82	2.38896	0.476315	5.01551	5.28936e-07	8.00412e-06
Arf4	2498.78	0.771911	0.153916	5.01516	5.29895e-07	8.01231e-06
Xpo5	302.81	0.858622	0.171293	5.01259	5.37011e-07	8.11352e-06
Or10j5	7.98906	3.6445	0.727271	5.01119	5.40932e-07	8.16632e-06
Nop14	310.988	0.76603	0.152894	5.01021	5.43702e-07	8.20169e-06
Acadl	3251.44	0.526882	0.105171	5.00978	5.44911e-07	8.21347e-06
Col4a1	915.758	1.15107	0.229777	5.00952	5.45658e-07	8.21827e-06
Gm14319	14.9835	2.03802	0.407016	5.00722	5.52217e-07	8.31054e-06
E2f1	30.5719	-2.20281	0.439946	-5.00701	5.52834e-07	8.31331e-06
Rrbp1	6932.76	0.508927	0.101661	5.00612	5.55374e-07	8.34253e-06
Adh4	830.337	-1.93099	0.385734	-5.00603	5.55647e-07	8.34253e-06
Srp19	501.369	0.870549	0.173949	5.00463	5.59691e-07	8.39668e-06
Krt18	9763.49	1.75233	0.350153	5.00447	5.60159e-07	8.39714e-06
Gm11337	7.84622	-4.02637	0.804698	-5.00359	5.62735e-07	8.42916e-06
Pecr	1795.04	-1.04841	0.209544	-5.00328	5.63631e-07	8.436e-06
Chek2	13.9478	-2.1597	0.431815	-5.00145	5.69013e-07	8.50991e-06
Nol9	305.757	0.896873	0.179329	5.00126	5.6956e-07	8.51146e-06
Hus1	71.1448	0.822463	0.164538	4.99862	5.77435e-07	8.62244e-06
Tcta	220.834	-0.890672	0.178191	-4.99841	5.78063e-07	8.6251e-06
Nemf	422.35	0.700224	0.140121	4.99729	5.81423e-07	8.66848e-06
Anapc4	279.237	0.783167	0.156756	4.9961	5.85004e-07	8.7151e-06
ENSMUSG00000135076	6.08456	5.48268	1.09764	4.99497	5.88448e-07	8.75962e-06
ENSMUSG00000136334	5.69538	-3.29674	0.660086	-4.99441	5.90162e-07	8.77832e-06
ENSMUSG00000134120	10.6338	-3.25922	0.652619	-4.99406	5.91243e-07	8.78759e-06
Acss2	1165.38	-1.56164	0.312943	-4.99018	6.03221e-07	8.95671e-06
Angptl6	116.429	-1.19138	0.238751	-4.99008	6.03556e-07	8.95671e-06
Dpp8	396.032	0.560642	0.112359	4.98975	6.04588e-07	8.96509e-06
Noct	979.827	2.18362	0.437751	4.98827	6.09211e-07	9.02667e-06
Poglut2	184.049	0.917249	0.183898	4.9878	6.10695e-07	9.04168e-06
Timp3	390.701	1.3634	0.273359	4.98756	6.11458e-07	9.04599e-06
Rpn1	3734.37	0.547892	0.109884	4.98609	6.16143e-07	9.10828e-06
Golgb1	847.143	0.693186	0.139034	4.98572	6.17324e-07	9.11872e-06
Klhdc10	809.375	0.441574	0.0885801	4.98503	6.19523e-07	9.14416e-06
Itm2b	9146.34	-0.750587	0.15058	-4.98465	6.20731e-07	9.15494e-06
Gm30931	14.3046	-2.25556	0.452531	-4.98431	6.2183e-07	9.15924e-06
Gm16536	155.785	-0.884189	0.177396	-4.98427	6.21977e-07	9.15924e-06
Mme	116.081	-2.15895	0.433514	-4.98013	6.3542e-07	9.35004e-06
Arsa	600.332	0.840527	0.168782	4.97997	6.35946e-07	9.35059e-06
Arrdc3	414.619	-2.17916	0.437647	-4.97926	6.38291e-07	9.37789e-06
Polr1g	92.4062	0.932236	0.187287	4.97759	6.4382e-07	9.45189e-06
Crls1	839.13	0.858187	0.172463	4.97607	6.48889e-07	9.51902e-06
Gstp-ps	80.4223	-1.32942	0.267229	-4.97482	6.53089e-07	9.57332e-06
ENSMUSG00000136824	2.78374	-5.44123	1.09382	-4.97452	6.54082e-07	9.57813e-06
Dnajc7	839.425	-0.386927	0.0777833	-4.97443	6.54415e-07	9.57813e-06
Usp3	323.647	-0.497378	0.100014	-4.97307	6.59015e-07	9.6381e-06
Pakap	225.48	1.33859	0.269203	4.97241	6.61258e-07	9.66353e-06
Ifi27l2b	242.259	2.08509	0.419353	4.97215	6.6214e-07	9.66905e-06
Cdk19	73.2114	-0.957553	0.192629	-4.97098	6.6617e-07	9.72051e-06
Dock7	108.22	-0.916586	0.184433	-4.96975	6.70379e-07	9.7745e-06
Bltp1	460.871	-0.480211	0.0966501	-4.96855	6.74559e-07	9.82796e-06
A330069E16Rik	31.0577	1.69494	0.341293	4.96622	6.8272e-07	9.93932e-06
Mars2	54.9891	0.915775	0.184429	4.96545	6.85412e-07	9.97096e-06
Rabl6	350.605	0.846347	0.170555	4.96232	6.96558e-07	1.01254e-05
Dnajc27	18.4237	1.43492	0.289365	4.95888	7.09022e-07	1.02988e-05
Gm32200	63.4025	-1.8543	0.374014	-4.95784	7.12805e-07	1.03459e-05
Rnase13	9.28141	-3.05751	0.616769	-4.95731	7.14766e-07	1.03664e-05
1700007F19Rik	6.2793	-4.22199	0.851715	-4.95705	7.15717e-07	1.03664e-05
Golga5	535.284	1.04951	0.211722	4.95702	7.1584e-07	1.03664e-05
Enpp3	401.736	-1.86668	0.376627	-4.95632	7.18424e-07	1.0396e-05
E230001N04Rik	17.2278	2.41351	0.487141	4.95445	7.25362e-07	1.04885e-05
Hgfac	1936.93	-0.506998	0.102354	-4.95339	7.29309e-07	1.05376e-05
Dock9	109.168	-0.728711	0.147194	-4.9507	7.39483e-07	1.06766e-05
Mat2a	1349.6	1.20065	0.242583	4.94943	7.44303e-07	1.07381e-05
Sp100	108.577	-1.10558	0.223417	-4.9485	7.47869e-07	1.07814e-05
Fn3k	105.443	-2.22762	0.450474	-4.94505	7.61238e-07	1.09659e-05
Nlrp12	1919.22	0.942327	0.190598	4.94404	7.65183e-07	1.10145e-05
Zbtb9	37.994	3.96597	0.802207	4.94383	7.66037e-07	1.10185e-05
Uba5	894.979	0.657234	0.132959	4.94314	7.68732e-07	1.1049e-05
6430548M08Rik	210.792	1.58936	0.321763	4.93953	7.83114e-07	1.12473e-05
Noc3l	134.78	0.786246	0.159187	4.93914	7.84692e-07	1.12615e-05
Ermardl1	25.8645	-2.81958	0.571049	-4.93754	7.91159e-07	1.13459e-05
Gm18635	17.5816	-3.01706	0.611339	-4.93516	8.0085e-07	1.14763e-05
Dcdc2a	24.9503	-1.72066	0.348747	-4.93384	8.06292e-07	1.15456e-05
Ly6k	10.024	5.89083	1.19404	4.93351	8.07661e-07	1.15566e-05
Thrb	258.43	-0.794487	0.161058	-4.93291	8.10128e-07	1.15833e-05
Gsap	336.934	-0.948472	0.192338	-4.93127	8.16956e-07	1.16682e-05
Dop1a	190.917	0.782818	0.158748	4.93119	8.17281e-07	1.16682e-05
Clptm1l	1834.8	0.654302	0.132695	4.93086	8.18678e-07	1.16794e-05
ENSMUSG00000128834	52.7871	-2.49667	0.506384	-4.93039	8.20644e-07	1.16987e-05
Dsg1c	15.445	-2.38524	0.483829	-4.92992	8.2263e-07	1.17184e-05
Rexo5	23.8859	-1.60109	0.325052	-4.92563	8.40903e-07	1.19698e-05
Ifi208	7.67411	-2.46742	0.500967	-4.92531	8.42247e-07	1.198e-05
Usp1	294.533	0.803328	0.163132	4.92441	8.46131e-07	1.20199e-05
Ficd	204.894	1.15328	0.234205	4.92423	8.46917e-07	1.20199e-05
Pxk	469.084	0.669062	0.135871	4.92423	8.46929e-07	1.20199e-05
Lag3	24.6019	-1.81111	0.367958	-4.92204	8.56458e-07	1.21461e-05
ENSMUSG00000125427	5.02115	-5.30599	1.0784	-4.92025	8.64348e-07	1.2249e-05
Tasor2	126.769	0.903374	0.183684	4.91809	8.73929e-07	1.23756e-05
Tmem43	195.973	1.06013	0.215706	4.91468	8.89277e-07	1.25837e-05
ENSMUSG00000137091	27.9068	-7.54527	1.53568	-4.91331	8.95497e-07	1.26623e-05
Bach2os	15.0043	-2.30221	0.468659	-4.91234	8.99973e-07	1.27141e-05
B3galt1	902.825	1.86313	0.379284	4.91223	9.00484e-07	1.27141e-05
Pkp2	521.738	0.794291	0.161714	4.91171	9.02876e-07	1.27385e-05
Clk3	641.801	-0.720514	0.14678	-4.90881	9.16296e-07	1.29159e-05
2700038G22Rik	20.2216	2.04162	0.415922	4.90865	9.17059e-07	1.29159e-05
Adi1	1169.03	-0.717723	0.146219	-4.90856	9.17465e-07	1.29159e-05
Pklr	942.42	-1.36003	0.277089	-4.90827	9.18853e-07	1.29259e-05
Mgmt	135.056	-1.21892	0.248354	-4.908	9.20089e-07	1.29338e-05
Uspl1	304.81	0.547284	0.111549	4.90623	9.28452e-07	1.30418e-05
Cebpd	380.971	1.72646	0.351948	4.90544	9.32182e-07	1.30846e-05
Hars1	698.84	0.685567	0.139791	4.90423	9.37935e-07	1.31527e-05
Mpst	1046.22	-1.3229	0.269752	-4.90414	9.38399e-07	1.31527e-05
Mybl1	34.853	3.43542	0.700583	4.90366	9.40673e-07	1.31749e-05
Tbc1d2	28.5462	1.46	0.297944	4.90024	9.57184e-07	1.33888e-05
Arhgef37	142.177	-2.07885	0.424238	-4.90021	9.57336e-07	1.33888e-05
Tor1a	688.628	0.734852	0.149987	4.89944	9.61126e-07	1.3432e-05
Grb14	805.346	-0.970268	0.198055	-4.89898	9.63372e-07	1.34536e-05
Wsb2	1013.06	0.842156	0.171914	4.8987	9.64704e-07	1.34624e-05
Gm48226	33.7056	-1.06913	0.218332	-4.89681	9.74073e-07	1.35832e-05
Ndfip1	1994.83	-0.775125	0.158301	-4.89652	9.75497e-07	1.35932e-05
Dgat2	3609.87	-0.881578	0.180104	-4.89482	9.83943e-07	1.37009e-05
AI506816	236.001	1.35744	0.277348	4.89434	9.86339e-07	1.37243e-05
Acot6	26.1482	2.02012	0.412809	4.8936	9.90102e-07	1.37667e-05
Sort1	164.871	-0.965018	0.197218	-4.89315	9.92329e-07	1.37877e-05
Rnf138rt1	8.00264	6.48467	1.32541	4.89257	9.95257e-07	1.38184e-05
Akr1c14	1339.14	-2.98316	0.609763	-4.89233	9.96505e-07	1.38257e-05
Trappc8	379.718	-0.705325	0.144183	-4.89188	9.98772e-07	1.38471e-05
Arid5b	754.894	-1.65133	0.337599	-4.89139	1.00125e-06	1.38714e-05
Syngr2	870.065	-0.379649	0.077618	-4.89125	1.00199e-06	1.38716e-05
Fam76a	243.82	1.02379	0.209375	4.88976	1.00958e-06	1.39667e-05
Lrp1	8046.26	0.728921	0.149079	4.88951	1.01086e-06	1.39744e-05
Nr2f6	1096.44	-0.75076	0.153582	-4.88833	1.01693e-06	1.40481e-05
Rai1	180.652	0.795514	0.16275	4.88796	1.01885e-06	1.40645e-05
Xkr9	128.365	-1.23281	0.252344	-4.88542	1.03207e-06	1.42368e-05
Bhmt2	2590.93	-1.19148	0.244072	-4.88166	1.05197e-06	1.44986e-05
Atxn7l3b	1391.95	0.590388	0.120944	4.8815	1.05282e-06	1.44986e-05
Extl3	386.613	0.744756	0.15257	4.88141	1.05332e-06	1.44986e-05
Ptpn11	849.253	0.679337	0.139201	4.88027	1.05939e-06	1.45718e-05
Prelid2	361.013	2.78416	0.571003	4.8759	1.08311e-06	1.48873e-05
Zfand4	210.877	-1.3039	0.267473	-4.87486	1.08886e-06	1.49557e-05
Sspo	10.835	-2.54242	0.521671	-4.8736	1.09583e-06	1.50357e-05
Fam204a	83.3205	0.828819	0.170066	4.87352	1.09626e-06	1.50357e-05
Polr1b	231.411	0.718583	0.147465	4.87292	1.09962e-06	1.50711e-05
Adnp2	129.502	0.917667	0.18835	4.87213	1.10401e-06	1.51204e-05
Il17ra	581.299	1.41125	0.28972	4.87109	1.10983e-06	1.51867e-05
Prkd3	1553.12	-1.00927	0.2072	-4.87099	1.11043e-06	1.51867e-05
5033430I15Rik	15.8767	-1.82867	0.37549	-4.8701	1.11541e-06	1.52439e-05
Dusp3	805.506	0.747385	0.153505	4.8688	1.12281e-06	1.53341e-05
ENSMUSG00000143631	8.06663	-3.58481	0.73669	-4.86611	1.13815e-06	1.55326e-05
Il22ra1	25.12	2.88076	0.592049	4.86575	1.14024e-06	1.55501e-05
Gm16035	11.1621	-2.26598	0.465723	-4.86551	1.1416e-06	1.55575e-05
Srsf3	1365.43	0.88718	0.182346	4.86536	1.1425e-06	1.55588e-05
Eci2	3770.49	0.952372	0.195781	4.86447	1.14766e-06	1.56179e-05
Gm45866	15.1599	-1.93081	0.397116	-4.86207	1.16165e-06	1.57971e-05
Pofut2	331.33	0.669807	0.137886	4.8577	1.1876e-06	1.61386e-05
Ss18	492.67	0.31603	0.0650659	4.85707	1.19135e-06	1.61712e-05
Zmat3	138.282	0.893899	0.184043	4.85702	1.19168e-06	1.61712e-05
Ddx56	465.716	0.661815	0.136277	4.85641	1.19535e-06	1.62094e-05
Pik3c2a	298.067	1.22598	0.252524	4.85491	1.20439e-06	1.63117e-05
Chac2	142.825	-1.9089	0.393193	-4.85488	1.20459e-06	1.63117e-05
Tmem140	295.72	-1.44655	0.298111	-4.85239	1.2198e-06	1.65061e-05
Kank2	244.294	-1.24688	0.257051	-4.85072	1.23011e-06	1.66338e-05
ENSMUSG00000135122	2583.45	1.53369	0.316215	4.85014	1.23375e-06	1.66713e-05
Kif5b	435.07	0.755397	0.15576	4.84976	1.2361e-06	1.66912e-05
Chmp4c	52.9403	1.95298	0.40278	4.84874	1.24245e-06	1.67653e-05
Armc9	42.9165	-1.35159	0.278842	-4.84716	1.25243e-06	1.6888e-05
Ssr2	1800.19	0.6311	0.130224	4.84625	1.25817e-06	1.69534e-05
ENSMUSG00000140228	10.8393	-2.60694	0.537974	-4.84584	1.26076e-06	1.69765e-05
C1qbp	1093.43	-0.687788	0.141971	-4.84458	1.26879e-06	1.70725e-05
Odc1	1210.64	1.24568	0.257137	4.84443	1.26975e-06	1.70735e-05
Zfp968	32.547	-22.1656	4.5758	-4.84409	1.27193e-06	1.70909e-05
Ticam1	310.688	0.804062	0.166108	4.84058	1.2946e-06	1.73833e-05
Apon	7319.37	0.838338	0.173245	4.83904	1.30467e-06	1.75063e-05
Itpripl1	61.8127	1.17412	0.242961	4.83252	1.34813e-06	1.80696e-05
Ppp1r21	251.709	0.640169	0.132473	4.83246	1.34854e-06	1.80696e-05
Adh7	108.863	2.15786	0.446733	4.8303	1.36324e-06	1.8254e-05
Cd14	1804.15	3.57372	0.739875	4.83016	1.36424e-06	1.82545e-05
Trim25	1065.8	0.640599	0.132651	4.82919	1.37089e-06	1.83307e-05
Cyp7a1	191.22	-5.44022	1.12693	-4.82746	1.38284e-06	1.84777e-05
Abhd14a	130.756	-1.27613	0.2644	-4.8265	1.3895e-06	1.85317e-05
H2az2	243.592	-0.97333	0.201664	-4.82649	1.38959e-06	1.85317e-05
Gspt2	23.9706	2.3204	0.480771	4.82642	1.39008e-06	1.85317e-05
Utp4	281.81	0.82945	0.17186	4.82633	1.39074e-06	1.85317e-05
Swsap1	108.7	0.749192	0.155261	4.82537	1.39746e-06	1.86023e-05
Shroom2	171.776	-0.701609	0.145402	-4.82529	1.39798e-06	1.86023e-05
Wipi2	1093.61	0.364092	0.0754724	4.82417	1.40585e-06	1.86941e-05
Shq1	73.4074	1.08365	0.224666	4.82336	1.41158e-06	1.87447e-05
ENSMUSG00000139315	7.30552	6.06735	1.25791	4.82336	1.41162e-06	1.87447e-05
ENSMUSG00000134769	14.2124	-2.23689	0.46394	-4.82151	1.42476e-06	1.89061e-05
Syne2	163.633	-0.919728	0.190795	-4.8205	1.43198e-06	1.89889e-05
2310057M21Rik	54.7945	0.785883	0.163055	4.81974	1.43742e-06	1.90478e-05
Gm49668	62.0969	-2.21038	0.458735	-4.81842	1.44696e-06	1.9161e-05
Cd2bp2	507.229	0.57125	0.118713	4.81203	1.49402e-06	1.97705e-05
Mlxipl	3067.61	-1.76606	0.367023	-4.81187	1.49528e-06	1.97736e-05
Dhx38	352.423	0.716598	0.148962	4.8106	1.50475e-06	1.98851e-05
Msh3	129.762	-0.89039	0.185106	-4.81015	1.50814e-06	1.99162e-05
Fam187b	184.879	1.28668	0.267513	4.80979	1.51092e-06	1.99392e-05
1700010I14Rik	13.1546	-2.44193	0.507839	-4.80847	1.52087e-06	2.00567e-05
Cldnd1	308.387	0.607928	0.126465	4.80708	1.53149e-06	2.01828e-05
Arf1	4180.79	0.43583	0.0906774	4.80638	1.53689e-06	2.0236e-05
Gm15883	29.9727	2.20975	0.459762	4.80628	1.53763e-06	2.0236e-05
Aspscr1	971.071	-0.628243	0.13074	-4.80527	1.54542e-06	2.03246e-05
Gck	601.781	-3.21914	0.669985	-4.80479	1.54912e-06	2.03593e-05
Cd86	28.5795	-1.50499	0.31332	-4.80337	1.56018e-06	2.04905e-05
Cdc16	380.46	0.553231	0.115229	4.80114	1.57765e-06	2.07059e-05
Sult5a1	181.094	-1.78901	0.373101	-4.79497	1.62698e-06	2.13387e-05
Picalm	1746.22	0.723842	0.15097	4.79462	1.62984e-06	2.13616e-05
Cnbp	3622.54	-0.573719	0.119675	-4.79398	1.63505e-06	2.14152e-05
Xrn2	516.893	0.755766	0.157666	4.79346	1.63931e-06	2.14564e-05
Tpk1	167.066	-1.00961	0.210631	-4.79327	1.64085e-06	2.14619e-05
Yars1	577.392	0.558337	0.116506	4.79235	1.64842e-06	2.15463e-05
A1cf	241.328	-1.50943	0.315017	-4.79157	1.65477e-06	2.16145e-05
Peli1	181.476	-0.618275	0.129058	-4.79066	1.6623e-06	2.16834e-05
Slc25a12	277.102	0.697216	0.145536	4.79066	1.6623e-06	2.16834e-05
Gphn	584.154	-1.2664	0.264433	-4.78913	1.67508e-06	2.18352e-05
Hnf4aos	60.2961	-1.1827	0.246971	-4.7888	1.67784e-06	2.18564e-05
Klkb1	2404.49	-1.54778	0.323222	-4.78859	1.67958e-06	2.18641e-05
Ncbp2as2	308.125	-0.605007	0.126396	-4.78659	1.69637e-06	2.20678e-05
Acox3	356.419	-0.669342	0.139849	-4.78619	1.69973e-06	2.20965e-05
Trir	953.705	-0.547237	0.114388	-4.78404	1.7181e-06	2.23202e-05
Etnk1	941.793	0.824089	0.172277	4.78351	1.72257e-06	2.23632e-05
Mthfr	268.453	-1.23173	0.25751	-4.78322	1.72507e-06	2.23804e-05
Clk1	1142.57	-0.686039	0.143438	-4.78283	1.72848e-06	2.24085e-05
Abcg2	892.952	-1.07744	0.225278	-4.7827	1.72957e-06	2.24085e-05
Ino80c	196.622	0.536976	0.11231	4.7812	1.74252e-06	2.25611e-05
Efna5	50.293	1.16889	0.244525	4.78026	1.75067e-06	2.26513e-05
Spc24	74.9912	-2.12912	0.445548	-4.77865	1.7648e-06	2.28061e-05
Klf13	448.148	-0.965858	0.202121	-4.77861	1.76512e-06	2.28061e-05
Hmgxb3	223.194	0.643048	0.134572	4.77849	1.7662e-06	2.28061e-05
Rnf213	485.226	-1.05475	0.220768	-4.77766	1.77345e-06	2.28843e-05
Rnf24	101.296	1.72386	0.360828	4.77752	1.77469e-06	2.28849e-05
Cebpz	570.07	0.673661	0.141044	4.77624	1.786e-06	2.30153e-05
Mest	22.3492	-2.01428	0.421774	-4.77572	1.79061e-06	2.30592e-05
Ifi203	99.6376	-1.35868	0.284519	-4.77535	1.79392e-06	2.30864e-05
Dock6	216.431	-1.49669	0.313452	-4.77488	1.79816e-06	2.31253e-05
Apol9a	629.256	-2.07761	0.435147	-4.77451	1.80146e-06	2.31523e-05
Rbpms2	610.684	-0.684384	0.143376	-4.77334	1.81195e-06	2.32716e-05
Zc3h13	514.46	1.97923	0.41475	4.7721	1.82313e-06	2.33995e-05
Ccdc115	204.303	0.70906	0.148628	4.77071	1.83575e-06	2.35456e-05
Arfip1	423.346	0.998257	0.209265	4.77029	1.83959e-06	2.35791e-05
Mrps18b	1147.93	0.676809	0.142008	4.76598	1.8794e-06	2.40734e-05
Mief1	441.715	0.410911	0.0862206	4.76581	1.88098e-06	2.40775e-05
Arf5	975.005	-0.60174	0.126315	-4.76379	1.89991e-06	2.43037e-05
Glyctk	3956.39	0.906453	0.190301	4.76325	1.90501e-06	2.43404e-05
Gm20621	21.296	2.80113	0.588075	4.76322	1.90532e-06	2.43404e-05
Phyhd1	748.336	-1.11463	0.234121	-4.7609	1.9273e-06	2.46048e-05
Nr1h5	25.3043	-2.56852	0.539645	-4.75966	1.93921e-06	2.47404e-05
Micu1	451.725	0.596434	0.125318	4.75938	1.9419e-06	2.47582e-05
Cmpk2	53.2234	-1.97073	0.414255	-4.7573	1.96201e-06	2.4998e-05
Gtdc1	91.4703	1.05732	0.222263	4.75708	1.96411e-06	2.50081e-05
Prkcz	185.942	-0.953248	0.200399	-4.75676	1.96726e-06	2.5019e-05
Zfp110	507.331	0.613031	0.128877	4.75673	1.96757e-06	2.5019e-05
Acbd5	1284.72	-1.1401	0.239733	-4.75569	1.97766e-06	2.51307e-05
Abhd12	442.646	-0.481484	0.101268	-4.75456	1.98881e-06	2.52556e-05
Esco2	6.13943	-5.06077	1.06462	-4.75359	1.99838e-06	2.53604e-05
Nqo2	763.948	-1.62151	0.341183	-4.7526	2.00814e-06	2.54675e-05
Spty2d1	242.576	0.971507	0.20445	4.7518	2.01613e-06	2.55518e-05
Polr3h	138.948	0.897421	0.188941	4.74973	2.03689e-06	2.57979e-05
Rrs1	429.449	0.797001	0.167831	4.74884	2.04586e-06	2.5852e-05
Gm33699	23.0621	4.1169	0.866944	4.74875	2.04678e-06	2.5852e-05
Hilpda	318.812	2.57987	0.543275	4.74874	2.04687e-06	2.5852e-05
Tmprss2	161.186	1.35716	0.285797	4.74868	2.04744e-06	2.5852e-05
Ofd1	87.3279	1.07269	0.225895	4.74864	2.0479e-06	2.5852e-05
Pde4d	49.6155	2.46998	0.520169	4.74841	2.05023e-06	2.58645e-05
ENSMUSG00000135515	5.86179	-3.789	0.798279	-4.74646	2.07012e-06	2.60982e-05
Atp8b4	23.6866	-1.97732	0.416844	-4.74354	2.10019e-06	2.64599e-05
Trhde	47.5527	-1.71876	0.362385	-4.7429	2.10677e-06	2.65254e-05
Dym	359.967	-0.578288	0.121937	-4.74253	2.11066e-06	2.65569e-05
Psmd11	1685.38	-0.341168	0.0719527	-4.74156	2.12081e-06	2.66671e-05
Tmem276	111.381	-0.932234	0.196725	-4.73876	2.15027e-06	2.70199e-05
Mcm10	741.176	-2.45389	0.51798	-4.73742	2.16456e-06	2.71817e-05
Arl1	1795.14	0.608908	0.128587	4.73536	2.18671e-06	2.74418e-05
Rasd2	2.97876	5.15339	1.08841	4.7348	2.19266e-06	2.74906e-05
Ddit4l	10.041	-2.35421	0.497221	-4.73473	2.19346e-06	2.74906e-05
Gm11967	30.409	-2.81448	0.594626	-4.7332	2.21008e-06	2.76808e-05
Naa35	298.548	-0.532908	0.112595	-4.73295	2.21275e-06	2.76962e-05
Colec12	423.129	-1.09963	0.232355	-4.73256	2.21707e-06	2.77321e-05
Cldn14	632.758	2.06217	0.435891	4.73094	2.23478e-06	2.79355e-05
Msantd4	316.646	0.57054	0.12062	4.73007	2.24445e-06	2.80048e-05
Arpin	113.909	0.968654	0.204787	4.73006	2.24456e-06	2.80048e-05
Celf1	1155.45	0.49625	0.104914	4.73004	2.2447e-06	2.80048e-05
Tsc22d3	1028.14	-1.64619	0.34804	-4.72989	2.24636e-06	2.80073e-05
Lmo7	168.87	0.838047	0.177253	4.72798	2.26767e-06	2.82546e-05
Snx11	144.501	0.751168	0.158961	4.72548	2.29575e-06	2.85859e-05
Fabp4	461.24	2.28928	0.484489	4.72514	2.29963e-06	2.86156e-05
Usp31	81.9004	0.896991	0.189876	4.72408	2.31162e-06	2.87461e-05
Rassf8	245.928	-0.841967	0.178255	-4.72339	2.31942e-06	2.88245e-05
ENSMUSG00000141370	52.6302	6.02401	1.27574	4.72198	2.33555e-06	2.90062e-05
Cyp2d13	1906.19	-2.14197	0.453635	-4.7218	2.33768e-06	2.90139e-05
Csf1r	306.163	-1.22917	0.260351	-4.7212	2.3446e-06	2.90809e-05
Ppp1r3c	505.099	-3.37744	0.715671	-4.71926	2.36707e-06	2.93406e-05
Jmjd4	106.521	0.659052	0.139664	4.71885	2.37187e-06	2.93812e-05
Glg1	331.699	0.812114	0.172167	4.717	2.39348e-06	2.96297e-05
Gpcpd1	2032.13	1.59814	0.338824	4.71671	2.39686e-06	2.96525e-05
Rnf20	353.991	0.479349	0.101666	4.71493	2.41793e-06	2.98939e-05
4732496C06Rik	14.4474	2.09712	0.444859	4.71414	2.42737e-06	2.99912e-05
Prdm2	312.214	-0.875354	0.185783	-4.71171	2.45643e-06	3.03179e-05
Gm30173	8.96446	3.75647	0.79727	4.71167	2.45697e-06	3.03179e-05
H2-Q2	19.0133	-3.79536	0.805641	-4.71098	2.4653e-06	3.04012e-05
Mid1	217.982	1.68873	0.358545	4.70996	2.47763e-06	3.05336e-05
Fst	153.66	2.41837	0.513603	4.70864	2.49374e-06	3.07115e-05
Ankrd12	60.0072	0.995803	0.21149	4.70852	2.49527e-06	3.07115e-05
Coq10b	525.198	1.05853	0.224882	4.70706	2.51319e-06	3.09122e-05
Fam120aos	135.467	-0.829787	0.176293	-4.70686	2.51565e-06	3.09226e-05
Rab3d	84.5572	-1.12838	0.23978	-4.70592	2.52726e-06	3.10455e-05
Slc41a1	160.826	1.89827	0.403529	4.70417	2.54904e-06	3.1293e-05
Mettl1	274.973	0.704732	0.149819	4.70388	2.55268e-06	3.13176e-05
C730002L08Rik	3.57789	-5.3897	1.14615	-4.70246	2.57047e-06	3.15157e-05
Clcf1	162.843	2.89922	0.616568	4.7022	2.57379e-06	3.15363e-05
Tspyl2	335.174	1.70143	0.361988	4.70024	2.5985e-06	3.18188e-05
Acbd3	381.462	0.93973	0.199993	4.69881	2.61683e-06	3.20228e-05
Tmcc1	345.185	-0.917802	0.195415	-4.69669	2.64412e-06	3.23271e-05
Slc10a6	77.4288	3.39653	0.723186	4.69662	2.64507e-06	3.23271e-05
Zfp664	328.752	0.657048	0.139909	4.69624	2.64989e-06	3.23654e-05
Gm32624	13.4205	-2.26181	0.481797	-4.69454	2.67208e-06	3.26157e-05
Tatdn2	386.269	1.04716	0.223127	4.69311	2.69078e-06	3.28111e-05
Dph5	143.43	0.825068	0.175806	4.69306	2.69151e-06	3.28111e-05
Cast	804.498	1.1215	0.239059	4.6913	2.71478e-06	3.30737e-05
Rad51b	36.072	3.30617	0.704808	4.69088	2.72028e-06	3.31094e-05
Pafah1b2	463.657	0.486494	0.103712	4.69082	2.72116e-06	3.31094e-05
Elk1	78.9249	0.799197	0.170426	4.6894	2.74014e-06	3.33192e-05
Hdlbp	6523.04	0.498518	0.106316	4.68903	2.74507e-06	3.33428e-05
Cyp4a31	391.065	1.90323	0.405894	4.68899	2.74555e-06	3.33428e-05
Slc17a4	439.812	-1.37261	0.292928	-4.68583	2.78821e-06	3.38395e-05
ENSMUSG00000128439	5.75067	4.90121	1.04621	4.68473	2.80336e-06	3.40018e-05
Dhrs13	72.1443	0.969485	0.206979	4.68397	2.81368e-06	3.40861e-05
Irgm1	654.697	-1.13108	0.24148	-4.68396	2.81386e-06	3.40861e-05
ENSMUSG00000140800	6.25202	-3.13382	0.669096	-4.68367	2.81783e-06	3.41084e-05
Ccdc116	3.18713	4.50203	0.961239	4.68357	2.81926e-06	3.41084e-05
Nubp1	394.121	0.449785	0.0961118	4.67981	2.87137e-06	3.4717e-05
Ddo	166.926	-1.14997	0.245745	-4.67953	2.87528e-06	3.47423e-05
Pcyt2	7526.15	-0.594668	0.12709	-4.6791	2.8813e-06	3.47932e-05
Wipf3	134.488	2.22566	0.475724	4.67847	2.89017e-06	3.48784e-05
Stt3a	1999.48	0.478847	0.102362	4.67798	2.8972e-06	3.49412e-05
Nfib	737.259	-0.84036	0.179679	-4.67702	2.91077e-06	3.50828e-05
Tmed2	4692.52	0.615866	0.131695	4.67647	2.91854e-06	3.51544e-05
Ptk2b	325.189	-1.11334	0.238146	-4.67504	2.9389e-06	3.53775e-05
Parg	188.925	0.463891	0.0992364	4.6746	2.94521e-06	3.54311e-05
Rnf4	1061.9	0.64146	0.13731	4.67162	2.98827e-06	3.59267e-05
Rnf123	621.828	-0.683284	0.146316	-4.66991	3.01328e-06	3.62046e-05
Unc79	11.7265	5.59971	1.19938	4.66885	3.02893e-06	3.63699e-05
Nkrf	63.2159	0.913834	0.195738	4.66865	3.03186e-06	3.63823e-05
ENSMUSG00000133507	8.49924	4.85082	1.03916	4.66804	3.04091e-06	3.64681e-05
Gm2a	1299.75	-0.760585	0.162942	-4.66783	3.04394e-06	3.64816e-05
Amt	552.159	-1.57336	0.337086	-4.66755	3.04809e-06	3.65086e-05
Pja2	360.483	0.658669	0.141168	4.66586	3.07334e-06	3.6788e-05
Nap1l1	1222.5	0.533693	0.11441	4.66473	3.09024e-06	3.69644e-05
Dnajc18	157.012	0.671368	0.143928	4.66462	3.09193e-06	3.69644e-05
Rangap1	1044.01	0.635842	0.136316	4.66448	3.09402e-06	3.69665e-05
Casz1	20.1499	2.73582	0.586624	4.66367	3.10625e-06	3.70895e-05
Slc47a1	677.643	-1.58093	0.339015	-4.66331	3.11171e-06	3.71315e-05
Stim1	484.629	0.622556	0.133525	4.66246	3.12451e-06	3.72611e-05
Senp1	127.152	0.628513	0.134813	4.66211	3.12981e-06	3.73011e-05
Rap2a	181.071	-0.659934	0.141561	-4.66183	3.13408e-06	3.73288e-05
Marchf5	1434.05	0.667879	0.143307	4.66048	3.15468e-06	3.75509e-05
Gm56712	13.7982	-2.27482	0.488133	-4.66025	3.15829e-06	3.75705e-05
Inca1	220.679	-1.17158	0.25141	-4.66003	3.16161e-06	3.75867e-05
Tspan18	15.9135	-2.20015	0.472468	-4.65672	3.21291e-06	3.8173e-05
Tmed4	1216.28	0.713036	0.153137	4.6562	3.221e-06	3.82454e-05
Anapc15	168.262	-0.635125	0.136445	-4.65482	3.24269e-06	3.84791e-05
Aarsd1	340.99	-0.46806	0.100563	-4.65438	3.24955e-06	3.85367e-05
Gm57333	5.59327	-3.35063	0.719983	-4.65376	3.25935e-06	3.8629e-05
Slc35c2	367.891	0.501184	0.107739	4.65184	3.28982e-06	3.8966e-05
Rnf141	502.932	-0.718543	0.154492	-4.65102	3.30298e-06	3.90978e-05
Fam118a	57.0315	1.59116	0.342142	4.65059	3.30991e-06	3.91557e-05
Elmo3	315.881	-0.490454	0.105489	-4.64935	3.32985e-06	3.93674e-05
Tmem154	34.0403	3.28339	0.706452	4.64772	3.35623e-06	3.96548e-05
Fbxo31	1147.04	1.08119	0.232723	4.64581	3.38742e-06	3.99986e-05
Bhmt	47761.3	-2.2765	0.490033	-4.6456	3.39084e-06	4.00144e-05
Fendrr	50.2893	-1.27442	0.274407	-4.64427	3.41276e-06	4.02484e-05
Nek7	878.582	0.739555	0.159251	4.64395	3.41814e-06	4.02871e-05
1600014C10Rik	1432.8	-1.16016	0.249848	-4.64346	3.42622e-06	4.03575e-05
Atat1	122.999	-1.67715	0.361308	-4.64189	3.45231e-06	4.06398e-05
Dhx8	276.096	0.751734	0.161988	4.64066	3.47292e-06	4.08574e-05
Tcf12	233.719	0.787214	0.169644	4.6404	3.47735e-06	4.08844e-05
Il1rn	564.082	3.51983	0.758708	4.63925	3.49681e-06	4.1088e-05
Slc45a3	569.727	-1.26068	0.271763	-4.63889	3.50294e-06	4.11348e-05
Rapgef1	510.622	0.667754	0.14398	4.63783	3.5209e-06	4.13205e-05
Ddx31	76.2528	0.701278	0.151222	4.63742	3.52786e-06	4.13769e-05
Ccnh	196.682	-0.713277	0.153883	-4.63519	3.56611e-06	4.18e-05
Gtf2f1	450.132	0.644299	0.139017	4.63467	3.57507e-06	4.18794e-05
Map2k4	617.125	0.614332	0.132595	4.63316	3.60129e-06	4.21608e-05
Tle6	20.6111	-1.91688	0.413745	-4.633	3.604e-06	4.21668e-05
Mfsd6	200.029	0.689209	0.148846	4.63036	3.65029e-06	4.26824e-05
Ngdn	435.577	0.762363	0.164653	4.63011	3.65473e-06	4.27082e-05
Hpgd	683.833	-1.9721	0.425952	-4.62986	3.65914e-06	4.27338e-05
Sec24c	1611.95	0.581038	0.125532	4.62861	3.68129e-06	4.29663e-05
Pdk4	508.944	2.44179	0.527693	4.62729	3.70476e-06	4.3214e-05
1110002J07Rik	6.68872	-2.95708	0.639527	-4.62386	3.76663e-06	4.3909e-05
Eef2kmt	125.228	0.61597	0.133223	4.62359	3.77159e-06	4.39263e-05
Ak2	2492.18	-0.482317	0.104318	-4.62353	3.7727e-06	4.39263e-05
Trim26	426.575	-0.627487	0.135721	-4.62337	3.77558e-06	4.39332e-05
Chpf	81.4695	1.65611	0.358331	4.62173	3.80544e-06	4.42539e-05
Fnbp1l	249.49	0.625335	0.135328	4.62088	3.82121e-06	4.44103e-05
Ifrd1	518.528	1.62788	0.352313	4.62056	3.82711e-06	4.44519e-05
Nipal1	126.846	3.50606	0.758821	4.62041	3.82991e-06	4.44575e-05
Otud6b	414.245	0.668862	0.144824	4.61843	3.86646e-06	4.48547e-05
Ceacam1	1925.07	-0.625409	0.135568	-4.61326	3.96405e-06	4.5959e-05
BC024139	92.2332	-1.60287	0.347667	-4.61036	4.01976e-06	4.65768e-05
Pkhd1	49.3274	-1.13027	0.245176	-4.61004	4.02601e-06	4.6621e-05
Morn4	13.7987	-2.39754	0.520391	-4.60718	4.0817e-06	4.72374e-05
Matcap2	12.6603	3.62614	0.787235	4.60617	4.10144e-06	4.74372e-05
Ambp	50701.8	0.666913	0.144816	4.60524	4.12e-06	4.76232e-05
Srf	205.341	0.978083	0.212399	4.60493	4.12614e-06	4.7641e-05
Mblac2	49.1452	-1.32817	0.288425	-4.60491	4.1265e-06	4.7641e-05
Tmem254	921.507	-0.852371	0.185144	-4.60384	4.14779e-06	4.78579e-05
Zyx	665.317	1.44241	0.313353	4.60315	4.16145e-06	4.79867e-05
Ccdc85c	110.718	-1.04125	0.22622	-4.60282	4.16806e-06	4.8012e-05
Brca1	25.2578	1.83538	0.398753	4.60279	4.16864e-06	4.8012e-05
Slc10a7	118.688	0.669466	0.145456	4.60255	4.17357e-06	4.80399e-05
Pdilt	82.9533	-2.06401	0.448628	-4.60072	4.21034e-06	4.84341e-05
ENSMUSG00000139125	8.02484	-4.77422	1.03806	-4.59917	4.24184e-06	4.87671e-05
Pipox	2432.38	-0.96309	0.209422	-4.5988	4.24938e-06	4.88247e-05
2210016L21Rik	117.35	-0.702346	0.152822	-4.59584	4.31005e-06	4.94921e-05
ENSMUSG00000140700	424.125	1.89671	0.412898	4.59366	4.3553e-06	4.99818e-05
Tmem132e	19.8424	-1.32566	0.288675	-4.59223	4.38537e-06	5.02967e-05
Snhg1	272.899	1.08336	0.235955	4.59138	4.40315e-06	5.04705e-05
ENSMUSG00000122225	33.7492	3.99424	0.870628	4.58777	4.48006e-06	5.13214e-05
Nat8f6	15.19	-2.24359	0.489056	-4.5876	4.48376e-06	5.13332e-05
Mmp15	353.008	-2.06388	0.450082	-4.58556	4.52767e-06	5.1805e-05
Naxd	614.218	-0.44023	0.0960681	-4.58248	4.5949e-06	5.25429e-05
Shmt1	1261.51	-1.5473	0.337712	-4.58171	4.61197e-06	5.27067e-05
Gsto1	1047.82	-0.55896	0.122055	-4.57959	4.65884e-06	5.32106e-05
Oas2	45.5575	-1.13015	0.246799	-4.57923	4.66691e-06	5.32711e-05
ENSMUSG00000128770	154.148	2.18283	0.476696	4.57909	4.67004e-06	5.32751e-05
Ifnar1	407.032	0.500389	0.109291	4.5785	4.68313e-06	5.33927e-05
Nopchap1	506.894	1.6371	0.357653	4.57734	4.70917e-06	5.36577e-05
Cd74	715.424	-1.29403	0.282851	-4.57497	4.76297e-06	5.42385e-05
Chp1	4091.46	0.459475	0.10045	4.57417	4.78116e-06	5.44133e-05
Ugt2b35	1472.98	-1.48968	0.325703	-4.57373	4.79116e-06	5.44949e-05
ENSMUSG00000137898	156.211	2.14326	0.468646	4.5733	4.80113e-06	5.45724e-05
Fgd5	61.613	-1.03599	0.226536	-4.57318	4.80366e-06	5.45724e-05
Slc4a4	996.344	1.0227	0.223639	4.57301	4.80768e-06	5.45857e-05
Ugt1a7c	25.4453	-2.05649	0.449745	-4.57257	4.8177e-06	5.46671e-05
Cyp1a2	4581.16	-1.87327	0.409718	-4.57209	4.82879e-06	5.47605e-05
Nsrp1	214.833	0.546309	0.119509	4.57127	4.84779e-06	5.49435e-05
Mlkl	76.1308	1.03184	0.225735	4.57101	4.85379e-06	5.49632e-05
Ythdf1	619.133	0.573931	0.125561	4.57095	4.85526e-06	5.49632e-05
Cttn	934.632	0.85006	0.186037	4.56931	4.89325e-06	5.53606e-05
Gm11266	12.9639	-2.5841	0.565736	-4.56768	4.93149e-06	5.57605e-05
Slc6a13	2500.61	-0.679629	0.148811	-4.56707	4.94594e-06	5.58909e-05
Dnase1l3	418.844	-1.83635	0.40214	-4.56644	4.96066e-06	5.60242e-05
Gm43672	122.496	2.27247	0.497667	4.56625	4.96537e-06	5.60444e-05
Pygl	4011	-1.3923	0.304925	-4.56604	4.97024e-06	5.60665e-05
Luzp1	166.445	0.710157	0.15555	4.56545	4.9843e-06	5.61902e-05
Clba1	22.2497	1.69774	0.371876	4.56533	4.98707e-06	5.61902e-05
Igfals	933.624	-2.46159	0.539263	-4.56473	5.00133e-06	5.63178e-05
Timp1	74.58	3.06564	0.67195	4.5623	5.05956e-06	5.69401e-05
ENSMUSG00000128987	12.5217	3.07656	0.674499	4.56126	5.08484e-06	5.7191e-05
Akap17b	68.712	1.25398	0.274941	4.56092	5.09296e-06	5.72488e-05
Mplkip	123.81	-1.11535	0.244643	-4.55908	5.13773e-06	5.77183e-05
Rubie	9.78996	5.00068	1.09697	4.55862	5.14919e-06	5.77884e-05
D5Ertd579e	591.192	0.622596	0.136577	4.55858	5.14999e-06	5.77884e-05
Cep120	212.977	0.550657	0.12081	4.55805	5.16309e-06	5.79014e-05
Max	334.623	0.596523	0.1309	4.55709	5.18666e-06	5.81318e-05
Grb7	1102.86	-1.13368	0.248824	-4.55616	5.20977e-06	5.83567e-05
Ugt2b1	4820.17	-2.09177	0.45919	-4.55534	5.23001e-06	5.85493e-05
Ssrp1	683.69	0.468791	0.102914	4.55518	5.23397e-06	5.85594e-05
Ffar4	12.7289	4.55224	0.999392	4.55501	5.23829e-06	5.85736e-05
9330162012Rik	22.5559	-1.52292	0.33457	-4.55185	5.31753e-06	5.9425e-05
Prmt5	238.22	0.505878	0.111178	4.55016	5.36055e-06	5.98709e-05
Ccnyl1	103.862	0.911515	0.20046	4.54711	5.43871e-06	6.07086e-05
Gm15337	63.0718	-2.03065	0.446695	-4.54596	5.46862e-06	6.10069e-05
Eif2s3x	1287.64	0.495785	0.109103	4.54418	5.51484e-06	6.14868e-05
Sbno1	547.076	0.421185	0.0926929	4.54387	5.52307e-06	6.14965e-05
Slc39a8	232.592	-0.950124	0.209104	-4.54379	5.52511e-06	6.14965e-05
Mapk3	443.338	-0.532674	0.117233	-4.54371	5.52729e-06	6.14965e-05
Mettl27	171.715	-0.901126	0.198326	-4.54366	5.52853e-06	6.14965e-05
Xiap	897.011	-0.493498	0.108625	-4.54313	5.5425e-06	6.16162e-05
Dnase2b	248.197	-0.800101	0.17617	-4.54163	5.58214e-06	6.20209e-05
Mrc1	285.539	-1.12309	0.247316	-4.54111	5.59601e-06	6.21365e-05
Rhbdf1	170.814	1.45737	0.320936	4.54099	5.59902e-06	6.21365e-05
Itga7	142.295	0.835653	0.184068	4.53991	5.62779e-06	6.24197e-05
Golph3l	129.126	0.941398	0.2074	4.53905	5.65084e-06	6.26391e-05
Zfp800	58.0265	0.957769	0.211033	4.53849	5.66585e-06	6.27692e-05
Narf	453.478	0.720846	0.158848	4.53795	5.68031e-06	6.28931e-05
Zfp612	201.521	0.759566	0.167386	4.53781	5.68404e-06	6.28981e-05
Rarg	82.655	-0.877165	0.193412	-4.53521	5.75448e-06	6.36409e-05
Gm44243	14.4191	-1.69243	0.373553	-4.53062	5.88098e-06	6.49719e-05
Mfsd3	115.193	-0.911629	0.201216	-4.5306	5.8816e-06	6.49719e-05
Grina	3495.84	0.62616	0.138214	4.53035	5.88853e-06	6.49782e-05
Nipsnap1	2306.15	-1.00347	0.221499	-4.53034	5.88895e-06	6.49782e-05
Acox1	34654.2	1.12826	0.249096	4.52944	5.91392e-06	6.52162e-05
Ccdc57	17.52	-1.69242	0.373683	-4.52903	5.92537e-06	6.52737e-05
Xrcc1	148.469	-0.938889	0.207305	-4.52901	5.92594e-06	6.52737e-05
Polr1a	281.785	0.654765	0.144592	4.52838	5.94388e-06	6.54339e-05
ENSMUSG00000132132	10.3023	2.37051	0.523673	4.5267	5.99133e-06	6.59184e-05
Pyurf	422.055	-0.926229	0.204621	-4.52656	5.99526e-06	6.59239e-05
Kcnn2	305.293	-1.35903	0.300286	-4.52578	6.01743e-06	6.61297e-05
Zbtb45	48.5697	1.30352	0.288034	4.52559	6.02275e-06	6.61502e-05
Lnx1	65.0743	1.8832	0.416233	4.52439	6.05701e-06	6.64885e-05
ENSMUSG00000121483	51.6771	1.23613	0.273244	4.52392	6.07055e-06	6.65689e-05
Pbld2	1322.75	-1.95014	0.431075	-4.52389	6.07127e-06	6.65689e-05
Nlrp6	1786.75	-1.63809	0.362111	-4.52372	6.07613e-06	6.65841e-05
Hsf4	68.882	-1.0873	0.240387	-4.52311	6.09375e-06	6.67391e-05
Pola2	68.1773	-0.74251	0.164169	-4.52285	6.10121e-06	6.67827e-05
Ifi47	293.95	-1.78416	0.394564	-4.52185	6.13025e-06	6.70623e-05
Gas2l1	446.211	0.828819	0.183307	4.52148	6.14094e-06	6.7141e-05
ENSMUSG00000126368	14.25	2.37351	0.524959	4.52132	6.14543e-06	6.71518e-05
ENSMUSG00000127803	13.0818	2.70535	0.598389	4.52106	6.1532e-06	6.71984e-05
Kpna6	590.434	0.345309	0.0763848	4.52065	6.16514e-06	6.72905e-05
Rbsn	171.212	0.797217	0.176401	4.51935	6.20308e-06	6.76661e-05
Gm15401	18.4073	-1.87709	0.415421	-4.51853	6.22707e-06	6.78892e-05
Airim	110.017	0.645143	0.14282	4.51717	6.26717e-06	6.82875e-05
Tiparp	349.135	2.62457	0.581133	4.5163	6.29307e-06	6.85309e-05
Tfe3	646.528	0.83388	0.184728	4.51409	6.35901e-06	6.92097e-05
Nid1	851.402	2.08635	0.462402	4.51199	6.4223e-06	6.98589e-05
Raph1	1484.06	1.16242	0.257671	4.51126	6.44432e-06	7.00587e-05
Gm32511	19.2925	-1.77013	0.392482	-4.51009	6.48005e-06	7.04073e-05
Bicd2	251.474	-0.713142	0.158154	-4.50917	6.50807e-06	7.06716e-05
Clec2d	1710.89	-2.30886	0.512261	-4.50719	6.5691e-06	7.12941e-05
Nthl1	47.2044	-1.28579	0.285296	-4.50685	6.57982e-06	7.137e-05
Trmt12	72.9095	0.723891	0.160652	4.50595	6.60778e-06	7.16328e-05
Itgam	64.4149	2.06077	0.457447	4.50494	6.63926e-06	7.19335e-05
Eps8l2	1216.18	-1.42442	0.316217	-4.50457	6.65087e-06	7.20185e-05
D030028A08Rik	17.2781	1.81268	0.402433	4.50431	6.65894e-06	7.20653e-05
B4gat1	198.746	-0.844871	0.18759	-4.50382	6.67431e-06	7.21909e-05
2610507I01Rik	251.504	-0.930221	0.206564	-4.50332	6.69012e-06	7.23212e-05
Fcamr	6.21561	4.39903	0.97731	4.50116	6.75846e-06	7.29966e-05
Slc9a9	30.3693	-1.61953	0.359807	-4.5011	6.76022e-06	7.29966e-05
Arih2	629.945	0.713543	0.158558	4.5002	6.7888e-06	7.32641e-05
Jdp2	36.7241	-1.30528	0.290065	-4.49995	6.797e-06	7.33035e-05
Mmgt1	379.512	0.635863	0.141308	4.49985	6.8001e-06	7.33035e-05
Srp54b	244.035	1.25429	0.27885	4.49806	6.85754e-06	7.3842e-05
Lamtor3	260.1	0.462529	0.102829	4.49806	6.85775e-06	7.3842e-05
Drosha	172.489	0.556938	0.123822	4.49788	6.86333e-06	7.38607e-05
Entr1	711.161	0.337759	0.0751034	4.49725	6.88374e-06	7.40388e-05
ENSMUSG00000135327	4.28009	5.1007	1.13454	4.49582	6.93035e-06	7.44984e-05
2610528J11Rik	75.6181	-1.93689	0.430996	-4.49398	6.99028e-06	7.51005e-05
Folr2	54.3565	-1.55422	0.345926	-4.49292	7.02534e-06	7.5435e-05
Zfp346	84.418	0.614478	0.136774	4.49265	7.03423e-06	7.54881e-05
Lzic	72.8313	1.02503	0.228222	4.49138	7.0762e-06	7.58961e-05
Gar1	151.361	1.03684	0.230914	4.49016	7.11709e-06	7.62646e-05
Rdh13	171.881	1.06728	0.237697	4.49011	7.1185e-06	7.62646e-05
Lpar6	319.482	-0.93193	0.207569	-4.48973	7.13136e-06	7.63597e-05
Prelid3b	597.354	0.579171	0.129023	4.48891	7.15892e-06	7.66121e-05
Caap1	64.5552	0.841468	0.187467	4.48863	7.16831e-06	7.66697e-05
Dpagt1	606.046	0.475816	0.106009	4.48845	7.17425e-06	7.66905e-05
Exoc6b	100.276	0.759107	0.169171	4.48722	7.21569e-06	7.705e-05
Txnl4b	133.24	-0.88134	0.196412	-4.48721	7.21629e-06	7.705e-05
Fam117a	16.627	-1.72491	0.384415	-4.4871	7.21992e-06	7.705e-05
Jade1	188.915	0.934352	0.208309	4.48542	7.27698e-06	7.76157e-05
Zfp7	47.355	1.12068	0.24986	4.48524	7.28305e-06	7.76373e-05
Proc	5996.4	-0.543116	0.1211	-4.48485	7.29638e-06	7.77362e-05
Pgrmc2	760.49	-0.400223	0.0892441	-4.48459	7.30557e-06	7.7791e-05
Nat8	189.839	-1.76945	0.394573	-4.48445	7.31012e-06	7.77962e-05
Tmc5	341.608	2.54164	0.566938	4.48311	7.35629e-06	7.82441e-05
Prrg2	317.69	-0.679986	0.151723	-4.48176	7.40302e-06	7.86976e-05
Stag1	317.279	0.525591	0.117338	4.47929	7.48932e-06	7.95709e-05
Lgr5	33.157	-2.06714	0.461569	-4.47851	7.51654e-06	7.98159e-05
H2-Ab1	248.708	-1.31661	0.294106	-4.47665	7.58245e-06	8.04383e-05
ENSMUSG00000124004	6.23217	5.25535	1.17396	4.47662	7.58354e-06	8.04383e-05
Gm56774	269.223	-3.48056	0.777526	-4.47645	7.58946e-06	8.04567e-05
Cdc42se2	204.415	0.929946	0.207761	4.47603	7.60431e-06	8.05696e-05
Rgl1	100.501	-0.949871	0.212283	-4.47455	7.65717e-06	8.10849e-05
Vmac	142.089	-0.609271	0.136169	-4.47439	7.66314e-06	8.11033e-05
Echdc2	3211.5	-0.724663	0.16204	-4.47212	7.74489e-06	8.19233e-05
ENSMUSG00000134652	42.8553	1.50964	0.337607	4.47159	7.76412e-06	8.20815e-05
Dhx35	78.0476	0.698508	0.156224	4.4712	7.77828e-06	8.2186e-05
Abca8b	702.699	-1.44823	0.323958	-4.47043	7.8062e-06	8.23796e-05
Rorc	377.895	-1.57457	0.352229	-4.4703	7.81094e-06	8.23796e-05
ENSMUSG00000140876	43.792	1.60752	0.359605	4.47023	7.81354e-06	8.23796e-05
Adck2	157.097	0.781332	0.174786	4.47022	7.81378e-06	8.23796e-05
Gm41231	16.0246	-2.27144	0.508423	-4.46762	7.90948e-06	8.33428e-05
Phf11d	36.1718	-1.1048	0.247309	-4.4673	7.92129e-06	8.33849e-05
Gdap2	445.6	0.658344	0.14737	4.46728	7.92217e-06	8.33849e-05
2310061I04Rik	390.638	-0.644217	0.144237	-4.46638	7.95547e-06	8.36895e-05
Eif4a3	657.846	0.430765	0.0964771	4.46494	8.00895e-06	8.42059e-05
Lcor	55.5577	1.54262	0.345519	4.46464	8.02026e-06	8.42786e-05
Bri3	442.83	-0.536456	0.120164	-4.46436	8.0309e-06	8.43443e-05
Pycr2	120.085	0.995277	0.223018	4.46277	8.0908e-06	8.49248e-05
Atp2a2	3535.51	0.833186	0.186702	4.46266	8.09503e-06	8.49248e-05
Naa15	528.486	0.443841	0.0994595	4.46253	8.09971e-06	8.49275e-05
Wars1	424.168	0.710012	0.159125	4.46196	8.12124e-06	8.51067e-05
Hspa2	38.3604	1.72184	0.385974	4.46103	8.15669e-06	8.5385e-05
Thsd1	63.5321	0.875489	0.196253	4.46103	8.1567e-06	8.5385e-05
Cpeb2	384.936	-1.03699	0.232577	-4.45869	8.24626e-06	8.62755e-05
Ch25h	23.0711	3.90327	0.876048	4.45554	8.36815e-06	8.7503e-05
Atg14	222.542	-0.854824	0.191873	-4.45516	8.38324e-06	8.7596e-05
Trim3	238.688	1.16959	0.262533	4.45503	8.38813e-06	8.7596e-05
ENSMUSG00000121794	21.9568	-1.48412	0.333139	-4.45496	8.39073e-06	8.7596e-05
Osbp	976.012	0.647684	0.145429	4.45362	8.44333e-06	8.80972e-05
Pts	382.21	-0.92956	0.208737	-4.45327	8.45737e-06	8.81957e-05
Dnajc5	1009.02	0.64533	0.144957	4.45187	8.51274e-06	8.87249e-05
Plekhm2	217.595	0.886374	0.19912	4.45146	8.52881e-06	8.88441e-05
Gprc5b	19.9679	2.10578	0.473092	4.4511	8.54297e-06	8.89433e-05
Smim1	44.8744	-1.41481	0.317876	-4.45083	8.55393e-06	8.90091e-05
Ripk4	92.5168	0.987874	0.221982	4.45024	8.57735e-06	8.92045e-05
Gtf2b	485.037	1.03328	0.232222	4.44953	8.60566e-06	8.94504e-05
Kifap3	66.7631	-0.909247	0.204354	-4.44938	8.61182e-06	8.9466e-05
Plekhg1	39.8924	-0.960961	0.216026	-4.44836	8.65276e-06	8.98426e-05
Rlim	591.798	0.856747	0.192701	4.44598	8.74906e-06	9.07934e-05
ENSMUSG00000134669	7.71888	3.8209	0.859989	4.44296	8.87293e-06	9.2029e-05
Eif3b	1835.13	0.436751	0.0983048	4.44283	8.87831e-06	9.20351e-05
Dennd1a	236.447	-0.561621	0.126485	-4.44023	8.98612e-06	9.30684e-05
Arhgap26	161.815	-0.814165	0.183362	-4.4402	8.98769e-06	9.30684e-05
Gm1600	3.06705	-4.48219	1.00959	-4.43959	9.01289e-06	9.32791e-05
Tmem220	163.899	-1.30484	0.293959	-4.43885	9.04388e-06	9.35493e-05
ENSMUSG00000130505	11.557	-3.40914	0.76819	-4.43789	9.08448e-06	9.38708e-05
Pxmp4	2105.2	-0.866025	0.195144	-4.43788	9.08475e-06	9.38708e-05
Farsb	519.882	0.511237	0.115213	4.43732	9.10859e-06	9.40444e-05
Zswim1	63.0613	0.79409	0.178963	4.43716	9.11515e-06	9.40444e-05
ENSMUSG00000141895	22.0135	2.22159	0.500682	4.43714	9.11625e-06	9.40444e-05
Ctps2	165.261	0.831764	0.187508	4.43588	9.16978e-06	9.45458e-05
Heyl	27.451	-2.11756	0.477527	-4.43443	9.23144e-06	9.51305e-05
Ppp2r5b	200.592	0.669414	0.150965	4.43424	9.23994e-06	9.5167e-05
Grtp1	225.893	-0.773247	0.174432	-4.43293	9.29593e-06	9.56923e-05
Syncrip	660.04	0.548402	0.123807	4.42949	9.44551e-06	9.71799e-05
Fosl1	25.2796	5.02047	1.13403	4.4271	9.55069e-06	9.82094e-05
Nfkbib	490.129	1.01445	0.229169	4.42663	9.57154e-06	9.83238e-05
Cpeb3	91.0589	0.695823	0.157191	4.42662	9.57207e-06	9.83238e-05
Unc119b	492.551	0.630479	0.142438	4.42634	9.58463e-06	9.84002e-05
Selenoo	793.762	-0.605793	0.136883	-4.42565	9.61543e-06	9.86635e-05
Zfp385b	105.705	-1.36639	0.308766	-4.42532	9.6301e-06	9.87613e-05
Cblb	149.821	1.04053	0.235161	4.42474	9.65586e-06	9.89726e-05
Cep170	122.745	1.37278	0.310288	4.42422	9.67918e-06	9.91586e-05
Rilp	212.104	-1.13582	0.256783	-4.42328	9.72138e-06	9.95378e-05
Gm47571	3.80363	5.00698	1.13264	4.42064	9.84103e-06	0.000100709
Mypop	36.9805	-1.07464	0.243263	-4.41761	9.98006e-06	0.000102044
Acyp1	74.3071	-1.27865	0.289447	-4.41756	9.98211e-06	0.000102044
Fahd2a	166.275	-0.639661	0.144809	-4.41727	9.99543e-06	0.000102096
Agfg2	382.544	-0.972771	0.220222	-4.41722	9.99788e-06	0.000102096
Ibtk	1199.23	1.20403	0.27261	4.41668	1.00229e-05	0.000102297
Glce	243.942	0.757024	0.171406	4.41657	1.00282e-05	0.000102297
Mast2	403.497	0.964919	0.218493	4.41624	1.00432e-05	0.000102396
Vps26b	346.06	0.433642	0.0981981	4.41599	1.00547e-05	0.000102458
Dusp28	74.1162	-0.815786	0.18477	-4.41515	1.00941e-05	0.000102806
Rfx4	11.3169	-4.58107	1.03769	-4.41469	1.01155e-05	0.000102924
Abcd1	163.583	-1.02851	0.232975	-4.41467	1.01164e-05	0.000102924
Sema3e	21.077	2.84105	0.643609	4.41425	1.01362e-05	0.00010307
Acbd4	500.751	-0.986101	0.223414	-4.41378	1.01582e-05	0.000103239
Glt28d2	49.6257	-0.980081	0.222062	-4.41354	1.01694e-05	0.000103298
Pstk	105.677	-0.764126	0.17314	-4.41334	1.01786e-05	0.000103337
Nudt6	95.1278	-0.864785	0.195999	-4.4122	1.02325e-05	0.00010383
Ubxn2a	242.567	0.712795	0.161624	4.41019	1.0328e-05	0.000104743
Gm40572	11.0712	-2.64508	0.599813	-4.40984	1.03445e-05	0.000104841
Tmem131l	108.439	-1.30833	0.296689	-4.40976	1.03486e-05	0.000104841
Lig3	368.807	0.495746	0.112428	4.40944	1.03637e-05	0.000104938
Grpel2	699.153	0.926267	0.210141	4.40783	1.04412e-05	0.000105668
Stk38	817.09	-0.55201	0.125256	-4.40706	1.04783e-05	0.000105987
Ugt2a3	1983.92	-1.09565	0.248737	-4.40484	1.05862e-05	0.000107023
Kti12	309.861	0.548906	0.12466	4.40322	1.06655e-05	0.000107731
Nol11	192.053	0.50776	0.11532	4.40307	1.06728e-05	0.000107731
P2ry2	244.302	1.92251	0.43663	4.40307	1.06732e-05	0.000107731
Rars1	773.416	0.81217	0.184469	4.40273	1.06895e-05	0.000107795
Btrc	150.476	-0.543275	0.123396	-4.40271	1.06908e-05	0.000107795
Lpin3	106.651	1.02865	0.233656	4.40239	1.07067e-05	0.000107899
Nomo1	780.831	0.687915	0.156302	4.4012	1.07655e-05	0.000108435
E330011O21Rik	97.2256	2.68004	0.609623	4.39623	1.1015e-05	0.000110889
Rbp4	37020.1	-0.647012	0.147194	-4.39565	1.10444e-05	0.000111128
ENSMUSG00000124095	5.48571	-4.63249	1.05392	-4.39548	1.10529e-05	0.000111154
Nt5dc3	273.987	0.892257	0.20306	4.39405	1.1126e-05	0.000111779
Serpinf1	6932.29	-0.669665	0.152403	-4.39404	1.11266e-05	0.000111779
Cyp2d10	8037.16	-0.629793	0.143352	-4.39332	1.11631e-05	0.000112087
E030018B13Rik	257.498	3.21339	0.731477	4.39302	1.11785e-05	0.000112183
Gem	26.4593	-1.44868	0.329826	-4.39226	1.1218e-05	0.00011252
Zdhhc2	28.5041	1.45791	0.331957	4.39188	1.12376e-05	0.000112658
Tcf25	2650.74	0.36627	0.0834118	4.39111	1.12776e-05	0.000113
Tdg-ps	51.0443	1.78478	0.406513	4.39046	1.13111e-05	0.000113276
Prss36	52.8428	-1.4478	0.329784	-4.39016	1.13269e-05	0.000113342
Lamb3	76.2123	1.781	0.405688	4.39006	1.13317e-05	0.000113342
Lysmd1	215.25	0.730824	0.166475	4.38999	1.13354e-05	0.000113342
Pomt1	170.529	-1.13953	0.259642	-4.38885	1.1395e-05	0.000113878
Gna14	25.0414	-2.09006	0.47628	-4.38829	1.14244e-05	0.000114058
Zfp213	84.855	0.808311	0.184197	4.38828	1.14248e-05	0.000114058
Ahi1	24.4709	1.69414	0.386097	4.38787	1.14469e-05	0.000114219
Ccdc171	33.3114	-1.03945	0.236902	-4.38769	1.1456e-05	0.000114251
Wdfy2	211.938	-0.571566	0.130291	-4.38683	1.15012e-05	0.000114642
Ces4a	50.5808	-1.6986	0.387257	-4.38624	1.15325e-05	0.000114886
Ermard	144.639	-0.689609	0.157224	-4.38614	1.15377e-05	0.000114886
Kdm1b	173.292	-0.794782	0.181252	-4.38497	1.16002e-05	0.000115449
Btbd2	193.698	-0.856014	0.195316	-4.38271	1.1721e-05	0.000116589
Skap2	423.349	0.479028	0.109302	4.3826	1.1727e-05	0.000116589
Epha1	416.002	1.06661	0.243468	4.38092	1.18179e-05	0.000117432
Clcn7	597.288	0.763927	0.174465	4.37868	1.19398e-05	0.000118583
Ubl4a	559.607	0.480778	0.109812	4.3782	1.19662e-05	0.000118724
Pyroxd1	244.661	0.750312	0.171375	4.3782	1.19664e-05	0.000118724
Gon7	49.0806	-1.25449	0.28655	-4.3779	1.19826e-05	0.000118823
Snx3	1121.42	-0.415576	0.0949322	-4.37761	1.1999e-05	0.000118924
Csf2rb2	59.6685	1.84779	0.422245	4.37611	1.20816e-05	0.00011968
Drg1	838.213	0.62287	0.142343	4.37584	1.20968e-05	0.00011977
Zftraf1	262.574	-0.680226	0.155478	-4.37505	1.21405e-05	0.00012014
Mpdz	122.332	-1.11294	0.254476	-4.37346	1.22294e-05	0.000120958
Adgb	10.1048	-2.39262	0.547166	-4.37274	1.22694e-05	0.000121291
A530001N23Rik	6.88436	-6.55094	1.49824	-4.37241	1.22882e-05	0.000121414
Tbc1d16	200.762	0.767556	0.175563	4.37198	1.23123e-05	0.00012159
Gm40787	70.1815	-1.2684	0.290162	-4.37134	1.23483e-05	0.000121883
Dhrs11	266.2	-0.956842	0.218913	-4.37087	1.23751e-05	0.000122084
Gosr1	533.3	0.400378	0.09161	4.37047	1.23982e-05	0.000122249
Cfap20	269.048	-0.6838	0.156506	-4.36915	1.24729e-05	0.000122922
Luc7l3	615.375	-0.612246	0.140199	-4.36699	1.25973e-05	0.000124085
Ninj1	1501.24	-0.61231	0.14023	-4.36648	1.26267e-05	0.000124311
Tmf1	245.791	0.639376	0.146466	4.36537	1.26909e-05	0.000124879
Pde4dip	943.779	0.481806	0.110407	4.3639	1.27763e-05	0.000125654
Gm6493	65.0804	2.73997	0.628003	4.36299	1.28296e-05	0.000126114
Klhl29	6.32484	2.5516	0.584911	4.36238	1.28657e-05	0.000126404
Pdzd8	298.24	0.688347	0.157802	4.36208	1.28829e-05	0.000126468
Abcf2	554.615	0.48538	0.111273	4.36204	1.28854e-05	0.000126468
Pcid2	268.702	0.934499	0.214294	4.36082	1.29574e-05	0.000127109
Clint1	793.451	0.771187	0.176859	4.36047	1.29781e-05	0.000127248
Gsta3	10056.7	-1.89563	0.434754	-4.36023	1.29924e-05	0.000127323
4930556M19Rik	61.4931	-1.41423	0.324368	-4.35995	1.30095e-05	0.000127425
Kdm8	34.9278	1.06745	0.244868	4.35929	1.30487e-05	0.000127744
Exoc2	116.17	0.660743	0.151586	4.35887	1.30734e-05	0.000127921
Btnl12	35.9673	-1.6255	0.372938	-4.35863	1.30879e-05	0.000127997
Gm48581	2.01767	-4.84235	1.11102	-4.35846	1.30982e-05	0.000128033
Lin7c	483.398	0.628003	0.144108	4.35788	1.3133e-05	0.000128307
P2rx3	10.9602	-1.67425	0.384247	-4.35721	1.3173e-05	0.000128633
Nedd4l	1383.02	0.669346	0.153632	4.35681	1.31972e-05	0.000128776
Samm50	1407.97	0.456924	0.104877	4.35675	1.32011e-05	0.000128776
Serpina3i	48.8864	3.60222	0.826932	4.35612	1.32386e-05	0.000129076
Lsg1	374.946	0.543207	0.124714	4.35563	1.32684e-05	0.000129301
Bpnt2	517.166	0.707957	0.162584	4.3544	1.33432e-05	0.000129964
Ccdc59	297.707	0.540084	0.124056	4.35353	1.3396e-05	0.000130412
Gm33033	10.6079	2.63009	0.604226	4.35284	1.34388e-05	0.000130763
Capzb	1555.55	0.389438	0.08947	4.35272	1.34456e-05	0.000130763
Asb7	130.397	0.694733	0.159635	4.352	1.34903e-05	0.000131131
Serhl	260.941	-0.529783	0.12183	-4.34855	1.37038e-05	0.000133138
Gm57366	8.23166	5.11409	1.17637	4.34733	1.37802e-05	0.000133813
Mrnip	47.5532	-1.70592	0.392516	-4.34612	1.38569e-05	0.00013449
Higd2a	805.027	-0.604989	0.139268	-4.34407	1.3987e-05	0.000135684
Ptprc	74.6822	-1.11045	0.255636	-4.34386	1.40003e-05	0.000135744
Nars1	2084.87	0.493513	0.113645	4.3426	1.40804e-05	0.000136452
Fgd4	79.2422	-1.00007	0.23031	-4.34227	1.41019e-05	0.000136591
Gnas	6030.83	-0.469708	0.108186	-4.34167	1.41401e-05	0.000136892
Ppp1r14a	30.2016	-1.46416	0.337291	-4.34095	1.41869e-05	0.000137276
B4galnt4	5.55106	4.54326	1.04679	4.3402	1.42355e-05	0.000137677
D630039A03Rik	143.006	-1.74739	0.402653	-4.33968	1.42688e-05	0.00013793
Map3k14	77.2004	1.38565	0.319345	4.33906	1.43096e-05	0.000138254
ENSMUSG00000122128	14.3505	6.76952	1.56025	4.33875	1.43293e-05	0.000138375
Plscr2	154.548	-1.11426	0.256865	-4.33792	1.43837e-05	0.00013883
C130074G19Rik	1922.54	-0.971248	0.223934	-4.3372	1.44307e-05	0.000139214
ENSMUSG00000136592	9.02862	-3.88333	0.895544	-4.33628	1.44916e-05	0.000139731
Krt8	10686.6	1.64939	0.380393	4.33602	1.45085e-05	0.000139824
Zscan22	89.1738	0.85513	0.197268	4.33486	1.45852e-05	0.000140492
Rab3gap2	307.616	0.545754	0.125921	4.33409	1.46363e-05	0.000140914
Kics2	67.324	1.0189	0.235195	4.33215	1.47663e-05	0.000142094
Spata13	283.147	0.880598	0.203292	4.3317	1.47962e-05	0.00014231
Seh1l	612.435	0.586466	0.135393	4.33158	1.48041e-05	0.000142315
P4hb	32523.6	0.517688	0.119529	4.33106	1.48395e-05	0.000142518
Tat	44284.3	1.28176	0.295946	4.33105	1.48401e-05	0.000142518
ENSMUSG00000130822	12.1747	4.36385	1.00786	4.32981	1.49241e-05	0.000143253
[truncated: 76,299 more rows]

## Sheet: ko_24h_vs_ko_0h
	baseMean	log2FoldChange	lfcSE	stat	pvalue	padj
Lcn2	54335.3	8.52349	0.439514	19.393	8.84685e-84	1.75389e-79
Syt12	901.116	5.05607	0.297592	16.9899	9.7491e-65	9.66379e-61
Rpl3-ps1	865.932	4.80296	0.326145	14.7265	4.35969e-49	2.88103e-45
Acot5	59.5965	25.9474	1.76584	14.6941	7.03148e-49	3.48498e-45
Hes6	680.418	-2.46181	0.183925	-13.3849	7.41046e-41	2.93825e-37
ENSMUSG00000121505	206.245	-6.23592	0.467584	-13.3365	1.4205e-40	4.69358e-37
Gpat3	293.267	3.07893	0.233374	13.1931	9.61133e-40	2.72207e-36
Ttc39c	3296.49	-3.23834	0.24583	-13.1731	1.2541e-39	3.10782e-36
Ube2h	902.423	-1.11746	0.087674	-12.7456	3.29762e-37	7.26392e-34
Dnajc10	570.515	1.95918	0.154524	12.6788	7.74823e-37	1.53609e-33
Macrod1	281.547	-2.43636	0.19584	-12.4406	1.574e-35	2.83679e-32
Ppp1r1b	54.8147	-4.17558	0.345557	-12.0836	1.28906e-33	2.12963e-30
Ces3b	5470.82	-3.65236	0.30343	-12.0369	2.27262e-33	3.46575e-30
Lifr	3575.07	-3.00103	0.252548	-11.883	1.45012e-32	2.05348e-29
Apoa4	29012.2	4.70015	0.399289	11.7713	5.48585e-32	7.25047e-29
Cidec	999.402	6.79322	0.583164	11.6489	2.324e-31	2.87958e-28
Nat8f1	1256.3	-3.00291	0.258577	-11.6132	3.53058e-31	4.11728e-28
Ces4a	50.5808	-4.84745	0.418576	-11.5808	5.15567e-31	5.6784e-28
Adck5	412.598	-1.64401	0.146105	-11.2523	2.25669e-29	2.35468e-26
Slc27a5	7742.46	-1.49385	0.133216	-11.2138	3.49038e-29	3.45984e-26
Zfp871	507.753	-1.30174	0.117224	-11.1047	1.18999e-28	1.12341e-25
Apcs	10335.8	3.53717	0.318806	11.0951	1.3258e-28	1.18161e-25
Cd4	27.4052	-5.2199	0.470598	-11.0921	1.37085e-28	1.18161e-25
Chil3	245.387	8.86111	0.80122	11.0595	1.97164e-28	1.62866e-25
Inhca	6224.64	-1.06356	0.0965595	-11.0145	3.25314e-28	2.57974e-25
Selenbp2	23644.8	-6.13429	0.558108	-10.9912	4.21174e-28	3.21146e-25
Rdh9	1270.9	3.0596	0.278531	10.9848	4.52376e-28	3.32161e-25
Serpina3m	18951.4	3.06955	0.280591	10.9396	7.45368e-28	5.27747e-25
Lrg1	37069.6	2.02901	0.186323	10.8897	1.29033e-27	8.82095e-25
Lama3	60.8892	-4.35136	0.404768	-10.7503	5.91011e-27	3.9056e-24
Gm53019	180.64	-5.07328	0.472302	-10.7416	6.49091e-27	4.15104e-24
Ghr	3630.88	-2.58557	0.240918	-10.7322	7.18875e-27	4.45365e-24
Serpinf1	6932.29	-1.4954	0.140093	-10.6744	1.34148e-26	8.05902e-24
ENSMUSG00000143906	89.2095	5.08748	0.47896	10.6219	2.35666e-26	1.37414e-23
Nrg4	605.997	3.32007	0.312687	10.6179	2.46145e-26	1.39424e-23
Pipox	2432.38	-2.04382	0.192673	-10.6077	2.74379e-26	1.51099e-23
ENSMUSG00000122919	121.518	-4.6473	0.438475	-10.5988	3.01896e-26	1.61759e-23
Tnfrsf1a	2106.09	1.2535	0.118344	10.592	3.24631e-26	1.69364e-23
Synpo	351.951	2.77835	0.262846	10.5703	4.09312e-26	2.04803e-23
Dnase2b	248.197	-1.73289	0.163954	-10.5694	4.13221e-26	2.04803e-23
Gm34911	42.0475	-9.26102	0.876577	-10.565	4.33068e-26	2.05561e-23
Sult5a1	181.094	-3.69589	0.349861	-10.5639	4.38158e-26	2.05561e-23
Ctps2	165.261	1.79206	0.169666	10.5622	4.45857e-26	2.05561e-23
Calu	2370.25	1.37929	0.130807	10.5445	5.38734e-26	2.42736e-23
Hgfac	1936.93	-0.992141	0.0941223	-10.541	5.5915e-26	2.46336e-23
Apoc2	9950.27	3.14108	0.298645	10.5178	7.15617e-26	3.08415e-23
Pgm3	584.425	2.16523	0.205985	10.5116	7.63996e-26	3.2226e-23
Tcp11l2	350.889	-1.52448	0.145461	-10.4804	1.06348e-25	4.39237e-23
Fam83a	111.046	7.25373	0.692422	10.4759	1.11507e-25	4.51149e-23
Sec61a1	4132.05	1.11522	0.106524	10.4692	1.19598e-25	4.74205e-23
Mlkl	76.1308	2.11379	0.202897	10.418	2.05137e-25	7.97418e-23
Sned1	123.677	-2.82428	0.271177	-10.4149	2.12054e-25	8.08457e-23
Car3	18615	-6.85168	0.659431	-10.3903	2.74486e-25	1.02673e-22
Hpx	202843	1.68317	0.162079	10.3849	2.90503e-25	1.06652e-22
Prxl2a	715.082	-1.24019	0.119525	-10.376	3.19003e-25	1.14986e-22
Cgref1	128.093	5.15606	0.498536	10.3424	4.52999e-25	1.6037e-22
Slc48a1	788.338	1.4419	0.139525	10.3344	4.9271e-25	1.71368e-22
Mad2l2	357.405	1.1155	0.108156	10.3138	6.10514e-25	2.0868e-22
Ggnbp1	148.233	-2.26805	0.220319	-10.2944	7.4699e-25	2.51001e-22
Nrep	95.593	-4.40583	0.430011	-10.2459	1.23521e-24	4.08133e-22
2010003K11Rik	1050.81	3.77647	0.368987	10.2347	1.38595e-24	4.50433e-22
Eif6	1470.08	2.23967	0.21941	10.2077	1.83139e-24	5.856e-22
Plpp5	635.071	1.58539	0.155381	10.2032	1.91822e-24	6.03631e-22
Cers6	259.733	2.54182	0.24917	10.2011	1.95962e-24	6.07023e-22
Gm12718	46.2878	-6.60223	0.648573	-10.1796	2.44497e-24	7.45716e-22
Aifm3	40.3529	-3.69321	0.363578	-10.158	3.05415e-24	9.17402e-22
Plpp2	522.185	2.7386	0.271419	10.0899	6.12248e-24	1.80158e-21
Ifi27l2b	242.259	3.8835	0.384924	10.089	6.17944e-24	1.80158e-21
1700028E10Rik	81.2445	-3.76208	0.373588	-10.0701	7.48811e-24	2.15148e-21
Gm15337	63.0718	-4.45531	0.442731	-10.0633	8.02986e-24	2.27417e-21
Tpm1	1091.76	2.10494	0.209257	10.0591	8.37621e-24	2.33885e-21
Tor2a	526.934	0.812145	0.0807864	10.053	8.91123e-24	2.45368e-21
Gm19522	19.8661	-4.39673	0.438341	-10.0304	1.12088e-23	3.04404e-21
Acadsb	1400.29	-1.65325	0.165113	-10.0128	1.33895e-23	3.58712e-21
Lmna	934.038	1.31913	0.131878	10.0027	1.48356e-23	3.92155e-21
Cyp2f2	12245.4	-2.8189	0.282853	-9.96594	2.14829e-23	5.60393e-21
Car1	46.549	-6.16684	0.619819	-9.94942	2.5365e-23	6.53065e-21
Ugt2a3	1983.92	-2.27593	0.228847	-9.94519	2.64679e-23	6.68521e-21
Proc	5996.4	-1.10686	0.111303	-9.94454	2.66397e-23	6.68521e-21
Gm36264	61.1502	-5.09961	0.51319	-9.93707	2.87143e-23	7.11575e-21
Cyb5r3	4247	-1.09397	0.110119	-9.93441	2.94927e-23	7.21844e-21
Gm32840	39.0271	-4.07093	0.40986	-9.9325	3.0063e-23	7.26829e-21
C9	9078.09	-2.20373	0.222412	-9.90835	3.8293e-23	9.14648e-21
Gm31583	414.962	-6.28463	0.635325	-9.89199	4.50976e-23	1.06436e-20
Serpine1	1571.74	9.30102	0.940791	9.88639	4.76924e-23	1.11235e-20
Lrit1	85.2866	-3.91362	0.396266	-9.87623	5.27827e-23	1.21676e-20
Sult2a8	4928.32	-4.867	0.493582	-9.86058	6.16906e-23	1.39618e-20
Mvp	1436.45	2.19426	0.222539	9.86012	6.19742e-23	1.39618e-20
Ugt2b1	4820.17	-4.15912	0.422202	-9.85102	6.78525e-23	1.51143e-20
Myo18a	1305.58	1.25048	0.127182	9.83218	8.18277e-23	1.80248e-20
Fdx1	783.531	-1.25303	0.127468	-9.83017	8.34737e-23	1.81854e-20
Psat1	177.688	6.75496	0.688243	9.81479	9.7243e-23	2.09548e-20
S100a11	358.126	3.57927	0.364734	9.81339	9.86039e-23	2.10164e-20
Tnfrsf12a	1074.08	4.39752	0.448163	9.81232	9.96488e-23	2.10164e-20
Mpv17l	215.475	-1.54361	0.157442	-9.80432	1.07875e-22	2.25119e-20
Ccdc120	149.257	3.95224	0.40396	9.78373	1.32241e-22	2.70379e-20
Marco	353.053	4.51582	0.461566	9.78369	1.32291e-22	2.70379e-20
Nid1	851.402	4.13987	0.424718	9.74732	1.894e-22	3.83149e-20
Pecr	1795.04	-1.87187	0.192724	-9.7127	2.66201e-22	5.33075e-20
ENSMUSG00000123342	12034.4	3.61285	0.372127	9.70865	2.76978e-22	5.49109e-20
Cyp1a2	4581.16	-3.65638	0.376696	-9.70644	2.83042e-22	5.55574e-20
Specc1	77.9056	3.9665	0.409395	9.68868	3.36856e-22	6.54723e-20
Afmid	905.365	-3.61142	0.373043	-9.68097	3.63238e-22	6.99145e-20
Nsd3	751.221	-1.36491	0.14101	-9.67952	3.68453e-22	7.02364e-20
Mmp14	810.243	2.26378	0.234659	9.64712	5.0554e-22	9.54508e-20
Mmp24os1	328.477	1.14374	0.118647	9.63986	5.42645e-22	1.01131e-19
Saa2	210380	5.83217	0.605044	9.63926	5.45826e-22	1.01131e-19
Saa1	181144	4.26835	0.442987	9.63538	5.66796e-22	1.04044e-19
Aadat	1337.27	-2.38127	0.248023	-9.60099	7.91778e-22	1.44009e-19
Timp1	74.58	5.96229	0.621542	9.59274	8.57761e-22	1.54592e-19
Tmem120a	1444.27	1.58659	0.165655	9.57767	9.92585e-22	1.77279e-19
Gm19619	48.7251	3.27374	0.343058	9.54282	1.39001e-21	2.46045e-19
Gsta13	222.137	6.4692	0.679704	9.51767	1.77103e-21	3.10714e-19
Gm56542	7106.94	-5.78245	0.608112	-9.50886	1.92771e-21	3.35236e-19
Thbs1	158.114	5.08912	0.535423	9.50486	2.0032e-21	3.45334e-19
Phyh	23145.7	-1.36349	0.14375	-9.48513	2.42081e-21	4.13728e-19
Tsc22d1	459.24	-1.97565	0.208364	-9.48172	2.50135e-21	4.2384e-19
Mcm10	741.176	-4.51775	0.478172	-9.44796	3.45514e-21	5.80492e-19
Cd63	345.12	3.54896	0.376478	9.42674	4.23035e-21	7.04762e-19
[truncated: 78,179 more rows]
